# Supplementary material for: Effects of frequency and amount of stover mulching on soil nitrogen and the microbial functional guilds of the endosphere and rhizosphere
Source: Front Microbiol. 2022 Aug 24;13:976154. doi: 10.3389/fmicb.2022.976154 (PMC9449521; doi:10.3389/fmicb.2022.976154)
Supplement: SUPPLEMENTARY TABLE S1 — The bacterial (Sheet1) and fungal (Sheet2) functional guilds in the samplings. [file Table_1.XLSX]

## Sheet: Sheet1
group	1	2	3	4	5	6	7	8	9	10	11	12	13	14	15	16	17	18	19	20	21	22	23	24	25	26	27	28	29	30	31	32	33	34	35	36	37	38	39	40	41	42	43	44	45	46	47	48	49
methanotrophy	11	19	10	35	6	13	11	66	7	12	8	19	1	4	1	4	0	10	3	3	1	1	2	4	2	1	3	2	4	6	6	2	3	1	2	7	3	4	4	4	7	0	4	16	0	109	6	5	6
acetoclastic_methanogenesis	0	0	0	0	0	0	0	0	0	0	0	0	0	0	0	0	0	0	0	0	0	0	0	0	0	0	0	0	0	0	0	0	0	0	0	0	0	0	0	0	0	0	0	0	0	0	0	0	0
methanogenesis_by_disproportionation_of_methyl_groups	0	0	0	0	0	0	0	0	0	0	0	0	0	0	0	0	0	0	0	0	0	0	0	0	0	0	0	0	0	0	0	0	0	0	0	0	0	0	0	0	0	0	0	0	0	0	0	0	0
methanogenesis_using_formate	0	0	0	0	0	0	0	0	0	0	0	0	0	0	0	0	0	0	0	0	0	0	0	0	0	0	0	0	0	0	0	0	0	0	0	0	0	0	0	0	0	0	0	0	0	0	0	0	0
methanogenesis_by_CO2_reduction_with_H2	1	0	0	0	0	0	1	0	0	0	0	0	0	0	0	0	0	0	0	0	0	0	0	0	0	0	0	0	0	1	0	0	0	0	0	0	0	0	0	0	0	0	0	0	0	0	0	0	0
methanogenesis_by_reduction_of_methyl_compounds_with_H2	0	0	0	0	0	0	0	0	0	0	0	0	0	0	0	0	0	0	0	0	0	0	0	0	0	0	0	0	0	0	0	0	0	0	0	0	0	0	0	0	0	0	0	0	0	0	0	0	0
hydrogenotrophic_methanogenesis	1	0	0	0	0	0	1	0	0	0	0	0	0	0	0	0	0	0	0	0	0	0	0	0	0	0	0	0	0	1	0	0	0	0	0	0	0	0	0	0	0	0	0	0	0	0	0	0	0
methanogenesis	1	0	0	0	0	0	1	0	0	0	0	0	0	0	0	0	0	0	0	0	0	0	0	0	0	0	0	0	0	1	0	0	0	0	0	0	0	0	0	0	0	0	0	0	0	0	0	0	0
methanol_oxidation	92	18	18	72	49	100	37	35	30	17	50	84	98	72	32	20	20	36	24	38	16	6	17	30	81	19	108	106	28	87	159	37	138	111	171	63	53	121	38	127	37	15	48	125	190	21	14	43	19
methylotrophy	103	37	28	107	55	113	48	101	37	29	58	103	99	76	33	24	20	46	27	41	17	7	19	34	83	20	111	108	32	93	165	39	141	112	173	70	56	125	42	131	44	15	52	141	190	130	20	48	25
aerobic_ammonia_oxidation	1366	1138	1133	725	807	1478	1806	855	831	745	918	838	620	319	436	934	627	808	207	391	183	110	584	141	1306	198	1138	273	308	1113	466	416	371	235	483	184	198	613	785	302	796	72	250	153	187	146	383	362	78
aerobic_nitrite_oxidation	71	21	36	37	21	38	46	41	25	30	30	32	21	14	18	29	17	18	5	15	9	9	17	11	17	7	14	16	11	30	16	14	12	3	11	8	10	14	27	14	20	8	19	3	14	10	7	7	5
nitrification	1434	1159	1169	761	828	1516	1852	895	856	775	948	869	641	332	454	963	644	826	212	406	191	119	601	152	1323	204	1152	289	319	1143	482	430	383	238	494	192	207	627	811	316	816	80	268	156	201	156	390	368	83
sulfate_respiration	45	42	25	27	31	32	35	52	46	41	43	33	20	11	9	16	11	6	7	11	2	3	18	7	8	1	10	5	6	20	5	10	16	9	4	8	6	4	15	13	13	2	12	3	5	7	6	13	7
sulfur_respiration	0	0	0	0	0	0	0	0	0	0	0	0	0	0	0	0	0	0	0	0	0	0	0	1	0	0	1	0	0	0	0	0	0	0	0	0	0	0	0	0	0	0	0	0	0	0	0	0	0
dark_sulfite_oxidation	0	0	0	0	0	0	0	0	0	0	0	0	0	0	0	0	0	0	0	0	0	0	0	0	0	0	0	0	0	0	0	0	0	0	0	0	0	0	0	0	0	0	0	0	0	0	0	0	0
sulfite_respiration	0	0	0	0	0	0	0	0	0	0	0	0	0	0	0	0	0	0	0	0	0	0	0	0	0	0	0	0	0	0	0	0	0	0	0	0	0	0	0	0	0	0	0	0	0	0	0	0	0
thiosulfate_respiration	0	0	0	0	0	0	0	0	0	0	0	0	0	0	0	0	0	0	0	0	0	0	0	0	0	0	0	0	0	0	0	0	0	0	0	0	0	0	0	0	0	0	0	0	0	0	0	0	0
respiration_of_sulfur_compounds	45	42	25	27	31	32	35	52	46	41	43	33	20	11	9	16	11	6	7	11	2	3	18	8	8	1	11	5	6	20	5	10	16	9	4	8	6	4	15	13	13	2	12	3	5	7	6	13	7
arsenate_detoxification	319	175	131	111	210	356	200	96	269	130	261	103	152	42	125	66	129	267	830	83	211	34	114	84	222	64	203	291	157	193	131	132	179	209	164	87	193	145	69	161	215	22	54	66	140	38	50	112	18
arsenate_respiration	0	0	0	0	0	0	0	0	0	0	0	1	0	0	0	0	0	0	0	0	0	0	0	0	0	0	0	0	0	1	0	0	0	0	0	0	0	0	0	0	0	0	0	0	0	0	0	0	0
dissimilatory_arsenate_reduction	319	175	131	111	210	356	200	96	269	130	261	104	152	42	125	66	129	267	830	83	211	34	114	84	222	64	203	291	157	194	131	132	179	209	164	87	193	145	69	161	215	22	54	66	140	38	50	112	18
arsenite_oxidation_detoxification	0	0	0	0	0	0	0	0	0	0	0	0	0	0	0	0	0	0	0	0	0	0	0	0	0	0	0	0	0	0	0	0	0	0	0	0	0	0	0	0	0	0	0	0	0	0	0	0	0
arsenite_oxidation_energy_yielding	0	0	0	0	0	0	0	0	0	0	0	0	0	0	0	0	0	0	0	0	0	0	0	0	0	0	0	0	0	0	0	0	0	0	0	0	0	0	0	0	0	0	0	0	0	0	0	0	0
dissimilatory_arsenite_oxidation	0	0	0	0	0	0	0	0	0	0	0	0	0	0	0	0	0	0	0	0	0	0	0	0	0	0	0	0	0	0	0	0	0	0	0	0	0	0	0	0	0	0	0	0	0	0	0	0	0
anammox	0	0	0	0	0	0	0	0	0	0	0	0	0	0	0	0	0	0	0	0	0	0	0	0	0	0	0	0	0	0	0	0	0	0	0	0	0	0	0	0	0	0	0	0	0	0	0	0	0
nitrate_denitrification	34	48	36	101	38	75	54	34	40	29	42	39	32	7	17	22	24	33	27	34	14	6	22	18	15	5	21	12	8	25	33	14	20	12	35	10	35	12	7	19	32	5	20	24	53	42	36	58	4
nitrite_denitrification	34	48	36	101	38	75	54	34	40	29	42	39	32	7	17	22	24	33	27	34	14	6	22	18	15	5	21	12	8	25	33	14	20	12	35	10	35	12	7	19	32	5	20	24	53	42	36	58	4
nitrous_oxide_denitrification	34	48	36	101	38	75	54	34	40	29	42	39	32	7	17	22	24	33	27	34	14	6	22	18	15	5	21	12	8	25	33	14	20	12	35	10	35	12	7	19	32	5	20	24	53	42	36	58	4
denitrification	34	48	36	101	38	75	54	34	40	29	42	39	32	7	17	22	24	33	27	34	14	6	22	18	15	5	21	12	8	25	33	14	20	12	35	10	35	12	7	19	32	5	20	24	53	42	36	58	4
chitinolysis	384	200	262	138	234	380	568	360	343	158	338	260	163	152	164	384	182	151	91	124	88	39	561	198	542	263	307	357	290	943	334	195	352	237	400	553	327	403	307	347	409	55	113	248	117	204	51	90	55
knallgas_bacteria	3	1	1	1	2	3	4	1	1	0	0	3	1	0	1	3	0	1	2	0	0	0	1	3	24	2	8	8	0	0	1	2	3	0	3	0	12	10	0	2	0	1	1	0	0	0	0	0	1
dark_hydrogen_oxidation	8	3	4	5	6	6	11	3	3	3	3	3	3	0	6	4	1	3	4	0	0	0	3	5	174	4	12	12	3	5	20	9	20	5	19	4	30	49	3	67	1	1	3	0	1	0	3	6	1
nitrogen_fixation	539	625	239	297	439	547	479	313	462	489	306	261	286	118	205	287	314	645	680	390	560	186	297	504	240	94	236	208	127	261	203	272	415	336	177	126	246	198	168	247	666	118	286	377	1077	752	388	1339	173
nitrate_ammonification	3	1	1	1	2	3	4	1	1	0	0	5	1	0	2	3	0	1	2	0	0	0	1	3	24	2	8	8	0	1	1	2	3	0	3	0	12	11	0	2	0	1	1	0	0	0	0	0	1
nitrite_ammonification	3	1	1	1	2	3	4	1	2	0	0	5	1	0	2	3	0	1	2	0	0	0	1	3	24	2	10	9	0	1	2	2	3	0	3	0	12	11	0	2	0	1	1	0	0	0	0	0	1
nitrite_respiration	37	49	38	102	40	78	58	35	42	29	42	43	33	7	19	25	24	34	29	34	14	6	23	21	39	7	31	21	8	26	35	16	23	12	38	10	47	22	7	22	32	6	21	24	53	43	36	58	5
cellulolysis	51	58	34	21	64	67	47	57	81	68	61	57	54	32	158	139	107	66	38	27	17	11	112	254	301	23	102	55	186	53	89	76	489	325	229	328	170	159	138	385	67	35	51	26	79	58	16	24	35
xylanolysis	11	16	6	3	18	23	12	8	13	5	7	9	10	10	10	13	8	6	6	4	1	1	8	6	5	8	8	7	20	8	7	3	60	9	5	12	10	10	15	12	4	1	4	8	15	3	4	7	2
dark_sulfide_oxidation	4	9	5	3	1	2	8	5	1	11	3	8	0	0	0	0	1	9	10	20	19	2	0	9	1	0	5	6	1	9	12	1	1	4	2	5	0	0	2	8	2	27	7	46	5	215	2	19	35
dark_sulfur_oxidation	0	0	0	0	0	0	0	0	0	0	0	0	0	0	0	0	0	0	0	0	0	0	0	0	0	0	0	0	0	0	0	0	0	0	0	0	0	0	0	0	0	0	0	0	0	0	0	0	0
dark_thiosulfate_oxidation	1	0	1	0	0	0	1	1	0	4	0	0	0	1	0	0	0	0	1	0	0	0	0	1	0	0	0	0	0	0	0	0	0	13	0	0	0	0	0	0	0	0	0	1	6	2	0	1	0
dark_oxidation_of_sulfur_compounds	43	33	38	25	27	44	23	29	40	37	36	42	35	10	23	69	21	56	38	66	28	14	27	58	64	24	59	34	27	62	54	57	71	91	54	50	24	23	29	63	116	34	22	51	53	237	15	39	40
manganese_oxidation	35	57	47	69	29	56	60	178	39	48	39	60	12	14	9	21	8	16	58	31	10	9	10	18	23	7	24	17	8	57	9	4	25	26	7	13	21	30	21	12	22	4	36	43	35	59	12	43	7
manganese_respiration	0	0	0	0	0	0	0	0	0	0	0	0	0	0	0	0	0	0	0	0	0	0	0	0	0	0	0	0	0	0	0	0	0	0	0	0	0	0	0	0	0	0	0	0	0	0	0	0	0
ligninolysis	8	5	3	9	5	3	3	8	8	1	10	9	5	1	5	9	5	0	4	16	2	0	3	5	9	6	63	5	7	34	17	25	10	9	10	25	10	26	8	3	26	6	11	89	15	34	4	7	8
fermentation	247	189	119	116	152	252	199	218	161	108	126	132	81	53	126	129	85	83	96	128	60	45	82	74	108	33	93	78	74	152	163	65	202	1399	92	111	193	88	90	98	99	135	82	578	111	619	51	129	158
aerobic_chemoheterotrophy	19960	15641	8975	11858	8994	17236	13261	12502	8148	7234	8667	13474	5660	5854	4736	8603	8620	11743	9512	9871	7328	3155	7040	7496	8491	2955	11136	6530	7633	15966	9794	13242	9046	7189	5962	7507	6424	6596	9786	10340	10000	10486	18277	15876	11675	27856	4093	13718	12722
invertebrate_parasites	4	5	1	3	4	7	0	2	0	3	2	16	5	7	0	1	0	1	6	5	1	0	1	1	1	0	1	1	0	1	1	1	1	0	3	0	0	0	1	1	1	1	3	0	1	3	1	1	1
human_pathogens_septicemia	2	1	1	2	1	1	7	1	2	2	4	2	0	4	2	3	2	1	0	0	0	0	3	0	0	0	1	1	3	3	2	0	0	0	0	3	1	0	1	0	3	1	0	0	0	1	0	1	0
human_pathogens_pneumonia	16	11	13	7	7	12	15	18	12	7	9	7	9	7	11	13	6	2	1	5	3	0	10	6	4	1	8	4	6	18	5	2	4	2	6	3	3	9	2	3	6	1	1	0	2	3	1	4	2
human_pathogens_nosocomia	14	2	7	9	1114	9	7	18	8	6	13	23	16	3	0	2	11	5	4	4	4	4	6	9	6	4	9	4	5	5	6	1	3	3	3	5	5	2	3	11	8	4	7	5	8	7	5	4	3
human_pathogens_meningitis	0	0	0	0	0	0	0	0	0	0	0	0	0	0	0	0	0	0	0	0	0	0	0	0	0	0	0	0	0	0	0	0	0	0	0	0	0	0	0	0	0	0	0	0	0	0	0	0	0
human_pathogens_gastroenteritis	2	1	1	2	1	1	6	1	2	2	4	2	0	4	2	3	2	1	0	0	0	0	3	0	0	0	1	1	3	3	2	0	0	0	0	3	1	0	1	0	3	1	0	0	0	0	0	1	0
human_pathogens_diarrhea	0	0	0	0	0	0	1	0	0	0	0	0	0	0	0	0	0	0	0	0	0	0	0	0	0	0	0	0	0	1	0	0	0	0	0	0	0	0	0	0	0	0	0	0	0	1	0	0	0
human_pathogens_all	99	64	84	374	1170	89	77	245	174	56	437	121	58	40	33	99	74	61	52	187	54	15	59	78	43	23	116	26	34	78	154	65	89	200	75	61	85	39	43	85	55	16	45	154	60	98	22	46	27
fish_parasites	0	0	0	0	0	0	0	0	0	0	0	0	0	0	0	0	0	0	0	0	0	0	0	0	0	0	0	0	0	0	0	0	0	0	0	0	0	0	0	0	0	0	0	0	0	0	0	0	0
human_gut	10	11	3	9	3	7	9	10	8	4	10	6	3	4	4	3	5	1	3	2	0	0	5	0	3	0	5	2	3	3	3	1	0	18	2	4	3	0	1	0	3	1	0	1	0	4	0	3	0
human_associated	107	74	86	381	1172	95	79	254	180	58	443	125	61	40	35	99	77	61	55	189	54	15	61	78	46	23	120	27	34	78	155	66	89	218	77	62	87	39	43	85	55	16	45	155	60	101	22	47	27
mammal_gut	10	11	3	9	3	7	9	10	8	4	10	6	3	4	4	3	5	1	3	2	0	0	5	0	3	0	5	2	3	3	3	1	0	18	2	4	3	0	1	0	3	1	0	1	0	4	0	3	0
animal_parasites_or_symbionts	370	118	132	412	1293	291	155	312	341	78	458	166	435	83	52	134	105	88	260	204	906	62	83	88	53	24	126	31	38	89	165	71	97	229	87	65	96	53	53	89	68	25	57	228	64	113	69	76	37
plant_pathogen	58	62	37	163	20	61	47	163	21	29	51	153	11	33	22	95	13	13	24	32	23	4	10	10	28	6	14	11	3	41	15	26	19	16	12	12	23	12	14	12	36	22	30	113	29	235	6	39	21
oil_bioremediation	0	0	0	0	0	0	0	0	0	0	0	0	0	0	0	0	0	0	0	0	0	0	0	0	0	0	0	0	0	0	0	0	0	0	0	0	0	0	0	0	0	0	0	0	0	0	0	0	0
aromatic_hydrocarbon_degradation	34	65	17	14	72	58	350	30	36	4	26	23	57	30	21	37	25	37	35	15	9	14	34	33	48	34	157	28	54	76	47	42	81	36	38	42	22	57	88	29	36	4	37	15	93	91	25	99	3
aromatic_compound_degradation	286	275	191	82	1375	371	516	310	262	165	152	281	153	107	128	294	164	321	123	261	80	81	189	208	432	154	425	223	219	458	373	269	398	228	410	296	258	347	453	347	425	163	555	510	606	732	176	356	165
aliphatic_non_methane_hydrocarbon_degradation	4	0	1	4	0	1	2	1	10	0	4	4	4	0	2	19	1	0	5	10	0	0	4	3	1	3	64	1	7	44	14	11	8	4	2	23	1	23	11	4	1	0	2	3	2	2	2	0	1
hydrocarbon_degradation	45	84	27	49	78	71	361	96	43	16	34	42	59	34	23	41	25	47	38	18	10	15	36	37	50	35	160	30	58	82	53	44	84	37	40	49	25	61	92	33	43	4	41	31	93	200	31	104	9
dark_iron_oxidation	4	9	5	3	1	1	3	5	1	9	3	8	0	0	0	0	1	9	10	19	19	2	0	9	1	0	5	6	1	9	12	1	1	4	2	5	0	0	2	8	2	27	7	46	5	215	2	19	35
iron_respiration	12	3	2	2	2	6	6	2	1	1	1	6	1	0	1	3	0	7	4	1	0	1	2	4	24	3	9	8	0	0	1	2	3	0	3	0	12	10	0	2	0	4	8	12	6	14	0	4	4
nitrate_respiration	91	91	86	378	75	109	97	242	184	59	440	115	56	29	33	103	49	51	48	141	19	11	58	42	64	19	116	30	20	54	144	66	88	187	67	42	94	45	35	69	58	13	39	135	77	69	49	80	17
nitrate_reduction	561	598	437	761	412	665	504	754	576	342	903	699	348	125	235	562	303	273	375	336	384	89	319	240	334	99	415	244	235	437	344	267	1274	1491	230	279	347	253	516	347	313	185	253	433	358	331	176	849	271
nitrogen_respiration	91	91	86	378	75	109	97	242	185	59	440	115	56	29	33	103	49	51	48	141	19	11	58	42	64	19	118	31	20	54	145	66	88	187	67	42	94	45	35	69	58	13	39	135	77	69	49	80	17
fumarate_respiration	3	1	1	1	2	3	4	1	1	0	0	3	1	0	1	3	0	1	2	0	0	0	1	3	24	2	8	8	0	0	1	2	3	0	3	0	12	10	0	2	0	1	1	0	0	0	0	0	1
intracellular_parasites	37	30	29	21	19	36	50	20	21	27	17	20	21	4	14	39	14	15	9	20	10	4	13	11	34	6	16	22	11	12	40	11	7	19	9	8	11	6	17	13	24	3	19	12	21	9	4	14	9
chlorate_reducers	0	0	0	0	0	0	0	0	0	0	0	0	0	0	0	0	0	0	0	0	0	0	0	0	0	0	0	0	0	0	0	0	0	0	0	0	0	0	0	0	0	0	0	0	0	0	0	0	0
predatory_or_exoparasitic	411	320	188	176	310	332	369	175	269	136	234	150	173	85	98	133	145	143	108	54	107	34	84	82	287	87	187	272	104	111	180	71	280	185	149	54	412	151	269	171	126	37	113	112	137	116	75	202	50
chloroplasts	0	0	0	0	0	0	0	0	0	0	0	0	0	0	0	0	0	0	0	0	0	0	0	0	0	0	0	0	0	0	0	0	0	0	0	0	0	0	0	0	0	0	0	0	0	0	0	0	0
cyanobacteria	33	23	15	13	12	51	17	7	15	11	13	8	6	2	4	21	25	7	5	6	10	5	6	7	11	6	11	21	4	10	6	3	24	7	50	4	13	23	10	9	11	15	11	603	12	55	15	26	15
anoxygenic_photoautotrophy_H2_oxidizing	4	9	5	3	1	1	3	5	1	9	3	8	0	0	0	0	1	9	10	19	19	2	0	9	1	0	5	6	1	9	12	1	1	4	2	5	0	0	2	8	2	27	7	46	5	215	2	19	35
anoxygenic_photoautotrophy_S_oxidizing	30	53	34	26	28	52	49	29	29	38	36	36	25	2	16	21	6	24	34	26	29	8	14	21	9	3	12	14	6	23	22	14	18	12	6	11	8	7	6	18	21	30	21	58	45	223	23	69	36
anoxygenic_photoautotrophy_Fe_oxidizing	4	9	5	3	1	1	3	5	1	9	3	8	0	0	0	0	1	9	10	19	19	2	0	9	1	0	5	6	1	9	12	1	1	4	2	5	0	0	2	8	2	27	7	46	5	215	2	19	35
anoxygenic_photoautotrophy	30	53	34	26	28	52	49	29	30	38	36	36	25	2	16	22	6	24	34	26	29	8	14	21	9	3	12	14	6	24	22	15	18	12	6	11	8	7	6	18	21	30	21	58	45	223	23	69	36
oxygenic_photoautotrophy	33	23	15	13	12	51	17	7	15	11	13	8	6	2	4	21	25	7	5	6	10	5	6	7	11	6	11	21	4	10	6	3	24	7	50	4	13	23	10	9	11	15	11	603	12	55	15	26	15
photoautotrophy	63	76	49	39	40	103	66	36	45	49	49	44	31	4	20	43	31	31	39	32	39	13	20	28	20	9	23	35	10	34	28	18	42	19	56	15	21	30	16	27	32	45	32	661	57	278	38	95	51
aerobic_anoxygenic_phototrophy	19	16	16	14	30	21	21	16	14	16	14	22	15	3	13	8	9	38	16	29	29	5	6	18	3	6	66	12	10	28	20	8	60	33	36	17	4	23	11	14	21	38	33	142	151	221	10	54	46
photoheterotrophy	167	154	83	98	100	163	183	92	159	129	99	134	112	39	67	117	95	143	136	213	97	27	74	111	153	53	143	110	51	115	141	116	180	278	88	60	115	91	50	111	106	73	119	306	359	464	81	223	87
phototrophy	200	177	98	111	112	214	200	99	174	140	112	142	118	41	71	138	120	150	141	219	107	32	80	118	164	59	154	131	55	125	147	119	204	285	138	64	128	114	60	120	117	88	130	909	371	519	96	249	102
plastic_degradation	326	179	135	113	212	366	205	107	271	135	265	107	154	43	128	73	131	268	832	89	216	34	114	86	229	67	209	297	157	196	134	146	185	216	172	89	203	147	75	163	241	29	65	151	153	94	55	122	26
ureolysis	1939	1719	734	2577	1182	2142	2424	1093	1954	3494	1655	1728	1109	1169	1048	687	1991	1237	3233	3596	1029	281	899	1047	1693	706	1890	2506	1739	2226	1624	785	1749	1170	1288	1437	1632	1182	743	1923	914	839	1899	1931	2809	3336	762	2083	1040
reductive_acetogenesis	0	0	0	0	0	0	0	0	0	0	0	0	0	0	0	0	0	0	0	0	0	0	1	0	0	0	0	0	0	0	0	0	0	0	0	0	0	0	0	0	0	0	0	0	0	0	0	0	0
chemoheterotrophy	20644	16071	9358	12214	9447	17922	14368	13138	8659	7499	9166	13920	6037	6142	4997	9090	8901	12016	9726	10130	7460	3246	7687	7792	9227	3292	11753	7063	8053	17156	10444	13558	9714	8918	6603	8210	6965	7213	10282	10901	10547	10655	18532	16779	12130	28652	4225	14014	12915
other	23112	19533	14003	13006	13376	21971	21550	15763	21456	14753	13582	15573	10773	5284	10660	12537	11237	15155	16484	9605	8129	3615	12945	10172	19872	8776	15732	18259	11757	15565	15842	10083	17718	13634	13919	10487	15115	15415	16014	19115	16915	15664	25658	13263	13560	20358	6672	16278	21411
[truncated: 190 more columns]

## Sheet: Sheet2
title	seqs	kindom	phylum	class	order	family	genus	lifestyle	1	2	3	4	5	6	7	8	9	10	11	12	13	14	15	16	17	18	19	20	21	22	23	24	25	26	27	28	29	30	31	32	33	34	35	36	37	38	39	40	41
1_5782024|F|ITS2	AAATAAAAATCGATGTTGTTGTCACCGTAATAACGCGTCGGAATTGAGTCGTCTTACCTTCGGTTAAGTGACTTAAAATTTTTACGCGAATTCGAAACGTATTTAATATTATGTACGTTTGCGATATTCCAATATATTAGGTGCGGTCATTCCTATGATTCGCGTCTATAATTTTCATT	Fungi	Glomeromycota	Glomeromycetes	Glomerales	Glomeraceae	Glomus	AM	0	0	0	0	0	0	0	0	0	0	0	0	0	0	0	0	0	0	0	1	1	0	0	0	0	0	0	0	0	0	0	0	0	0	0	0	0	0	0	0	0
1_5893153|F|ITS2	CAACCCTCGAACCCCTCCGGGGGGTCGGCGTTGGGGATCGGCCCCTCACCGGGCCGCCCCCGAAATACAGTGGCGGTCTCGCCGCAGCCTCTCCTGCGCAGTAGTTTGCACACTCGCACCGGGAGCGCGGCGCGGCCACAGCCGTAAAACACCCCAAACTCTGAAA	Fungi	Ascomycota	Sordariomycetes	Hypocreales	Hypocreaceae	Trichoderma	Saprotroph	1	0	0	0	0	0	0	0	0	0	0	0	0	0	0	0	0	0	0	0	0	0	0	0	0	0	0	0	0	0	0	0	0	0	0	0	0	0	0	0	0
10_620095|F|ITS2	ATTCCTCCACTCGGCCGTCTTCTGTTGGAAGGCGTTGCTTGAGAGCTGGGATTTGGGGGTTTCTTGTGGGTCCTCCGGATCCGCTCCCCTTGAATGCATTAGTTGAGGCTCTAAGCGTTTTGCCTTGGTGTGATAAGTTTATCTACGCCTCTGCCCTTCGCTCGCCGCAAGGTGAAGCCTTGCTTCTAACCGTCCTTCACACGGACAATCTTTTTTTA	Fungi	_	_	_	_	_	_	0	0	0	0	0	0	0	0	0	18	0	0	0	0	0	0	0	0	1	0	1	0	0	0	0	0	0	0	0	0	0	0	0	1	0	0	0	0	0	1	0
10_643858|F|ITS2	CTGCCCTCAAGCACGGCTTGTGTGTTGGGACTCGCGTTAATTCGCGTTCCCCAAATTGATTGGCGGTCACGTCGAGCTTCCATAGCGTAGTAGTAAAACCCTCGTTACTGGTAATCGTCGCGGCCACGCCGTTAAACCCCAACTTCTGAA	Fungi	Ascomycota	Sordariomycetes	Hypocreales	Nectriaceae	Fusarium	Plant pathogen	0	0	0	0	0	0	0	0	0	0	0	0	0	0	0	0	0	0	0	0	0	0	0	0	0	0	0	0	0	0	0	0	0	0	0	0	0	0	0	0	0
10_684541|F|ITS2	CAACCCCCAAGCACCGCTTGGTGTTGGGGCACTACGGGCAACCGTAGGCCCTGAAAACTAGTGGCGGACTCGCTGAAGGTCCGGGCGTAGTAGTAATATCTCGCCCGCGGTCCCCAGCGCGCTCCGGCCGTTAAACCCCCCTCAATCTTTCTCA	Fungi	Ascomycota	Eurotiomycetes	Eurotiales	Trichocomaceae	Sagenomella	Saprotroph	0	0	1	0	0	0	0	0	0	0	0	0	0	0	0	0	0	0	0	0	0	0	0	0	0	0	0	0	0	0	0	0	0	0	0	0	0	0	0	0	0
10_689026|F|ITS2	CAACCCTTACGCCCTGTAGCGTAGTGTTAGGACTCTACTCTTTAGAGAGCAGTTCCCTAAAACCAGTGGCAGTGTTCTGTACACTCATAGCGTAGTAATTCTTCTCGCTTCTGCAGTGGCCCGTACTATTCGCCGTAAAACCCCCTATTTTCTAAT	Fungi	Ascomycota	Sordariomycetes	Xylariales	Xylariaceae	Hypoxylon	Saprotroph	0	0	0	0	0	0	0	0	0	0	0	0	0	0	0	0	0	0	0	0	0	0	0	0	0	0	0	0	0	0	0	0	0	0	0	0	0	0	0	0	0
102_143080|F|ITS2	ATACCTTCAAGCTCTGCTTGGTGTTGGGTGTTTGTCTCACCTCTGCGCGTAGACTCGCCTCAAAACAATTAGCAGCCGGCGTATTGATTTCGGAGCGCAGTACATCTCGCGCTTTGCACTCAGAACGACGACGTCCAAAAGTACATTTTTACAC	Fungi	Ascomycota	Dothideomycetes	Pleosporales	Didymellaceae	Didymella	Plant pathogen	0	0	0	0	0	0	0	0	0	0	0	0	0	0	0	0	0	0	0	0	0	0	0	0	0	0	0	0	0	0	2	0	0	0	0	0	0	0	0	0	0
102_180565|F|ITS2	ACACCCTCAAGCACTGCTTGGTGATGGGCGTCTGTCCCGCCTCTGCGCGCGGACTCGCCCCAAAGGTATTGGCAGCGGTCCTGTCCGCCTCTCGCGCAGCACAGATGTGCTTCTCGAGGCTTCGGGGCCCGCGTCCACGAAGCTCGCTTACCAC	Fungi	Ascomycota	Dothideomycetes	Pleosporales	Didymosphaeriaceae	Paraphaeosphaeria	Saprotroph	0	0	0	0	0	0	0	0	0	0	0	0	0	0	0	0	0	0	0	0	0	0	0	0	0	0	0	0	0	0	0	0	0	0	0	0	0	0	0	0	0
103_199755|F|ITS2	CAACCCTCAAGCCTGGCTTGGTGTTGGGAGAAGTGGCATTGCCTCTCTCCTCTAAGCTATTGGCGGCGCTATTTCAGCTTGTAAGATGTAGTAAGTAATTTCTCGTCAAAACAACTGGGTGGTTGCCTGCCAACTGAACGATTTATTTTACA	Fungi	Ascomycota	Pezizomycetes	Pezizales	Ascobolaceae	Ascobolus	Saprotroph	0	0	0	0	0	0	0	0	0	0	0	0	0	0	0	0	0	0	0	0	0	0	0	0	0	0	0	0	0	0	0	0	0	0	0	0	0	0	0	0	0
107_392985|F|ITS2	GTACCTTCAAGCTTTGCTTGGTGTTGGGCGTTTTTGTCTCCCTCTTTCTGGGAGACTCGCCTTAAAACGATTGGCAGCCGGCCTACTGGTTTCGGAGCGCAGCACATAATTTGCGCTTTGTATCAGGAGAAAAGGAACTTCTTTTAACCCAA	Fungi	Ascomycota	Dothideomycetes	Pleosporales	Pleosporaceae	Bipolaris	Plant pathogen	0	0	0	0	0	0	0	0	0	0	0	0	0	0	0	0	0	0	0	0	0	0	0	0	0	0	0	0	0	0	0	0	0	0	0	0	0	0	0	0	0
108_482896|F|ITS2	CAACCCTCAGGCCCTGCCTGGTGTTGGACGGTTTGGTGGAGGCCCCCCCGCGGGGCCACCGCCCCTCCCAAAGACAATGACGGCGGCCTCGTTGGACCCCCGGTACACTGAGTTCTTCACGGGACACGTATCGGACACATGGGTTTACGGGACACGGTCTGCCTCCCCTCAGGGAGAATCTTTCTAA	Fungi	Ascomycota	Eurotiomycetes	Chaetothyriales	Herpotrichiellaceae	Exophiala	Saprotroph	0	0	0	0	0	0	0	0	0	0	0	0	0	0	0	0	0	0	0	0	0	0	0	0	0	0	0	0	0	0	0	0	0	0	0	0	0	0	0	0	0
109_609276|F|ITS2	CACCACTCAAGCCCAGCTTGGTGTTGGGGCCCCACGGCTGCCGTGGGCCCTGAAAGGAAGTGGCGGGCTCGCTACAACTCCGAGCGTAGTAATTCATTATCTCGCTTAGGGCGTTGGGCGGCGCTCCAGCCGTTAAAGAACCATCTTTAACTCAA	Fungi	Ascomycota	Sordariomycetes	Coniochaetales	Coniochaetaceae	Coniochaeta	Saprotroph	0	0	0	0	0	0	0	0	0	0	0	0	0	0	0	0	0	0	0	0	0	0	0	0	0	0	0	0	0	0	0	0	0	0	0	0	0	0	0	0	0
11_1305167|F|ITS2	TCACCCCTCAAGCCCTCGGCTTGGTGTTGGGCGTCTTGTCGTATTACGACTCGCCTTAAATACATTGGCAGCCGGCACTTTGGCCTAGGAGCGCAGCACATTTTGCGATCGTAGCCCGTTGTACTGGCGTCCATCAAGAACATTTACCAC	Fungi	Ascomycota	Dothideomycetes	Pleosporales	Phaeosphaeriaceae	Setophoma	_	0	0	0	0	1	0	0	0	0	0	0	0	0	0	0	0	0	0	0	0	0	0	1	0	0	0	0	0	0	0	0	0	0	0	0	0	0	0	0	0	1
11_1306499|F|ITS2	CTGCCCTCAAGCACGGCTTGTGTGTTGGGTGTGGTCCCCCCGGGGACCTGCCCGAAAGGCAGCGGCGACGTCCGTCTGGTCCTCGAGCGTATGGGGCTCTGTCACTCGCTCGGGAAGGACCTGCGGGGGTTGGTCACCACCACATTTTCCATTAT	Fungi	Ascomycota	Eurotiomycetes	Eurotiales	Trichocomaceae	Talaromyces	Saprotroph	0	0	0	0	0	0	0	1	0	0	0	0	0	0	0	0	0	0	0	0	0	0	0	0	0	0	0	0	0	0	0	0	0	0	0	0	0	0	0	0	0
11_1310897|F|ITS2	ATCCCTCAAACCCCTCAGGTTTTGAAACAAAAGCCTGGGCTTGGGTTTGGATGTGGGTGCCCTGCCATCTTGTATGGCTCACCCCAAATGCATTAGCTGGACCCTTCCTGTAACCGGTTCCACTCAGCGTGATAAGTCATTCGCTGAGGACAGCGAGGCAAGCCCACTTGTGGGTGCGCCCCTGCTGGCCGGACTCGGGTTGCTTGGTCTGCTTACAGCCCCGTCGCATGACGGAAAACCATATTCAATG	Fungi	Basidiomycota	Exobasidiomycetes	Robbauerales	Robbaueraceae	Robbauera	_	0	0	0	0	0	0	0	0	0	0	0	0	0	0	0	0	0	0	0	0	0	0	0	1	0	0	0	0	0	0	0	0	0	0	0	0	0	0	0	0	0
11_1311410|F|ITS2	GTTGTTGCTACCCGTAGTGGTGTTTAATGCATCGGAATTGAGTTGTCTTTACCTTTTTTGGTTAAAGTGACTTAAAATTATGTACGATTTTTTGAACGTATTTAAATTGTTTACGTATGTTCATTATATCAAATATATTAGGTGCGATCATCCTCATGATTTCGCGTCTATAATTTTTCATT	Fungi	Glomeromycota	Glomeromycetes	Glomerales	Glomeraceae	Glomus	AM	0	0	0	0	0	0	0	0	1	0	1	0	0	0	0	0	0	0	0	0	0	0	3	0	0	0	0	0	0	0	0	0	0	0	0	0	0	0	0	0	0
11_1332001|F|ITS2	AACTTCTCAACCACATGCCAATTAATGTGGCTTGGATATGGGGGGATCATTTTGCAGGCTTCAAAAGAGGTCGGCTCCCCTGAAATGCATTAGTGGTGTCTGTGCTACTACTATGGGTGTGATAATTATCTATGCCCTTTGGTATGCTGCATGAACCAGATTGTGCTGCTTATAACAAATTAATCTTGATGA	Fungi	Basidiomycota	Agaricomycetes	Agaricales	Inocybaceae	Inocybe	EM	0	0	0	0	0	0	0	0	0	0	0	0	0	0	0	0	0	0	0	0	0	0	0	0	0	0	0	0	0	0	0	0	0	0	0	0	0	0	0	0	0
11_1335327|F|ITS2	AGACTCATCCCCTCGGGTTTCCGATTGGATGGATTTGGGTGTCTGCCATCTTGTTTGGCTCGCCTTAAAAGCATAAGTGGTTGTATAGGACGTAATAAGTTTCGCCCTCTGACTGCTCATAACCCCAACCCAAGAGACATCTCGGTGTCTCGAAGGCCATCTTTA	Fungi	Basidiomycota	Tremellomycetes	Tremellales	Tremellaceae	Cryptococcus	Saprotroph	0	0	0	0	0	0	0	0	0	0	0	0	0	0	0	0	0	0	0	0	0	0	0	0	0	0	0	0	0	0	0	0	0	0	0	0	0	0	0	0	0
113_843415|F|ITS2	AAACCTTCAAGCTCTGCTTGGCGTTGGGGCACCCGGCCGCCCAGCGGTCGGGGCCCCCAAGAACATCGGCGGTCTCGCCAGGACCCTGAACGCAGTAACTCGCGGCAAAACGCGCTTCGTTCGGAGGCTCTCCCGGCGGGCTCCAGCCGCTAAACCCCCTAAACTTCTTA	Fungi	Ascomycota	Sordariomycetes	Magnaporthales	Magnaporthaceae	Gaeumannomyces	Plant pathogen	0	0	0	0	0	0	0	0	0	0	0	0	0	0	0	0	0	0	0	0	0	0	0	0	0	0	0	0	0	0	0	0	0	0	0	0	0	0	0	0	0
12_1764994|F|ITS2	CAACCCTCGAGCCCCCGTGGCCCGGCGTTGGGGATCTGCCCAGGCAGGCCCCGAAAACCAGTGGCGGACCCGTTACAGGCCCTTCCTTTGCGTAGTAATACTGCCTCGCATCGGGAGCCGGCGGGCTTCCAGCCTCTAAACCCCCAGCAAGTCCGCCCCGGCGGCACCAA	Fungi	Ascomycota	Sordariomycetes	Glomerellales	Plectosphaerellaceae	Chordomyces	_	0	0	0	0	0	0	0	0	0	0	0	1	0	0	0	0	0	0	0	0	0	0	0	0	0	0	0	0	0	0	0	0	0	0	0	0	0	0	0	0	0
12_1771962|F|ITS2	CAACCATCAAGCCCCCGGCTTGTGTTGGGGACCTGCGGCTGCCCGCAGGCCCTGAAAACCAGTGGCGGGCTCGCTGTCACCCCGAGCGTAGTAGCAATCACCTCGCTCAGGGCGTGCCGCGGGCGCCGGTCGTTAAAGCTGCCTTCGCGCAACACCCAA	Fungi	Ascomycota	Sordariomycetes	Sordariales	Chaetomiaceae	Arcopilus	_	0	0	0	0	0	0	0	0	0	0	0	2	0	0	0	1	0	0	0	0	0	0	0	0	0	0	0	0	0	0	1	0	0	0	0	0	0	0	0	0	0
12_1771995|F|ITS2	CAACCCTCAAAAGCTTGCTTTTGGTGTTGGAGGAATACCTGTAAAAGGGTACCCTCTGAAATTTAGTGGCGGGCTCGCTAGAATTTTGAGCGTAGTAATTTTACCTCGTTTTTAAAGACTAGTGGGACTTCTTGCCGTAAAACCCCCAACTTTCTGAA	Fungi	Ascomycota	Sordariomycetes	Diaporthales	Gnomoniaceae	Ophiognomonia	Plant pathogen	0	0	0	0	0	0	0	0	0	0	0	1	0	0	0	0	0	0	0	0	0	0	0	0	0	0	0	0	0	0	0	0	0	0	0	0	0	0	0	0	0
12_1772401|F|ITS2	CAACCATCAAGCCCTAGGCTTGTGTTGGGGCCCTGCGGCCGTCCGCAGCCCCCTAAAAACAGTGGCGGGCTCGCTATAAACCGAGTGCAGTAGTTTACTCTTCGCTCAGGTCTCGTAGTGGGTTCTTGCCGTAAAACACCCCATTTTCTAA	Fungi	Ascomycota	Sordariomycetes	Sordariales	Lasiosphaeriaceae	Apodus	Saprotroph	0	0	0	0	0	0	0	0	0	0	0	1	0	0	0	0	0	0	0	0	0	0	0	0	0	0	0	0	0	0	0	0	0	0	0	0	0	0	0	0	0
12_1781533|F|ITS2	AAACAAATCTCCGGATTTCGTCCGGTGGTCGATGGGTGTCAATCCGGGTAGCCCCTTTGGGGATCAAACCGGTCACCTGAAATAATAGGCTCCGCCCCGTTTAGCGGACTCGTGTAGTAACGCTTTTCTAGTAAACGACTTCACGAAAGGCGACGAAAGTGAAAGCCACGTTTTGGTTTTCAATTGCAAAGCCAAATGCGTCTTTCGGCGCACTCTTTTA	Fungi	Glomeromycota	Paraglomeromycetes	GS24	_	_	AM	0	0	0	0	0	0	0	0	0	0	0	1	0	0	0	0	0	0	0	0	0	0	0	0	0	0	0	0	0	0	0	0	0	0	0	0	0	0	0	0	0
120_1357302|F|ITS2	CAACCCTCAAGCCCTCGGGTTTGGTGTTGGGGATCGGCGAGCCCTTGCGGCAAGCCGGCCCCGAAATCTAGTGGCGGTCTCGCTGCAGCCTCCATTGCGTAGTAGTAAAACCCTCGCAACTGGAACGCGGCGCGGCCAAGCCGTTAAACCCACCCCCAACTTCTGAA	Fungi	Ascomycota	Sordariomycetes	Hypocreales	Nectriaceae	Fusarium	Plant pathogen	0	1	1	1	9	1	10	1	0	0	4	4	4	4	3	7	1	2	2	0	0	3	1	2	6	4	5	3	6	18	3	4	0	0	1	1	2	5	3	4	14
121_1412339|F|ITS2	TCACCCCTCAAGCCTTCGGCTTGGTGTTGGACGGTTTGGTGGAGGCCCCCCCGCGGGGCCACCGCCCCTCCCAAAGACAATGACGGCGGCCTCGTTGGACCCCCGGTACACTGAGTTCTTCACGGGACACGTATCGGACACATGGGTTTACGGGACACGGTCTGCCTCCCCTCAGGGAGAATCTTTCTAA	Fungi	Ascomycota	Eurotiomycetes	Chaetothyriales	Herpotrichiellaceae	Exophiala	Saprotroph	444	195	112	112	298	386	706	49	265	301	187	548	339	175	334	478	302	745	1463	526	362	336	589	586	466	187	132	130	53	172	86	480	57	93	92	42	746	70	35	343	941
121_1412347|F|ITS2	CAACCCTCAAGCCTAGCTTGGTGTTGGGCTCCGCCGCCTGGCGGGCCCTAAAGTCAGTGGCGGTGCTGTCCAGCTCCGAGCGTAGTAACTCTTCTCGCTCTGGAGGACTGGGCATGTGCCTGCCAGCAACCCCCCAATTTTCTCA	Fungi	Ascomycota	Eurotiomycetes	Onygenales	Onygenales_fam_Incertae_sedis	Chrysosporium	Saprotroph	33	2	120	89	7	32	104	58	6	35	97	63	39	21	21	480	6	53	13	23	6	7	11	30	13	8	9	12	9	11	8	17	9	13	4	19	113	21	13	33	42
121_1412354|F|ITS2	CAACCATCAAGCCCCTGCGCTTGTGTTGGAGCCCTGCGGCTGCCGCAGGCTCCCAAACCCAGTGGCGGGCTCGTCGTCGTACCGAGTGCAGTAAACTTACCACGCTCAGGGCACGCGACGGGTGACCGGCCGTAAAACCCCCCACTTTCTCAA	Fungi	Ascomycota	Sordariomycetes	Sordariales	Lasiosphaeriaceae	Podospora	Saprotroph	0	2	0	2	2	1	15	0	2	1	0	2	2	2	2	1	3	0	0	1	3	0	1	1	0	2	2	0	8	0	3	5	14	0	0	1	4	2	1	9	1
121_1412357|F|ITS2	GTACCCTCAAGCTTTGCTTGGTGTTGGGCGTCTTGTCGTATTACGACTCGCCTTAAATACATTGGCAGCCGGCACTTTGGCCTAGGAGCGCAGCACATTTTGCGATCGTAGCCCGTTGTACTGGCGTCCATCAAGAACATTTACCAC	Fungi	Ascomycota	Dothideomycetes	Pleosporales	Phaeosphaeriaceae	Setophoma	_	151	342	105	71	692	113	503	46	255	144	175	185	258	101	432	621	138	183	806	153	279	249	385	210	763	334	1294	288	326	160	255	156	95	281	36	82	198	248	174	183	358
121_1412362|F|ITS2	CTGCCCTCAAGCACGGCTTGTGTGTTGGGCCCCGCCCCCCGGCTCCGGGGGGCGGGCCCGAAAGGCAGCGGCGGCACCGCGTCCGGTCCTCGAGCGTATGGGGCTTCGTCACCCGCTCCGTAGGCCCGGCCGGCGCCCGCCGGCGACCCCCCTCAATCTTTCTCA	Fungi	Ascomycota	Eurotiomycetes	Eurotiales	Aspergillaceae	Penicillium	Saprotroph	2250	755	2647	2664	98	2488	879	3257	2218	2149	2214	2115	1360	2837	294	233	1446	1587	446	2087	338	1149	513	400	113	504	123	506	589	1041	131	1579	61	118	55	1241	601	504	1900	948	1268
121_1412386|F|ITS2	AAATCACTCAAGCTTAGGTTTACCTATTGCTTGGTCTTGGAGATGGAAGCCAATTTATTGGAATCCTCTTCGAAATTCAATGGCGAAGACCCTTGCTCTCCCAAGTGTAGTAATAACTTATGTCACTGAAGGAAGCGAGAAATCTTCTGCCGTAACCCCCATATTTTCTAT	Fungi	Ascomycota	Pezizomycetes	Pezizales	Pyronemataceae	Pseudombrophila	Saprotroph	11	6	1	7	7	7	8	8	12	6	7	14	3	10	21	16	4	6	7	5	7	5	16	5	15	5	4	6	10	12	15	5	29	23	4	47	14	8	15	10	6
121_1412388|F|ITS2	CAACCATCAAGCCCCCGGGCCTGTGTTGGGGACCTGCGGCTGCCCGCAGGCCCCGAAAACCAGTGGCGGGCTCGCTGTCACCCCGAGCGTAGTAGCAACACCTCGCCCAGGGAGTGCCGCGGGCACCGGCCGTAAAACCTCGCCCCCGCGCGAGAAACACCCCAAA	Fungi	Ascomycota	Sordariomycetes	Sordariales	Chaetomiaceae	Chaetomium	Saprotroph	0	0	0	0	0	0	0	0	1	0	0	0	0	0	0	1	0	0	0	1	0	0	0	1	0	1	0	1	1	0	1	0	6	1	0	1	1	1	0	0	0
121_1412392|F|ITS2	AAACCCTCAAGCCCCCGGCTTGGTGTTGGGTGCCTGTCCCCGCTCCCCGCGCGGACTCACCCCAAATGCATTGGCAGCCGCCTCTCGGCTTCTTGCGCAGCACAGTGCGCAGCGAGGCGAGGTGAGGCGTGCGTCCAGCAAGCAACCACCCAA	Fungi	Ascomycota	Leotiomycetes	_	_	_	_	17	39	14	29	582	24	48	6	9	8	42	3	803	8	8	6	9	16	118	12	38	6	8	7	8	3	11	5	14	5	5	10	2	3	0	6	5	10	5	5	5
121_1412394|F|ITS2	AGTCTCATCGAAGGGTGCGTTTTTCGAGACGCCCCCCTTCGGACTTGGACGGTCTTGCCCCTTGCGAAAGGGGCTCGTCTTCAAATCTATTGGCGAGGTGTTGGATCTCTCGGGTCTCAGACGTGATAAGCCTTGCGTCGACGTCCCGGAAGCCATTAAACCCTCGCGCTTTTCGAAACTTTTTTCTACG	Fungi	Basidiomycota	Agaricomycetes	Phallales	Phallaceae	Phallus	Saprotroph	3	16	25	9	14	5	5	2	8	6	16	8	5	4	172	8	7	9	3	49	2	5	66	5	4	2	6	2	2	2	1	2	0	2	0	3	2	3	4	3	0
121_1412399|F|ITS2	CAACCCTCAAGCCTGGCTTGGTGTTGGGGCTCTGCGTCTGCAGTCCCTTAAATCCAGTGGCGGACACGCTAGGTCTCCGAGCGCAGTAGTTTCTCCTCGCTCAGGGCGTCCGGCGTGGGCTTGCCTCGCACCCATCTTTTACAA	Fungi	Ascomycota	Sordariomycetes	Myrmecridiales	Myrmecridiaceae	Myrmecridium	Saprotroph	50	45	40	47	59	33	44	41	58	55	44	63	29	42	110	98	44	38	105	40	36	32	82	43	70	58	40	26	87	28	41	37	36	136	22	34	43	41	77	49	114
121_1412404|F|ITS2	CACCACTCAAGCCCAGCTTGGCGTTGGGGCACCCGGCCGCCCAGCGGTCGGGGCCCCCAAGAACATCGGCGGTCTCGCTAGGACCCTGAACGCAGTAACTCGCGGTAAAACGCGCTTCGTTCGGAGGCTCTCCCGGCGGGCTCCAGCCGCTAAACCCCCTAAACTTCTTA	Fungi	Ascomycota	Sordariomycetes	Magnaporthales	Magnaporthaceae	Gaeumannomyces	Plant pathogen	32	34	26	36	38	19	17	30	40	42	39	36	18	25	60	43	34	20	40	21	19	10	25	22	98	38	105	42	39	46	48	25	24	32	20	21	68	39	31	57	31
121_1412406|F|ITS2	CAACCCTCAAGCTCAGCTTGGTGTTGGGCCCCGCCGCCCCGGCGGGCCCTAAAGTCAGTGGCGGTGCCGTCCGGCTCCGAGCGTAGTAATTCTTCTCGCTCTGGAGGTCCGGTCGTGTGCTCGCCAGCAACCCCCAATTTTTTTCA	Fungi	Ascomycota	Leotiomycetes	Thelebolales	Pseudeurotiaceae	Geomyces	Saprotroph	3	4	6	7	16	2	37	4	7	6	9	9	4	9	52	5	2	14	37	9	4	1	10	10	37	4	31	7	6	38	4	25	54	16	15	31	27	60	48	48	16
121_1412409|F|ITS2	CAACCCTCAAGCTCAGCTTGGTCTTGGGCTCCGCCGCCTACTCGGCGGGCCCTAAAATCAGTGGCGGCGCCGCTGTGGCCCTGCGCGTAGTAAACCTCCTCGCTACAGGGACCCGGCGAACGCTGGCCAGCAACCCCCAACCCTCCAC	Fungi	Ascomycota	Leotiomycetes	Helotiales	_	_	_	12	1205	9	16	105	15	14	12	24	16	11	11	12	12	11	9	11	11	38	11	1018	7	10	9	18	5	8	10	17	15	7	11	16	8	3	10	12	6	30	15	9
121_1412410|F|ITS2	CAACCATCAAGCCCCCGGGCTTGTGTTGGGGACCTGCGGCTGCCGCAGGCCCTGAAAAGCAGTGGCGGGCTCGCTGTCGCACCGAGCGTAGTAGCATACATCTCGCTCTGGTCGCGCCGCGGGTTCCGGCCGTTAAACCACCTTTTAACCCAA	Fungi	Ascomycota	Sordariomycetes	Sordariales	Chaetomiaceae	Chaetomium	Saprotroph	1	1	0	0	1	2	1	0	1	0	2	3	1	1	2	1	5	0	3	3	2	2	1	1	0	1	0	1	0	2	2	1	0	0	1	1	1	1	1	2	0
121_1412448|F|ITS2	GAACCCTCAAGCTCAGCTTGGTGTTGGGTGTCTGTCCCCGCCTCCGCGGGGACTCGCCTCAAAATCATTGGCGGCCGGTACGTTGGCTTCGAGCGCAGCAGAAACGCGAACTCGAGGCCCGGCGGATCGGCGACCAGAAGTCTCTTCTTCACA	Fungi	Ascomycota	Dothideomycetes	Pleosporales	_	_	_	1	1	1	2	0	0	0	0	1	0	0	0	0	3	0	2	1	1	0	3	0	0	2	1	6	0	2	0	0	0	0	0	2	0	0	0	2	1	1	1	1
121_1412451|F|ITS2	CAACCATCAAGCCCCGGGCTTGTGTTGGGGACCTGCGGCTGCCGCAGGCCCTGAAAAGCAGTGGCGGGCTCGCTGTCACACCGAGCGTAGTAGCATACATCTCGCTCTGGGCGTGCTGCGGGTTCCGGCCGTTAAACCCCCTTTAACCCAA	Fungi	Ascomycota	Sordariomycetes	Sordariales	Chaetomiaceae	Chaetomium	Saprotroph	0	1	2	0	0	0	0	0	0	0	0	1	1	0	0	2	0	0	1	3	0	0	0	0	0	0	0	0	0	0	1	3	73	0	0	0	2	0	0	0	0
121_1412454|F|ITS2	CAACCATCAAGCCCCCGGCTTGTGTTGGGGACCTGCGGCTGCCGCAGGCCCTGAAAAGCAGTGGCGGGCTCGCTGTCACACCGAGCGTAGTAGCATACATCTCGCTCTGGGCGTGCTGCGGGTTCCGGCCGTTAAACCACCTTTTAACCCAA	Fungi	Ascomycota	Sordariomycetes	Sordariales	Chaetomiaceae	Chaetomium	Saprotroph	4	1	1	3	3	1	2	2	3	5	1	4	2	6	30	48	2	1	4	7	1	1	3	2	6	3	2	3	4	2	2	2	129	2	1	1	7	3	13	3	7
121_1412471|F|ITS2	AATTCTCAATCTCTACAGCCTTTGTGTTGTTTGGATTGGATGTGGGGGTTTCTGTGTGGGATACGCCATTCTTCACTCCCCTAAAATGTATTAGCTGGAATGCCTCTGCATATCTGACTATTAGTGTGATAATTATCTACGCTCTAGTTATTGCATGGAGGGTATCTGCTTCATTAATTGTCGAAAAGACAACCTAATGATCAC	Fungi	Basidiomycota	Agaricomycetes	Agaricales	Bolbitiaceae	Conocybe	Saprotroph	0	1	0	0	1	2	1	0	0	1	0	1	0	2	1	2	0	0	0	0	0	0	2	0	1	0	0	0	1	1	0	0	5	0	0	0	4	0	1	2	1
121_1412482|F|ITS2	CACCACTCAAGCCCAGCTTGGCGTTGGGCGTCTTGTCGTATTACGACTCGCCTTAAATACATTGGCAGCCGGCACTTTGGCCTAGGAGCGCAGCACATTTTGCGATCGTAGCCCGTTGTACTGGCGTCCATCAAGAACATTTACCAC	Fungi	Ascomycota	Dothideomycetes	Pleosporales	Phaeosphaeriaceae	Setophoma	_	0	0	0	0	0	0	0	0	0	0	0	0	0	0	0	0	0	0	0	0	0	0	0	0	0	0	0	0	0	0	0	0	0	0	0	0	0	0	0	0	0
121_1412498|F|ITS2	CAACCATCAAGCCCCCGGCTTGTGTTGGGGACCTGCGGCTGCCGCAGGCCCTGAAATGCAGTGGCGGGCTCGCTGTCACTCCGAGCGTAGTAGTTACATCTCGCTCTGGGCGTGCTGCGGGTTCCGGCCGTTAAAAGCCTTATTTACCCAA	Fungi	Ascomycota	Sordariomycetes	Sordariales	Chaetomiaceae	Chaetomium	Saprotroph	0	2	2	1	3	1	1	1	4	4	0	2	1	0	1	0	0	1	1	0	1	0	1	0	1	2	1	1	5	2	1	0	1	5	0	0	9	1	10	1	3
121_1412515|F|ITS2	AATTCTCAACCTTACCCGGTCTGTCTTTTTTCAGGTCGGGCTAGGCTTGGATGTGGGGGCTTGCAGGTCCGCCCTTGGGTGGTCTGCTCCTCTGAAATGCATTAGTGGGTTTGTGCCCCTCATCTATTGGTGTGATAATTATCTACGCCGCTGGGTGATGCATCTAAACGAAACCTGCTCATAACCGTCCGTCTCGGACAACTTTGATCA	Fungi	Basidiomycota	Agaricomycetes	Agaricales	Psathyrellaceae	Coprinopsis	Saprotroph	1	1	0	0	0	3	0	1	1	2	0	0	0	1	2	6	0	3	23	0	0	1	2	3	1	0	1	1	0	0	1	0	7	0	0	0	1	2	1	1	1
121_1412526|F|ITS2	GTACCCTCAAGCTATGCTTGGTGTTGGGTGTTTGTCCTCTCCTCTGCGATTGGACTCGCCTTAAAGACATTGGCAGCCAGTGTATTGGTCTTGAAGCGCAGCACATTTTGCGACTCTTGCTGATTATCACTTGCATCCAGTAAGCCTATTTTAACAC	Fungi	Ascomycota	Dothideomycetes	Pleosporales	Phaeosphaeriaceae	Phaeosphaeria	Saprotroph	0	2	0	2	1	0	1	0	0	1	0	0	0	2	2	1	0	0	6	1	0	0	1	2	0	0	0	1	1	0	1	0	0	0	0	1	0	0	0	0	1
121_1412536|F|ITS2	TCACCCCTCAAGCCCTCGGCTTGGTGTTGGACGGTTTGGTGGAGGCCCCCTCGGGGGCTCCTGCCCCTCCCAAAGACAATGACGGCGGCCTCGTTGGACCCCCGGTACACTGAGTTCTTCACGGGACACGTATCGGACACATGGGTTTACGGGACACGGTCTGCCTCCCCTCAGGGAGAATCTTTCTAA	Fungi	Ascomycota	_	_	_	_	_	10	120	9	15	82	15	71	8	53	18	21	14	17	6	29	50	21	15	75	12	28	21	100	65	5	4	9	3	4	2	0	11	2	21	6	6	6	3	8	28	46
121_1412554|F|ITS2	CAACCCTCAAGCCCCCGGGTTTGGTGTTGGGGATCGGCTCTGCCCTTCTGGGCGGTGCCGCCCCCGAAATACATTGGCGGTCTCGCTGCAGCCTCCATTGCGTAGTAGCTAACACCTCGCAACTGGAACGCGGCGCGGCCATGCCGTAAAACCCCAACTTCTGAA	Fungi	Ascomycota	Sordariomycetes	Hypocreales	Nectriaceae	Gibberella	Plant pathogen	0	1	1	0	5	0	2	0	1	0	1	0	4	0	6	1	1	1	1	0	0	0	7	1	1	0	2	1	0	9	3	1	0	0	1	0	4	3	0	3	1
121_1412563|F|ITS2	AGTCCACTTAAGCCTAGCTTAGTGTTGGGAGACTGCTCCAGTGGTGCTACCCTGTAGCTACCCTGCAGCTCCTTAAAGACAGCGGCGGAGTCGTGTTATCCTCTGAGCTTAGTAAATCATTCTAGCTTTCGAGAGTATCACTTCACCTGCCGTTAAACCACCTAATTTTTAT	Fungi	Ascomycota	Sordariomycetes	Xylariales	_	_	_	0	1	2	0	10	0	12	1	3	1	3	0	3	2	24	8	1	1	1	0	0	0	1	6	1	1	0	1	3	0	0	1	1	1	0	0	1	0	1	2	0
121_1412570|F|ITS2	CAACCCTCGAACCCCTCCGGGGGTCCGGCGTTGGGGATCGGGAACCCCTAAGACGGGATCCCGGCCCCGAAATACAGTGGCGGTCTCGCCGCAGCCTCTCCTGCGCAGTAGTTTGCACAACTCGCACCGGGAGCGCGGCGCGTCCACGTCCGTAAAACACCCAACTTCTGAAA	Fungi	Ascomycota	Sordariomycetes	Hypocreales	Hypocreaceae	Trichoderma	Saprotroph	64	70	10	4	135	78	8	2	33	53	5	69	59	4	15	14	388	1	33	3	39	8	17	58	6	2	6	7	75	8	4	12	6	5	6	5	5	5	3	7	8
121_1412582|F|ITS2	CGACCCTCGGGGCCCTCCCTCTCGCAGGGCAGCGGCCCCGGCCTTGGGCCAGCGCGTGCCGCTCTCGAGCGCCGCGCGGCCCGCAGAACAGCGGCGGCAGCACCGGCGACGTCCCCTGCGCAGTAGCATACCACTCGCATTGGTCTCCCGGCGCGGCCCGCCTCGAACCCCCAAATTCTTTA	Fungi	Ascomycota	Sordariomycetes	Melanosporales	Ceratostomataceae	Microthecium	_	11	4	52	210	2	12	14	4	7	384	263	56	21	4	6	2	3	132	6	55	2	8	4	9	3	11	2	6	5	8	3	76	2	7	1	5	2	5	9	2	4
121_1412584|F|ITS2	CAACCCTCAAGCTTTGCTTGGTATTGGACATTGCCAGTTTCTGGCAGGTCTTAAAATCAGTGGCGGTGCCATTTGGCTTCAAGCGTAGTAATTCTTCTCGCTTTGGAGATCCAGGTGGTTACTTGCCAATAACCCCCAATTTTTTCA	Fungi	Ascomycota	Leotiomycetes	Thelebolales	Thelebolaceae	Thelebolus	Saprotroph	15	20	5	7	20	5	12	9	14	18	14	8	11	7	24	30	8	20	11	12	17	12	20	13	23	15	23	23	34	331	19	12	21	46	4	20	24	30	96	40	17
121_1412587|F|ITS2	CAACCCTCAAGCCCAGCTTGGTGTTGGGAGCTGCAGTCCTGCTGCACTCCCCAAATACATTGGCGGTCACGTCGAGCTTCCATAGCGTAGTAATTTACACATCGTTACTGGTAATCGTCGCGGCCACGCCGTTAAACCCCAACTTCTGAA	Fungi	Ascomycota	Sordariomycetes	Hypocreales	Nectriaceae	Fusarium	Plant pathogen	6	3	8	6	15	1	9	4	6	5	4	0	3	7	12	11	5	14	11	32	5	1	9	5	2	3	1	7	7	12	6	2	40	6	6	9	2	8	59	10	11
121_1412606|F|ITS2	TCACCCCTCAAGCCCTCGGCTTGGTGTTGGACGGTTTGGTGGAGACCCCCTTTGCGGGCTTCTACCCCTCCCAAAGACAATGACGGCGGCCTCGTTGGACCCCCGGTACACTGAGTTCTTCACGGGACACGTATCGGACTACATGGGTTTACGGGACACGGTCTGCCTCCCCTCAGGGAGAATCTTTTTTTATCAA	Fungi	Ascomycota	Eurotiomycetes	Chaetothyriales	Herpotrichiellaceae	Exophiala	Saprotroph	0	1	0	0	0	0	1	0	1	1	0	0	0	0	0	0	0	0	1	3	2	0	1	4	0	0	0	0	0	0	0	1	0	3	2	0	0	0	0	0	4
121_1412631|F|ITS2	CAACCATCAAGCCCCCGGCTTGTGTTGGGGACCTGCGGCTGCCCGCAGGCCCTGAAAACCAGTGGCGGGCTCGCTGTCACACCGAGCGTAGTAGTATTATCTCGCTCAGGGCGTGCTGCGGGTTCCGGCCGTTAAAAAGCCTTCATAACCCAA	Fungi	Ascomycota	Sordariomycetes	Sordariales	Chaetomiaceae	Chaetomium	Saprotroph	0	3	1	1	2	0	0	0	1	0	0	2	1	0	0	0	0	1	1	0	0	1	0	2	0	0	3	1	0	0	0	1	2	0	1	1	0	0	0	0	0
121_1412633|F|ITS2	CAACCATCAAGCCCCAGGCTTGTGTTGGGGACCTGCGGCTGCCGCAGGCCCTGAAAACCAGTGGCGGGCTCGCTGTCACACCGGGCGTAGTAGATTTTATCTCGCTCTGGGCGTGCTGCGGGTTCCGGCCGTTAAAAAACCTTTTTTACCCAA	Fungi	Ascomycota	Sordariomycetes	Sordariales	Chaetomiaceae	Botryotrichum	Saprotroph	21	30	8	36	14	14	24	15	31	21	21	14	14	15	24	72	19	14	15	58	17	10	19	27	53	14	47	17	50	83	33	20	153	33	13	177	31	70	86	51	18
121_1412646|F|ITS2	CAACCATCAAGCCCCAGGCTTGTGTTGGGGACCTGCGGCTGCCGCAGGCCCTGAAAACCAGTGGCGGGCTCGCTGTCACACCGGGCGTAGTAGATTTTATCTCGCTCAGGGCGTGCTGCGGGTTCCGGCCGTTAAAAAGCCTTCATAACCCAA	Fungi	Ascomycota	Sordariomycetes	Sordariales	Chaetomiaceae	Botryotrichum	Saprotroph	0	0	0	0	0	0	0	0	0	0	0	0	0	0	0	0	0	0	0	0	0	0	0	0	0	0	0	0	0	0	0	0	0	0	0	0	0	0	0	0	0
121_1412654|F|ITS2	GTACCCTCAAGCTTTGCTTGGTGTTGGGTGTTTGTCCCGCGCTCTTTTGCGCAAGACTCGCCTTAAATCAATTGGCAGCCGGCATGTTAGCCTGGAGCGCAGCACATTTTGCGCGCCTTGCTTGCTTGTGTTGGCCCCCATCAAGTCCATATATTTGC	Fungi	Ascomycota	Dothideomycetes	Pleosporales	Leptosphaeriaceae	Leptosphaeria	Plant pathogen	3	3	2	4	30	4	20	2	4	6	7	1	6	8	4	19	4	2	0	2	4	3	36	2	6	3	4	10	7	6	6	39	2	189	0	1	5	3	6	4	15
121_1412657|F|ITS2	CACCACTCAAGCCTCGCTTGGTATTGGGCAACGCGGTCCGCCGCGTGCCTCAAATCGACCGGCTGGGTCTTCTGTCCCCTAAGCGTTGTGGAAACTATTCGCTAAAGGGTGTTCGGGAGGCTACGCCGTAAAACAACCCCATTTCTAA	Fungi	Ascomycota	Dothideomycetes	Capnodiales	Cladosporiaceae	Cladosporium	Saprotroph	8	9	17	25	196	12	57	13	23	8	17	19	40	20	59	27	22	9	11	122	21	22	16	25	50	47	25	25	88	225	86	38	217	15	10	56	38	50	29	43	22
121_1412667|F|ITS2	CAACCCTCAAGCCCCCGGGTTTGGTGTTGGGGATCGGGCTGTACTCCAGCCCGGCCCCGAAATCTAGTGGCGGTCTCGCTGCAGCCTCCATTGCGTAGTAGCTAACACCTCGCAACTGGAACGCGGCGCGGCCAAGCCGTTAAACCCCCAACTTCTGAA	Fungi	Ascomycota	Sordariomycetes	Hypocreales	Nectriaceae	Fusarium	Plant pathogen	8	7	2	7	2	1	4	1	5	6	10	4	4	2	6	14	8	0	0	0	8	4	4	5	17	50	11	65	9	15	6	5	4	9	2	2	9	11	6	11	4
121_1412708|F|ITS2	CAACCATCAAGCCCCCGGCTTGTGTTGGGGACCTGCGGCTGCCGCAGGCCCTGAAATCCAGTGGCGGGCTCGCCGTAGCACCGAGCGTAGTAGCACACTTCTCGCTCCGGTAGCAGCGGCGGGCGCTTGCCGTAAAAACCCCCCCTAAAATCTCAA	Fungi	_	_	_	_	_	_	1	1	0	3	3	1	1	2	1	0	1	2	4	3	15	4	1	3	0	1	1	1	2	4	10	38	9	17	9	3	2	1	1	2	1	4	6	1	0	5	0
121_1412716|F|ITS2	CAACCCTCAAGCGCTTTAGTGCTTGGTGTTGGGGCTTCTGCTGCTTTGCAGCAGGCCCTGAAAGATAGTGGCGAGGTCGCCGTGACCCTGAGCGTAGTAGTTTACACCTCGCTTCTGTGGCGCGCGGCGGGTTCTCAGCCGTGAAACCCCCAATTTTCACAA	Fungi	Ascomycota	Sordariomycetes	Sordariales	Sordariales_fam_Incertae_sedis	Conlarium	Saprotroph	0	0	0	0	0	0	0	0	0	0	0	0	0	0	0	0	0	0	0	0	0	0	0	0	0	0	0	0	0	0	0	0	0	0	0	0	0	0	0	0	0
121_1412724|F|ITS2	GACCCTTCAAGCTCTGCTTGGTGTTGGGCGTTTGTTCCGCCTCCGCGCGTGGACTCGCCTCAAATTCATTGGCAGCCGGCAAGTTGGCTTCGTGCGCAGCACATTGCGTCACGGCTCCAGTCTGCCTCCGTCCAGTAAGGCTCCTCATCA	Fungi	Ascomycota	Dothideomycetes	Pleosporales	Melanommataceae	Fusiconidium	_	4	4	0	4	18	0	3	1	4	3	2	2	2	6	7	5	4	3	20	0	3	1	5	0	0	2	1	3	4	0	2	3	4	2	3	0	3	1	5	2	3
121_1412740|F|ITS2	ACAACTTCAAGCCCCGCTTGGTGTTGGGTGTCTGTCCCGCCCCCCGGGGTGCGGACTCGCCTCAAATTCATTGGCGGCCGGTACATTGGCTTCGAGCGCAGCAGAAACGCGAACTCGAGGACGGTGGATCCGCTCCCAGAAGCCAACCCCATA	Fungi	Ascomycota	Dothideomycetes	Pleosporales	Sporormiaceae	Preussia	Saprotroph	0	0	0	1	0	0	0	1	0	0	0	0	0	0	0	0	0	0	0	0	0	0	0	0	0	0	0	0	0	0	0	0	0	0	0	0	0	0	0	0	0
121_1412742|F|ITS2	CAACCATCAAGCCCCCGGGCTTGTGTTGGGGACCTGCGGCTGCCCGCAGGCCCTGAAAACCAGTGGCGGGCTCGCTGTCACTCCGAGCGTAGTAGTATCACCTCGCTCAGGGCGTGCTGCGGGTTCCGGCCGTTAAACCACCCATTACCCCAA	Fungi	Ascomycota	Sordariomycetes	Sordariales	Sordariales_fam_Incertae_sedis	Madurella	_	3	1	1	2	1	2	4	1	0	3	4	2	3	0	2	1	2	4	1	2	2	4	3	6	3	3	1	2	1	1	3	4	4	2	0	2	3	0	1	1	1
121_1412786|F|ITS2	AATTCTCAACCTCATCGCTTTTGTGATGATGGCTTGGATGTGGAGGTTTTCTGCAGGCCGAAAGGTCTGCTCCTCTCAAATGAATTAGTGGGTGCCCCGCGCAAACCTATCTATTGGTGTGATAATTATCTACGCCGTGGATCTTAGGATTGCTGTAAAAAGGTGTTTGCCCTGCTTCTAACCGTCTTCGGACAACTTGAACC	Fungi	Basidiomycota	Agaricomycetes	Agaricales	Bolbitiaceae	Panaeolus	_	2	0	1	1	0	0	0	0	1	0	0	0	0	1	0	2	1	0	0	0	1	1	1	4	1	0	3	2	0	1	0	0	1	0	0	0	0	1	0	1	0
121_1412797|F|ITS2	GTACCTTCAAGCTTTGCTTGGTGTTGGGCGTTTTTGTCTCCCTCTTTCTGGGAGACTCGCCTTAAAACGATTGGCAGCCGGCCTACTGGTTTCGGAGCGCAGCACATAATTTGCGCTTTGTATCAGGAGAAAAGGACGGTAATCCATCAAGACTCTACATTTTTAAC	Fungi	Ascomycota	Dothideomycetes	Pleosporales	Pleosporaceae	Bipolaris	Plant pathogen	3	2	1	1	1	3	3	0	4	2	4	1	2	1	5	6	1	4	3	2	1	1	6	2	4	3	10	0	28	7	1	3	4	2	0	3	6	2	3	6	4
121_1412837|F|ITS2	CAACCCTCAGGCTCCCGCGCCTGGCGTTGGGGATCGGCCTTCACCGGCCGGCCCCGAAATACAGTGGCGGCCCCGCCGTAGACCTCCTCTGCGTAGTAGCACACACCTCGCAGCCTGGGAGCGCGGCGGCGGCCACGCCGGAAAACCCCCGACTTCTGAA	Fungi	Ascomycota	Sordariomycetes	Hypocreales	Stachybotryaceae	Striaticonidium	_	0	0	0	0	0	0	0	0	0	0	0	0	0	0	0	0	0	0	0	1	0	0	0	0	2	0	0	0	0	0	0	0	0	0	0	0	0	0	0	1	1
121_1412842|F|ITS2	TCACCCCTCAAGCCTAGCTTGGTGTTGAGACCTGCTGTCAAGGCAGTCTCTAAAATCAGTGGCAGTGCTGTCAGGCTCTAAGCGTAGTAAATCTAATCGCTATAGACACCTGGTGGACACTCGCCAGAACCCCCCCATTTTTTAAT	Fungi	Ascomycota	Leotiomycetes	Helotiales	Helotiaceae	Tetracladium	Saprotroph	11	18	8	8	17	9	18	12	12	10	14	7	20	11	27	16	9	10	10	9	11	16	14	10	9	8	14	6	15	20	38	34	19	225	3	26	13	12	30	21	13
121_1412861|F|ITS2	AACTCTCACCCTCTAGCTTTCTTAATCGTGGCTAGCGGCGTGGACGTGAGCGCTGCTGCTTTGTTGCGGCTCGCTCGAAATGTATTAGCAGACCCTTTTCGTAATCGGTTCCACTCAACGTGATAAGTATTTCGTTGAGGACAGTTGCAGCAATGCGGCTGGCCGGGATAAGAAAGGCATAGTTGTCAGCTTCTAATCGCCCTCGGGCAATTTTTTATG	Fungi	Basidiomycota	Tremellomycetes	Cystofilobasidiales	Mrakiaceae	Tausonia	Saprotroph	37	38	23	47	68	25	56	18	36	39	29	41	25	41	82	61	33	33	31	32	30	32	55	30	45	39	53	25	63	138	269	32	241	291	9	337	68	178	212	107	32
121_1412865|F|ITS2	CAACCATCAAGCCCTAGGCTTGCGTTGGAGCCCTGCGGCTGCCGCAGGCTCCCAAATCCAGTGGCGGGCTCGTCGTCGTACCGAGTGCAGTAAACATCCTCGCTCAGGGAACGTGACGGGTTCTTGCCGTGAAACCCCCCACATATCAA	Fungi	Ascomycota	Sordariomycetes	Sordariales	Lasiosphaeriaceae	_	_	6	9	8	9	19	3	19	6	7	7	6	7	10	5	9	9	11	5	12	11	8	4	11	6	9	10	23	4	11	12	14	6	16	28	3	136	17	46	90	20	9
121_1412900|F|ITS2	TCACCCCTCAAGCCCTCGGCTTGGTGTTGGACGGTTTGGTGGAGACCCCTTCGCGGGCTTCTACCCCTCCCAAAGACAATGACGGCGGCCTCGTTGGACCCCCGGTACACTGAGTTCTTCACGGGACACGTATCGGACACACGGGTTTGCGGGACACGGTCTGCCTCCCCTCAGGGAGAATCTTCTCAA	Fungi	Ascomycota	Eurotiomycetes	Chaetothyriales	Herpotrichiellaceae	Exophiala	Saprotroph	17	40	9	3	32	23	14	1	29	24	15	16	16	3	55	65	66	26	31	25	10	7	97	129	9	5	3	5	10	29	23	4	8	3	3	6	10	9	6	10	19
121_1412919|F|ITS2	CAACCCTCAAGCTCAGCTTGGTGTTGGGACTCGCGGTAACCCGCGTTCCCCAAATCGATTGGCGGTCACGTCGAGCTTCCATAGCGTAGTAATCATACACCTCGTTACTGGTAATCGTCGCGGCCACGCCGTAAAACCCCAACTTCTGAA	Fungi	Ascomycota	Sordariomycetes	Hypocreales	Nectriaceae	Fusarium	Plant pathogen	10	22	6	28	89	5	15	5	17	11	10	7	23	16	27	20	4	8	15	12	7	8	15	5	40	25	39	23	21	33	23	16	20	22	5	8	25	28	10	52	5
121_1412921|F|ITS2	ATTCCTCCACTCGGCCGTCTTCTTTTGGAAGGCGTTGCTTGAGCTGGGATTTGGGGGTTTCTTGCGGGTCCTCTGGATCCGCTCCCCTTGAATGCATTAGTTGAGGCTCTAAGCGTTTTGTGCCTTGGTGTGATAAGTTTATCTACGCCTCTGCCCTTCGCTCGCCGCAAGGCGAAGCCTTGCTTCTAACCGTCCTTCACACGGACAATCTTCTTTTTA	Fungi	_	_	_	_	_	_	59	37	10	25	18	51	23	17	27	146	17	107	34	17	35	39	23	144	24	16	46	1530	24	203	21	8	16	15	17	17	22	10	22	18	5	16	38	27	13	14	15
121_1412933|F|ITS2	AGTCCACTTAAGCCCTGCTTAGTGTTGGGAGACTGCTCCAGCGGTGCTACCCTGTAGCTACCCTGCAGCTCCTCAAAGACAGCGGCGGAGTTGTGGTATCCTCTGAGCTTAGTAACTTGTTCTAGCTTTCGAGTACACCACTTCCCCTGCCGTAAAACCCTTAATTTTTAAT	Fungi	Ascomycota	Sordariomycetes	Xylariales	_	_	_	1	0	0	0	0	0	0	0	0	0	0	0	0	0	1	5	0	1	0	0	0	0	0	0	0	0	1	0	0	0	0	0	0	0	0	0	0	0	0	1	1
121_1412979|F|ITS2	CAACCCTCAAGCCCCCGGGCTTGGTGTTGGGGATCGGCGTGCCCTCGCGGCGCGCCGTCCCCTAAATCTAGTGGCGGTCTCGCTGTAGCTTCCTCTGCGTAGTAGCAACACTCGCACTGGATCGCAGCGCGGCCACGCCGTTAAACCCCCCACTTCTGAAA	Fungi	Ascomycota	Sordariomycetes	Hypocreales	Nectriaceae	Neonectria	Plant pathogen	0	1	0	0	7	1	1	1	1	0	5	0	5	0	2	1	0	0	1	0	0	0	36	0	0	1	2	1	0	2	1	9	0	1	0	1	0	0	0	0	0
121_1412998|F|ITS2	GTACCTTCAAGCTATGCTTGGTGTTGGGTGTTTGTCCTCTCCCTGCGTTTGGACTCGCCTTAAAGCAATTGGCAGCCTATATTTGGTTTTGAGCGCAGCACATTTTGCGTCTTACAACCTATTATATAGGCACCCATTAAGCCTTTTATCAC	Fungi	Ascomycota	Dothideomycetes	Pleosporales	Phaeosphaeriaceae	Ophiosphaerella	Saprotroph	7	24	5	6	8	7	16	3	18	2	12	9	2	0	8	51	13	54	7	6	15	4	18	10	12	5	17	6	9	8	6	5	7	14	3	4	10	7	6	14	8
121_1412999|F|ITS2	GTACCCTCAAGCTTTGCTTGGTGTTGGGCGTCTTGTCTCTAGCTTTGCTGGAGACTCGCCTTAAAGTAATTGGCAGCCGGCCTACTGGTTTCGGAGCGCAGCACAAGTCGCACTCTCTATCAGCAAAGGTCTAGCATCCATTAAGCCTTTTTTTCAAC	Fungi	Ascomycota	Dothideomycetes	Pleosporales	Pleosporaceae	Alternaria	Plant pathogen	21	22	12	11	28	4	34	10	23	12	15	10	11	9	28	39	20	17	11	21	21	22	44	18	45	18	58	14	163	51	57	34	67	32	2	35	45	33	13	22	30
121_1413006|F|ITS2	AAAAGGTTTCGTCGAGCTCTGCTCGGCGTTCTTGGGCGTTTGTCCCTGCCTCGTGCGCGGACTCGCCTCAAACAGATTGGCAGCCGGTAGATTCGGTCCTGTGTGCAGCACATTGCACGGCGGTTCCGGCCTATCTGCGTCCACCAAGCTCTTTCCACA	Fungi	Ascomycota	Dothideomycetes	_	_	_	_	0	2	0	0	8	2	1	1	0	0	1	0	1	0	4	2	0	0	0	0	0	1	0	0	0	1	1	0	1	0	2	1	0	0	0	1	2	0	2	1	1
121_1413025|F|ITS2	CAACCATCAAGCCCCAGGCTTGTGTTGGAGCCCTGCGGCTGCTCGCAGCCTCCTAAAATCAGTGGCGGGCTCGCTATCACACCGAGTGCAGTAGTTTTCTCTTCGCTCTGGACGTGTAGCGGGTTCCGGCCGTGAAACCCCTCAAATTTTTAA	Fungi	Ascomycota	Sordariomycetes	_	_	_	_	0	2	1	0	1	0	1	2	4	2	0	1	2	0	1	1	0	2	2	0	1	2	0	0	0	1	3	1	2	0	4	3	3	2	3	2	37	1	1	19	0
121_1413089|F|ITS2	CAACCCTCAAGCACAGCTTGGTGTTGGGACTCGCGTTAATTCGCGTTCCTCAAATTGATTGGCGGTCACGTCGAGCTTCCATAGCGTAGTAGTAAAACCCTCGTTACTGGTAATCGTCGCGGCCACGCCGTTAAACCCCAACTTCTGAA	Fungi	Ascomycota	Sordariomycetes	Hypocreales	Nectriaceae	Fusarium	Plant pathogen	50	47	41	47	165	63	84	9	60	15	68	61	46	46	27	59	125	83	52	29	15	51	102	46	29	56	25	66	35	114	31	38	15	12	6	16	300	15	23	20	208
121_1413096|F|ITS2	ACACCCTCAAGCCTAGCTTGGTGTTGGGCGTCTGTCCCGCCGTTCTCGCGCGCGGACTCGCCTCAAAGTCATTGGCGGCGGTCGTGCCGGCCCCCTCGCGCAGCACATTTGCGCTTCTCGGAGGCCCGGCGGATCCGCGCTCCAGCAAGACCTTTCACG	Fungi	Ascomycota	Dothideomycetes	Pleosporales	Periconiaceae	Periconia	Saprotroph	18	23	9	6	13	24	29	0	12	12	22	3	86	12	92	38	13	7	9	3	12	4	13	6	78	67	181	87	32	4	47	67	6	40	0	3	61	42	5	21	31
121_1413102|F|ITS2	CTTCCCTCGAGCGCGGCTAGCCCTACGGGGCCTGCCGTCGCCCGGTGTTGGGGCTCTACGGGTGGGGCTCGTCCCCCCCGCAGTCCCCGAAATGTAGTGGCGGTCCAGCCGCGGCGCCCCCTGCGTAGTAGATCCTACATCTCGCATCGGGTCCCGGCGAAGGCCAGCCGTCGAACCTTTTATTTCATG	Fungi	Ascomycota	Sordariomycetes	Microascales	Microascaceae	Microascus	Saprotroph	5	4	4	4	2	3	3	3	2	2	2	1	3	1	2	1	4	1	1	6	2	2	5	3	2	2	6	1	0	6	4	4	3	6	1	2	3	165	8	0	5
121_1413113|F|ITS2	AGTCATCAACCCCTCCGTTTCTTTCGGGGAACGGGGAAGGTTGGATTATGGGGGCTTGCAGCCGCAAGGCCGCTCCCCTCAAATGCGTCGGTTGGACCTGGGGTCGGACTCGATTGGGCGTTGTATCATCCTCGCTCTGACAAGTCCCCCCGTTCCGCGTCCTTCCACGACTCGCCTTTTGGAGAGGCAGTCAAACACTCTTTGAA	Fungi	Basidiomycota	_	_	_	_	_	3	1	0	1	1	0	48	4	63	3	2	2	0	2	4	1	0	35	2	2	0	6	3	4	1	0	6	2	1	1	2	2	0	2	0	5	0	0	0	0	0
121_1413126|F|ITS2	CAACCATCAAGCCCCGTGCTTGTGTTGGGGACCTGCGGCTGCCGCAGGCCCTGAAAACCAGTGGCGGGCTCGCTGTCACACCGGGCGTAGTAGATTTTATCTCGCCCAGGGCGTGCTGCGGGTTCCGGCCGTTAAAAAGCCTTTTTTACCCAA	Fungi	Ascomycota	Sordariomycetes	Sordariales	Chaetomiaceae	Chaetomium	Saprotroph	3	4	0	2	2	1	0	0	3	5	3	0	0	1	0	4	1	23	2	3	2	3	0	2	0	4	1	3	5	0	4	0	1	1	1	0	3	0	1	1	1
121_1413138|F|ITS2	ACCCCCTCAAGCTCAGCTTGGTGATGGGCGTCTGTCCCGCCTCCCGCGCGTGGACTCGCCTCAAAAGCATTGGCGGCCGCTACATTGGCTTCGAGCGCAGCAAAACGCGTCTTCGTTGTCGTGGATCGGCTCCCAGAAGCCCCTTTTTATTAG	Fungi	_	_	_	_	_	_	1	0	0	0	0	0	0	0	2	0	0	0	0	0	1	1	5	0	0	1	1	1	0	0	0	0	0	0	2	1	0	1	0	1	0	0	1	0	0	1	0
121_1413151|F|ITS2	CAACCATCAAGCCCCGGGCTTGTGTTGGGGACCTGCGTCCGACGCAGGCCCCGAAAACCAGTGGCGGGCTCGCTGTCCACACCGAGCGTAGTAGCTAACCTCGCTCCGGAGTGGCGCGGGCGCCTGCCGTAAAACCCCCCAATTTTACAA	Fungi	Ascomycota	Sordariomycetes	Sordariales	Lasiosphaeriaceae	Podospora	Saprotroph	2	1	0	0	0	0	0	0	0	0	1	1	0	0	0	4	0	0	0	0	0	0	0	1	0	0	0	0	0	0	0	1	1	1	0	2	0	0	0	1	1
121_1413168|F|ITS2	AAACCTTCAAGCTATGCTTGGTGTTGGGTGTTTGTTCCGCCTCTGCGCGTGGACTCGCCTTAAATTCATTGGCAGCCGGTATGTTGGCTTCGTGCGCAGCACATTGCAAGCGACTTCAACAAACCCCCTTCCACAAGCCTTTTTTTA	Fungi	Ascomycota	Dothideomycetes	Pleosporales	Melanommataceae	Herpotrichia	Saprotroph	2	3	12	3	1	1	0	0	12	0	2	4	2	1	31	2	7	2	0	1	3	2	3	3	3	0	2	1	3	5	3	1	2	2	0	2	5	3	1	2	9
121_1413202|F|ITS2	CAACCCTCAAGCTTTGCTTGGTGTTGAGGTTCTATAATTATAGGCCTCTAAATCTATTGGCAGAACGTCATAAACTCTCAATTGTAGTAAATTTTATTTCTATTGAAGAATTTTGATTATTCTAGCCGTAAAACACAGCGTGCTCTTTTGAGCCCTATTTTTTACAA	Fungi	_	_	_	_	_	_	3	1	1	1	4	6	3	2	1	6	0	4	5	0	1	4	3	1	10	0	1	0	3	15	1	0	4	1	6	3	4	24	5	5	1	1	1	0	2	6	0
121_1413211|F|ITS2	AACCCCCTCAAGCTCTGCTTGGTGTTGGGCGTTTGTCTTAGCTTCTGGCATGGACTCGCCTCAAAATTATTGGCAGCCACCTCTCTGGCTTCGAGCGCAGCACTATTGCGCCCATTCTTTGAGAGTGTGGTTATCCAGAAGCCCTCTTTTC	Fungi	Ascomycota	Dothideomycetes	Pleosporales	_	_	_	3	4	4	5	2	3	11	3	5	3	4	2	1	2	40	29	1	2	2	3	5	1	22	9	329	124	11	105	7	1	25	19	9	147	3	259	45	4	18	6	6
121_1413213|F|ITS2	AATCAATCAAACCTTGGTTTGGTATTGGGAGAAGTGGCATTGCCTCTCTCCTCTAAGCTATTGGCGGCGCTATTTCAGCTTGTAAGATGTAGTAAGTAATTTCTCGTCAAAACAACTGGGTGGTTGCCTGCCAACTGAACGATTTATTTTACA	Fungi	Ascomycota	Pezizomycetes	Pezizales	Ascobolaceae	Ascobolus	Saprotroph	10	11	3	15	11	3	6	2	6	9	4	10	4	9	9	18	9	9	12	9	5	6	11	14	15	2	13	5	27	15	13	6	9	15	1	4	8	4	3	17	3
121_1413237|F|ITS2	AAACCTTCAAGCTCTGCTTGGTGTTGGGCGTTTGTTCCGCCTCCGCGCGTGGACTCGCCTCAAATTCATTGGCAGCCGGTCAGTTGGCTTTTCGTGCGCAGCACATTGCGTAGCGGCTCCAGCTTGCCTCCTACCATTAAGCTACTCT	Fungi	Ascomycota	Dothideomycetes	Pleosporales	Melanommataceae	_	Saprotroph	6	28	1	1	4	7	1	0	7	1	1	13	12	2	5	2	1	3	1	2	2	2	0	1	1	2	1	2	9	1	6	2	4	1	1	2	5	8	2	2	4
121_1413262|F|ITS2	CAACCCTCAGGGCCCCCTTTCGGGGGCGGCACCTGGTTCTGGGGATCAGCGGCCCTTCGGGGCCCCTGTCCCCCAAATTGAGTGGCGGTCGCGCCGCAGCCTCCCCTGCGTAGTAGCACACCTCGCACCGGAGAGCGGCTCGGCCACGCCGTAAAACCCCCAATTTTTACA	Fungi	_	_	_	_	_	_	3	2	0	5	0	2	5	8	2	2	2	2	1	5	2	3	4	3	4	2	2	3	2	3	4	0	4	1	3	7	8	0	4	137	0	25	10	17	2	20	1
121_1413268|F|ITS2	CTGCCCTCAAGCACGGCTTGTGTGTTGGGCTTCCGTCCCTGGTAACGGGGACGGGCCCAAAAGGCAGTGGCGGCACCATGTCTGGTCCTCGAGCGTATGGGGCTTTGTCACCCGCTCCCGTAGGTCCAGCTGGCAGCTAGCCTCGCAACCAATCTTTTTAACCA	Fungi	Ascomycota	Eurotiomycetes	Eurotiales	Aspergillaceae	Aspergillus	Saprotroph	0	0	0	0	0	1	0	0	1	0	0	1	1	0	0	0	0	0	0	0	0	0	0	0	0	0	0	1	0	0	0	0	0	0	0	0	0	0	0	0	0
121_1413271|F|ITS2	GTACCCTCCAGCCCTGCTGGGTGTTGGGCGTTTTGTTCCGCTACGCGCGTGAACTCGCCTCAAATGCATTGGCAGCCCGCCGTCCCGTGTGGGAGCGCAGCACATTTTGCGCTCTCCGCTGCTGACGGTGGCATCCACAAGTCTACCATTTTAC	Fungi	Ascomycota	Dothideomycetes	Pleosporales	_	_	_	1	1	0	0	6	1	0	0	2	1	6	0	1	0	0	1	1	5	6	0	0	0	1	2	0	0	2	0	0	0	0	0	0	1	0	2	0	0	0	2	0
121_1413320|F|ITS2	CAACCATCAAGCCCCCGGGCTTGTGTTGGGGACCTGCGGCTGCCGCAGGCCCCGAAAACCAGTGGCGGGCTCGCTGTCACCCCGAGCGTAGTAGTTTACACCTCGCCCAGGGCGTGCCGCGGGTTTCCCGGCCGTTAAACCCCCCATACCACAA	Fungi	Ascomycota	Sordariomycetes	Sordariales	Sordariales_fam_Incertae_sedis	Staphylotrichum	Saprotroph	0	1	0	1	0	0	1	0	3	1	0	0	0	0	1	1	2	0	1	4	2	1	1	1	0	1	1	1	0	0	1	3	1	0	1	0	0	0	1	1	9
121_1413369|F|ITS2	CAGCCCTCAGGCCGCCTTTCCTTCGGGTGGGCAGGGCCTGGTGTTGGCGGTCTGCGGCCCAGCCGCAGTCGCCCAAATGGATCGGCGTGCGCGCTGTCGTGCTCCTTGCGTAGTGGTTTTCCAAAAAAATCTCGCACCGAGCCGCGGCGTCTGCATCGCCTCGCAACCATATATTTTCAAGAA	Fungi	Ascomycota	Sordariomycetes	Microascales	Halosphaeriaceae	Natantispora	Saprotroph	1	0	0	3	0	1	0	1	2	0	0	0	0	1	0	2	0	0	0	0	0	0	2	1	1	0	1	0	2	0	2	0	2	1	0	0	0	0	1	4	0
121_1413383|F|ITS2	AACACCTCAACTTCCATATCTTTTTTGAAATGGGAGTTGGACTTGAGTGATCCCAACGCTTTTCCTCACCGAAAAGTGGCGGGTTACTTGAAATGCAGGTGCAGCTGGACTTTTCTCTGAGCTATAAGCATATCTATTTAGTCTGCCTAAAAAACAGATTATTACCTTTGCTGCAGCTAACATAAAGGAGATTAGTTCTTGTGCTGACTGATGCAGGATTCACAAAGACAGGCTTCGGCCGACTTTGTAA	Fungi	Mortierellomycota	Mortierellomycetes	Mortierellales	Mortierellaceae	Mortierella	Saprotroph	6	5	4	2	12	1	15	5	2	4	8	6	7	8	14	14	7	5	5	5	4	5	5	6	8	3	15	2	15	7	5	3	6	6	0	4	7	10	3	6	6
121_1413444|F|ITS2	GTACCTTCAAGCTCTGCTTGGTGTTGGGTGTTTGTCCTTGCTCTAGTGGCGGGACTCGCCTTAAAGTAATTGGCAGCCAGTGTTTTGGTTTTGAAGCGCAGCACAAGTCGCGATTCAAGTCTATACGCTAGTTTCCACAAGTCTTTTATCAC	Fungi	Ascomycota	Dothideomycetes	Pleosporales	Leptosphaeriaceae	Leptosphaeria	Plant pathogen	0	0	0	0	0	0	0	0	0	0	0	0	0	1	1	0	0	0	9	0	0	0	2	0	0	0	0	0	1	0	0	1	0	0	0	0	0	0	0	0	0
121_1413518|F|ITS2	CAACCATCAAGCCCCCGGGCCTGTGTTGGGGACCTGCGGCTGCCGCAGGCCCCGAAAACCAGTGGCGGGCTCGCTGTCACCCCGAGCGTAGTAGTTTACACCTCGCCCAGGGCGCGACGCGGGTTTCCCGGCCGTTAAACACCCCCCATCTAAA	Fungi	Ascomycota	Sordariomycetes	Sordariales	Sordariales_fam_Incertae_sedis	Staphylotrichum	Saprotroph	0	0	1	0	0	1	1	0	5	1	0	0	0	0	0	1	0	0	0	0	0	0	0	0	0	0	0	0	0	0	0	1	1	0	0	0	0	0	0	1	0
121_1413559|F|ITS2	CAACCCTCAGGCCCTGCCTGGTGTTGAGACCTGCTGTCAAGGCAGTCTCTAAAATCAGTGGCAGTGCTGTCAGGCTCTAAGCGTAGTAAATCTAATCGCTATAGACACCTGGTGGACACTCGCCAGAACCCCCCCATTTTTTAAT	Fungi	Ascomycota	Leotiomycetes	Helotiales	Helotiaceae	Tetracladium	Saprotroph	0	0	0	0	0	0	0	0	0	0	0	0	0	0	0	0	0	0	0	0	0	0	0	0	0	0	0	0	0	0	0	0	0	0	0	0	0	0	0	0	0
121_1413632|F|ITS2	AACCCCCTCAAGCGCAGCTTGTTGTTGGGCGTTTGTCCCGCCCCCGGCCGGACTCGCCCCGAATCCATTGGCGGCCCCCGCATTGGGCTATCGAGCGCAGCAGAATTGCGCCTCGGGCACAGCGCGCGGGCGACCACTGAGCAACCCCCATCA	Fungi	Ascomycota	Dothideomycetes	Pleosporales	Tetraplosphaeriaceae	Tetraplosphaeria	Saprotroph	1	19	2	0	33	1	3	0	0	1	2	0	6	1	19	5	0	0	5	2	1	0	12	4	4	2	1	2	2	1	1	0	1	2	0	0	1	1	0	2	0
121_1413652|F|ITS2	AATAATAATTATCATAATCTTTTGATTGTGGAATTGGGCCTTTATTTCATTAATGATTTATGGCCTCAAATTTATGTTACCGCTTGTTTAATATGAAATTCGACCGAATGGAGCAATTAAACAAATTCTCTCGTTAGGCGGATTCTCATCAAGCAATTACGATTTTTTGGCCGTTGAAGGACTTTTACAAGCACTTGGCGAGATCGTGAGTTTGTAAAC	Fungi	Glomeromycota	Glomeromycetes	Glomerales	Claroideoglomeraceae	Claroideoglomus	AM	0	1	0	0	0	0	0	0	0	1	1	0	0	0	0	0	0	1	1	0	0	0	0	0	0	0	0	0	0	0	0	0	0	0	0	0	2	0	0	1	0
121_1413665|F|ITS2	CAACCCTCAAGACCCCTTCGGGGGACTTGGTGTTGGGGACCGGCACAGGGGCCTGCCTGCTTGTCTTGCAGCGCCCTCGCCGCCCCCGAAATGAATTGGCGGCCTCGTCGCGGCCTCCCCTGCGTAGTAGCACAAACCTCGCAACGGGAACGTGACGGCGGCCACTGCCGTAAAACAACCCAATTTTATTAG	Fungi	Ascomycota	Sordariomycetes	Hypocreales	Clavicipitaceae	Metarhizium	Animal parasite	0	0	0	0	3	1	2	0	1	0	0	1	1	0	4	0	0	0	0	0	1	0	3	1	0	0	0	0	1	2	0	0	1	0	0	1	0	0	1	0	0
121_1413671|F|ITS2	CGACCCTCGGGGCCCCCCCTCCTGTAGGGCGGCGGCCCCGGCCTTGGGCCAGCGCGTGCCGCTCTCGAGCGCCGCGCGGCCCGCAGAACAGCGGCGGCAGCACCGGCGACGTCCCCTGCGCAGTAGCATACACTCGCATTGGTCTCCCGGCGCGGCCCGCCTCGAACCCCAAACTTCTTTA	Fungi	Ascomycota	Sordariomycetes	Melanosporales	Ceratostomataceae	Microthecium	_	2	3	2	2	1	1	0	0	0	2	1	1	0	0	2	2	1	1	1	3	228	2	0	3	2	1	1	0	2	1	3	2	1	0	0	0	2	2	6	1	0
121_1413712|F|ITS2	AAATAAAAATCGATGTTGTTGTCATCGTGATAACGCGTCGGAACTGAGTCGTCTTACCTTCGGTTAAGTGACTTAAAATTTTTACGCGAATTCGAAACGTATCTAACGTTTTTATGTACGTTTGCGATATTCCAATATATTAGGTGCGGTCATTCCTATGATTCGCGTCTATAATTTTTCATT	Fungi	Glomeromycota	Glomeromycetes	Glomerales	Glomeraceae	Glomus	AM	1	0	0	0	0	0	1	0	0	0	0	0	0	0	0	0	0	0	0	0	0	0	0	0	0	0	1	0	0	0	0	0	0	0	0	0	0	0	0	1	1
121_1413765|F|ITS2	AATTCTCAACCTCATAACGTTTTCGGACGGTCCTTGAGGCTTGGACTTTGGAGCGTGTCGGTTTCTTATTGAAGTCGACTCCTCTTTAAATGCATTAGCTGGAACCTCTTGTGGACCAGACTACGGTGTGATAATTATCTACGCTGTGGCCTTGTGAAGCACTTTGTTACGAGGTTCTGCTTCTAACCGTCCCTTACACGGACAACAATCTTAATTGACA	Fungi	Basidiomycota	Agaricomycetes	Agaricales	Typhulaceae	Typhula	_	0	1	0	0	0	0	0	0	0	0	0	0	0	0	49	0	0	0	0	0	0	0	0	0	0	1	0	0	0	2	0	1	1	0	0	1	0	1	0	0	0
121_1413817|F|ITS2	TAACCCCTCAAGCTCAGCTTGGTGTTGGGGCCTGCTGCACTGGCAGCCCTTAAAATCAGTGGCGGCGCCATCTGGCTCTAAGCGTAGTAATTCTTCTCGCTATGGAGTCCTGGTGGATGCTTGCCATCAACCCCCAATTTTTCTAT	Fungi	Ascomycota	Leotiomycetes	Helotiales	Helotiales_fam_Incertae_sedis	Leohumicola	Saprotroph	5	19	2	2	7	4	2	1	0	2	1	6	5	4	8	3	1	7	7	3	5	6	12	19	1	0	3	2	3	4	0	1	3	3	0	1	3	0	1	1	2
121_1413833|F|ITS2	CAACCCTCAAGCCCCCGGCTTGGTGTTGGGGCCCTGCGGCTGCCGCAGGCCCCGAAATGGAGTGGCGGGCTCGCGGCGAACTCCGAGCGTAGTAGAATCCTATCTCGCTAGGGAGGCGCGGCGCGCTCCGGCCGTTAAAGGAACTTCTTTTAACCCAA	Fungi	Ascomycota	Sordariomycetes	Coniochaetales	_	_	_	2	0	0	0	2	1	116	1	0	0	3	0	1	0	1	7	1	0	0	0	1	0	17	1	1	1	0	3	0	2	1	2	1	0	0	0	1	2	0	1	3
121_1413845|F|ITS2	CAACCCTCAAGCCCCCGGGCTTGGTGTTGGGGATCGGCACAAGGCGCTGGCACCCTCGGGAGCCCGCGCCCGCCGTCCCCCAAATCCAGTGGCGGTCACGCCGTGTGTACCTCAGCGTAGTAGCAACACCTCGCTCCGGAACCCTTCTGTGAACCACGCCGTAAAACCCCCGACTTTTTTCT	Fungi	Ascomycota	Sordariomycetes	Hypocreales	Nectriaceae	Cylindrocarpon	Plant pathogen	1	0	0	7	0	0	1	0	0	0	2	0	0	0	1	0	0	0	0	0	1	1	0	1	2	1	1	2	0	0	0	2	0	1	1	0	0	1	0	2	2
121_1413896|F|ITS2	CAACCATCAAGCCCCCGGCTTGTGTTGGGGACCTGCGGCTGCCGCAGGCCCTGAAAACCAGTGGCGGGCTCGCTAGTCACTCCGAGCGTAGTAATACATCTCGCTCAGGGCGTGCTGCGGGTTCCGGCCGTTAAAAAGCCTTATTTACCCAA	Fungi	Ascomycota	Sordariomycetes	Sordariales	Chaetomiaceae	Trichocladium	Saprotroph	2	4	5	4	3	2	0	4	2	4	1	6	5	0	2	5	1	2	0	3	3	1	5	2	2	3	3	6	8	3	3	3	5	12	0	3	2	0	5	3	5
121_1413899|F|ITS2	TAACCCTCAAGCTCAGCTTGGTGTTGGGGCCTGCTGCAGTGGCAGCCCTTAAAATCAGTGGCGGCGCCATCTGGCTCTAAGCGTAGTAATTCTTCTCGCTATGGAGTCCTGGTGGATGCTTGCCATCAACCCCAATTTTTCTAT	Fungi	Ascomycota	Leotiomycetes	Helotiales	_	_	_	0	0	0	0	0	0	0	0	0	0	0	0	2	0	0	0	0	0	0	0	0	0	0	2	0	0	0	0	0	0	0	0	0	0	0	0	0	0	0	0	1
121_1413902|F|ITS2	AGCTCTCAAAACGCAATTGGCTTAAAACCTGATTGTTGTTTTGGATTTGAACTTTGCCGTGTTATAACGGCTGGTTTTAAAAGTATTAGCTGGTACTAGAACGAATTGGTTCTACTCAACGTGATAATTATCTGATCGTTGAGGACATTCCTTTCACGAGGAATGGCCATAGTAAATTCAATGGACTGCTTCTAATCTGGCTTTAATTCTTTATTGGATTAACCACTTTTCAA	Fungi	Basidiomycota	Agaricomycetes	Cantharellales	Cantharellales_fam_Incertae_sedis	Minimedusa	_	3	2	0	1	0	0	1	0	1	2	1	4	0	0	0	2	1	1	0	1	2	2	0	1	1	1	1	2	1	2	4	2	1	1	0	1	2	0	1	1	1
121_1413917|F|ITS2	CAACCCTCAAGCCCTGCTTGGTGTTGGGGCCCTACGGCTGCCGTAGGCCCTGAAAGGAAGTGGCGGGCTCGCTACAACTCCGAGCGTAGTAGAATCCTATCTCGCTAGGGAGGTGCGGCGTGCTCCAGCCGTTAAAGACCCCATCTTTAACCAA	Fungi	Ascomycota	Sordariomycetes	Coniochaetales	Coniochaetaceae	Lecythophora	Saprotroph	4	6	1	2	6	2	4	0	9	3	2	2	5	0	22	22	2	0	1	0	0	0	39	2	1	2	2	3	2	3	4	22	6	51	0	1	3	4	6	2	0
121_1413936|F|ITS2	TCACCCCTCAAGCCCTGTGCTTGGTGTTGGACGGCCTGGTCGAGCCACGCTCGACCCCTCCTAAAGACAATGACGGCGGCCTGTGGTTCCCCCGGTACACTGAGCTTTTTACTGAGCACGTATTGGATAAGGGCGCCCGGGACACGGTCCTCTCCTTTCACTAGGAAACTTTCCAAA	Fungi	Ascomycota	Eurotiomycetes	Chaetothyriales	Herpotrichiellaceae	Cladophialophora	Saprotroph	1	1	0	2	16	0	4	0	2	0	1	0	1	0	5	3	1	0	3	2	1	1	21	5	0	1	2	0	2	1	1	0	0	1	1	2	1	2	1	4	2
121_1413969|F|ITS2	TCACCCCTCAAGCCCCGTGCTTGGTGTTGGACGGCCGGTCGAGGACCCCCCTCGACCCCTCCTAAAGACAATGACGGCGGCCTGTGGTTCCCCCGGTACACTGAGCTTCTCACCGAGCACGTACCGGACGAGGGCACCCAGGACCCGGTCCTCTCCTCCTCGTGGGGAAATATTTTACAA	Fungi	Ascomycota	Eurotiomycetes	Chaetothyriales	Herpotrichiellaceae	Cladophialophora	Saprotroph	0	9	0	2	1	0	6	0	0	0	4	0	1	0	18	13	1	3	1	0	10	7	1	18	0	0	0	0	0	0	0	1	2	1	0	0	0	2	1	0	4
121_1413981|F|ITS2	CAACCCTCGCGCCCGGCTCCTGTCGGGTGCGGTGTTGGGGATCGGCCTGCCGCCTGGCGGTGGGCCGTCCCTGAAATGGAGTGGCGACCACGCCGTAGCCTCCTCTGCGTAGTAATCCAATTCTCGCAGGCGGACAGCGGTGCGGTCATGCCGTAAAACACCCCAAACTTTACCAA	Fungi	Ascomycota	Sordariomycetes	Hypocreales	Hypocreales_fam_Incertae_sedis	Acremonium	Saprotroph	1	3	3	3	3	3	5	1	3	1	5	1	2	6	5	4	2	3	2	2	0	4	8	0	5	1	2	3	2	1	9	3	33	14	2	395	3	84	14	51	4
121_1413997|F|ITS2	CAACCCTCAAGCCCCTCCGGGCGTGGTGTTGGGGATCGGCCCCGCTTCGGCGGCCGGCCCCGAATTGTAGTGGCGGTCTCGCCGCTGCCTCCTCTGCGTAGTAGAAACACCTCGCACTGGGAAGCGGCGCGGCCACGCCGTTAAACAGATGAATTGTCTACAA	Fungi	Ascomycota	Sordariomycetes	Hypocreales	Nectriaceae	_	_	0	0	1	0	0	0	0	0	0	0	1	0	0	0	0	0	0	0	0	0	0	0	0	0	0	0	0	0	0	0	0	0	0	0	0	0	0	0	0	0	0
121_1414000|F|ITS2	GTACCCTCAAGCTATGCTTGGTGTTGGGCGTTTGTCCTCTCCTCTGCGATTGGACTCGCCTTAAAGTAATTGGCAGCCAGTGTATTGGTCTTGAAGCGCAGCACAATTTGCGAGTCTAGCTTGTACCATTGGCATCCATCAAGCCTTTTTCTCAC	Fungi	Ascomycota	Dothideomycetes	_	_	_	_	9	14	6	2	41	20	12	1	10	4	21	20	13	1	17	16	5	16	21	5	11	6	26	8	40	10	59	5	39	4	8	15	11	9	1	6	43	15	6	10	47
121_1414044|F|ITS2	CTGCCCTCAAGCACGGCTTGTGTGTTGGGCTCTCGCCCCCCGCTTCCGGGGGGCGGGCCCGAAAGGCAGCGGCGGCACCGCGTCCGGTCCTCGAGCGTATGGGGCTTCGTCACCCGCTCTGTAGGCCCGGCCGGCGCCCGCCGGCGAACACCATCAATCTTAACCA	Fungi	Ascomycota	Eurotiomycetes	Eurotiales	Aspergillaceae	Penicillium	Saprotroph	2	1	0	1	10	0	0	1	0	1	1	0	0	0	3	1	0	0	1	2	0	1	3	2	1	0	0	1	0	1	1	0	0	2	0	1	3	1	0	0	1
121_1414067|F|ITS2	AAACCACTTCGGTAGTATCCAATTACCGGTGTTGGCGGCGGGCGGTCCCACCGTGGGATCCCCCCGCTTAAACCTGGCGCGGGGTAAGCTAGCCAGCGAACCGCAAATAGTAGAATTCCTTCTTTTGCGCAACCTTTGGCTTAGCCACCCCCTTCAAAGTAAACCCCATCT	Fungi	Ascomycota	Orbiliomycetes	Orbiliales	_	_	Saprotroph	1	3	2	2	12	2	1	2	2	1	0	1	1	1	2	1	5	2	5	0	9	3	2	1	0	2	4	0	2	3	0	1	0	0	0	2	0	2	0	4	0
121_1414103|F|ITS2	CAAAACCTTCGGGAAGAGTACTTTTGTGACTTAATCCCCGGCGTTGGCGGCGGGCGGTCCCCCCCGTGGGGATCCCCCCGCTTAAACCTGGCGCGGGGCAAGTGCCGGTGGCAGCTTCAATAGTAGAGATATTTTTGAAAGCCGAAACCTGGCCTTAGCCCCCTCAAAGTTCTACCATT	Fungi	_	_	_	_	_	_	0	3	3	2	3	0	1	2	2	0	1	2	2	0	2	1	0	0	3	0	1	1	1	1	0	0	0	0	1	1	1	3	0	1	0	0	0	0	0	0	6
121_1414181|F|ITS2	CAACCCTCGAGCCCCCCCGGGGGCCTCGGTGTTGGGGGACGGCACACCAGCCGCCCCCGAAATGCAGTGGCGACCCCGCCGCAGCCTCCCCTGCGTAGTAGCACACACCTCGCACCGGAGCGCGGAGGCGGTCACGCCGTAAAACGCCCAACTTTCTTAG	Fungi	Ascomycota	Sordariomycetes	Hypocreales	Ophiocordycipitaceae	Purpureocillium	Mycoparasite	3	5	0	4	10	6	0	1	4	2	2	1	3	3	4	3	1	2	1	5	0	2	3	2	2	0	0	0	2	2	0	4	2	1	0	2	1	1	1	2	1
121_1414196|F|ITS2	CTACCCTCAAGCCTCGCTTGGTGTTGGCGGATCGCCCGCTGCGGCGACCGCTAAAAATCAACGGCGGTAGCGCCCGTGTCCCCTGTATAGTACATTTCTTGCAGCGGTCTGCGGGGGCCCACCAGCCTCGTACCCCACCAAAACGAA	Fungi	Ascomycota	Sordariomycetes	Hypocreales	_	_	_	0	0	1	1	0	1	0	0	2	1	4	2	13	3	2	1	1	0	1	1	0	1	51	1	16	3	4	3	0	14	80	3	13	2	0	0	3	1	0	1	2
121_1414232|F|ITS2	CAACCCTCAAGCTCCGCTTGGTGTTGGGGCCCTACGGCGTACGTCGTAGGCCCTTAAAGGTAGTGGCGGACCCTCCCGGAGCCTCCTTTGCGTAGTAACTAACGTCTCGCATCGGGATCCGGAGGGACTCTTGCCGTAAAACCCCCAACTTTTTAACT	Fungi	Ascomycota	Sordariomycetes	Glomerellales	Glomerellaceae	Colletotrichum	Plant pathogen	1	3	0	0	6	0	0	0	1	1	0	2	1	1	0	0	3	2	0	1	4	2	1	1	0	0	1	2	0	1	0	0	2	0	0	0	0	0	0	0	1
121_1414302|F|ITS2	CACCCCTCAAGCTCTGCTTGGTGTTGGGCCTCTGTCGCGCCTCTTCCGGCGCCGACTGGCCTCAAATGCTCTGGCAGCCTCCTCGCCGGCCCTCTCAGCGCAGCAGTACGCGCCTGCGAGCCGGCGGGAGCGCCGCCTCCACCTAAGACTCCCCGA	Fungi	Ascomycota	Dothideomycetes	Tubeufiales	Tubeufiaceae	_	_	2	1	0	1	3	0	2	1	1	0	4	0	0	1	2	3	1	1	1	0	0	0	1	0	0	0	0	0	2	2	1	1	1	2	0	1	1	1	1	2	0
121_1414318|F|ITS2	CAACCCTCGGCTCCCCGCCGGTGTTGGGGATCGGGGCGCCCAGCGCGCCCCGTCCCCGAAATACAGTGGCGGCCCGGCCGCGCCTCCTCTGCGTAGTAGCACACCTCGCAGCCCGGAGAGCGGCCCGGCCACGCCGTGAACCCCCCACTACCAA	Fungi	_	_	_	_	_	_	5	9	4	0	8	2	5	3	1	2	3	4	1	6	4	6	11	4	1	5	2	5	9	2	3	1	3	3	5	7	5	5	4	2	3	3	5	7	2	3	8
121_1414328|F|ITS2	TCCTCCCTCAAACCCCGGGTTTGGTGTTGGACCGAAGTTGTGTGAACAACTGGTCTAAAAGACAATGACGGCGTCCGTGGGACCCTCGGTGCAACGAGCTTTTAGGAGCACGCGCCGAGTTGCAAGGACCTTCCGGGCCGGTCTCCTTTTACTATTTTACAA	Fungi	Ascomycota	Eurotiomycetes	Chaetothyriales	Herpotrichiellaceae	_	Saprotroph	1	23	3	5	69	1	24	1	9	1	14	8	13	2	92	13	5	15	3	2	5	7	45	58	0	0	3	1	2	1	2	3	1	1	0	1	2	1	1	0	4
121_1414483|F|ITS2	ATTTCTCAACCTCACCAGCTTTTGCTGAGTGTAGGCTTGGATGTGGGGGTTGCAGGTCCGCTAACGTGGTCTGCTCCTCTGAAATGTATTAGTGGGTTGGGCCCCTAATCTATTGGTGTGATAATTATCTACGCCGTGGATTTGGGTGGCTGGATTAGACCCGCTTCTAACCGTCCTTCACCGGACAACTCTTGACAA	Fungi	Basidiomycota	Agaricomycetes	Agaricales	Psathyrellaceae	Coprinopsis	Saprotroph	1	0	0	0	0	0	0	0	1	1	1	0	0	0	0	1	0	1	0	0	0	0	0	0	0	0	1	0	0	0	0	0	5	1	0	0	1	0	0	2	0
121_1414565|F|ITS2	CAACCATCAAGCGCCTCGCTTGTGTTGGGGCCCTGCGGCTGCCGCAGGCCCCTAAAACCAGTGGCGGGCTCGTCGTGGTACCGAGTGCAGTAAACATCCTCGCTCAGGGAACCCGACGGGTGCCGGCCGTGAAACCCCCCCTTCTTAA	Fungi	Ascomycota	Sordariomycetes	Sordariales	Lasiosphaeriaceae	Schizothecium	Saprotroph	3	6	3	4	5	2	34	4	4	2	11	1	2	3	32	46	5	7	1	5	1	3	14	13	19	6	4	2	306	11	4	48	28	31	1	1	39	18	12	84	0
121_1414590|F|ITS2	AAACCTTCAAGCCCTGCTTGGTGTTGGGTGCCTGTCCCGCCCCCGCGCGTGGACTCACCTCAAATCCATTGGCGGCCCCCGCAAGGCCACGAGCGCAGCAGAAACGCAAACTCGTGTGCCCGGCGGGCGGCTCCCAGAAGCTACACCCACCA	Fungi	Ascomycota	Dothideomycetes	Pleosporales	Sporormiaceae	Preussia	Saprotroph	1	0	1	2	1	0	0	0	1	1	2	0	0	3	0	0	2	0	0	0	1	1	6	0	0	0	2	1	1	0	1	0	0	80	0	3	0	5	1	3	1
121_1414685|F|ITS2	ACACCCTCAAGCTCATGCTTGGTGTTGGGCGTCTGTCCGCGCTTTCTGCGCGGACTCGCCCCAAATACATTGGCAGCGGCTTCGCCGGCTTCTTGCGCAGCACTTTGCGCTCTTGAAGGCTTTCGGCGAGCTTGCGTCCATCAAGTAACCCCTCA	Fungi	Ascomycota	Dothideomycetes	Pleosporales	Didymosphaeriaceae	Letendraea	Saprotroph	0	0	0	0	0	0	1	0	0	0	0	0	2	0	0	0	0	0	0	0	0	0	0	0	0	0	0	0	0	0	0	0	0	0	0	0	1	0	0	0	0
121_1414715|F|ITS2	CAACCATCAAGCCCCAGGCTTGTGTTGGGGACCTGCGGCTGCCGCAGGCCCTGAAAACCAGTGGCGGGCTCGCTAGTCACACCGAGCGTAGTAGCATACACATCGCTCAGGGCGTGCTGCGGGTTCCGGCCGTTAAACCCCTTTTTTACCCAA	Fungi	Ascomycota	Sordariomycetes	Sordariales	Chaetomiaceae	Chaetomium	Saprotroph	0	0	0	0	0	0	0	0	0	0	0	0	0	0	0	0	0	0	0	0	0	0	0	0	0	1	0	0	0	0	0	0	0	0	0	0	0	0	0	0	0
121_1414716|F|ITS2	ATTCCTCCACTCGGCCGTCTTCTTTTGGAAGGCGCTGCTTGAGCTGGGATTTGGGGGTTTCTTGTGGGTCCTCTGGATCCGCTCCCCTTGAATGCATTAGTTGAGGCTCTAAGCGTTTTGCCTTGGTGTGATAAGTCTATCTACGCCTCTGCCCTTCGCTCGCCGCAAGGCGAAGCCTTGCTTCTAACCGTCCTTCACACGGACAATCTTTTTTTA	Fungi	_	_	_	_	_	_	7	7	5	6	5	3	3	5	9	89	3	5	3	6	3	8	18	6	7	9	15	14	9	6	8	2	1	4	4	1	2	7	6	8	0	3	7	2	8	3	8
121_1414734|F|ITS2	CAACCCTCAAGCTCTGCTTGGCGTTGGGGATCGGCAACCCGGCTTCGCGCCGCGCCGTCCCTCAAATACAGTGGCGGTCACGCTGCAGCTTCCTTTGCGTAGTAGCACACCTCGCACCGGAGAGCAGCGCGGCCACGCCGTAAAACCCCCGACTTCTTGT	Fungi	Ascomycota	Sordariomycetes	Hypocreales	Nectriaceae	Mariannaea	Saprotroph	0	0	0	0	1	2	1	0	0	0	0	0	0	0	0	1	0	0	0	0	0	0	0	0	0	0	0	0	0	0	0	0	0	0	0	0	0	0	0	0	0
121_1414840|F|ITS2	CAACCCTCAAGCCCTGCTTGGTGTTGGGCGTTTGTCCTGCCTCCGCGCGGGACTCGCCTCAAAGACATTGGCGGCCGGTTTCCCTTTGCAGGCCACGAGCGCAGCACAGCGAGCGCTCTACGTGGACGCGGGGTCGGCGCACCAGAAGCCCTCTTTCTCGAA	Fungi	Ascomycota	Dothideomycetes	Pleosporales	Corynesporascaceae	Corynespora	Saprotroph	0	0	1	2	0	0	0	0	0	0	0	0	0	0	0	0	0	0	0	0	0	0	0	0	0	0	0	0	1	0	1	0	1	0	0	0	0	0	0	0	1
121_1414892|F|ITS2	CAACCCTCGCCCCCGGCTTTTGCTGGGAGCGGTGTTGGGGATCGGCCGCCCGTCACTGGGAGGCCGGCCCCGAAATAGAGTGGCGACCACGCCGTGTGCTCCTCTGCGTAGTAGTAAATCACCTCGCAGGCGGACAGCGGTGCGGCCTGCCGTAAAACCCCCAACTCTTTCT	Fungi	Ascomycota	Sordariomycetes	Hypocreales	Hypocreales_fam_Incertae_sedis	Acremonium	Saprotroph	4	1	1	3	3	1	1	2	1	2	2	2	1	13	4	3	3	3	2	1	1	0	1	3	3	0	3	1	1	1	2	4	2	1	1	2	2	0	2	4	4
121_1414896|F|ITS2	CAACCCCCAGGCCTTCGTCAGCCTGTCGTTGGGGCCTTCAGGAGGCCGGCCCACCAAGGGCCGACCCTGAGCCCTGAAAAGCAGTGGCGGGCTCGCCATGAACACCGAGCGCAGTAATTCTCTCTCGCTCGGGGGTCCAGGCGGGTGCCAGCCGTGAAAAGAAAAACGCAGAACCTCAGTTCTGAAACACAGTG	Fungi	_	_	_	_	_	_	76	27	2	1	2	114	3	0	2	6	1	64	43	0	3	3	2	5	23	4	60	9	1	6	0	3	0	4	0	1	1	2	2	0	0	0	1	0	1	2	2
121_1414906|F|ITS2	GTACCCTCAAGCTCTGCTTGGTGTTGGGTGTTTGTCCACTATCGTGGACTCGCCTTAAAGTCATTGGCAGCCAGTGTTTTGGTATTGAAGCGCAGCACATTTTGCGCCTCTAGCCTAGAACACTAGCGTCCAGTAAGCCTTTTTCCAC	Fungi	Ascomycota	Dothideomycetes	Pleosporales	Phaeosphaeriaceae	Phaeosphaeria	Saprotroph	1	0	1	1	3	0	0	1	0	0	0	1	1	0	0	1	0	1	0	0	1	1	1	0	0	1	0	1	3	4	1	0	5	2	0	1	2	3	4	0	1
121_1415072|F|ITS2	CTCCCCTCGAGCGGCGGCTTCACGGCCTGTCGCCCGGTGTTGGGGCGCTACGGTGGGAGCCCCGCGCTCCCCCCCGTAGGCCCCGAAATGAAGTGGCGGTCCCGCCGCGGCGCCCCCTGCGTAGTAGTCTTACAACTCGCATCGGGACCCGGCGGAGGCCAGCCGTCAAACCCCCAACTTTCAATA	Fungi	Ascomycota	Sordariomycetes	Microascales	Microascaceae	Acaulium	_	0	3	6	2	5	2	2	15	0	2	2	0	1	0	2	10	4	4	1	1	1	1	7	0	48	10	58	2	5	4	3	2	3	6	1	8	1	283	3	6	2
121_1415090|F|ITS2	TCACCCCTCAAGCCCTGTGCTTGGTGTTGGACGGCTGGTCGAGCGATCGACCCCTCCTAAAGACAATGACGGCGGCCTGTGGTTCCCCCGGTACACTGAGCTTTTAACTGAGCACGTATCGGACAAGGGCACCCAGGACCCGGTCCTCTCCTTTAGCTAGGAAACTTCTAA	Fungi	Ascomycota	Eurotiomycetes	Chaetothyriales	Herpotrichiellaceae	Cladophialophora	Saprotroph	0	7	2	1	1	2	0	0	15	1	1	2	0	0	1	1	3	1	0	0	13	6	0	1	0	0	0	0	0	0	1	0	0	0	0	0	1	2	0	1	3
121_1415102|F|ITS2	CAACCCTCAAGCCCAGCTTGGTGTTGGGACTCGCGAGTCAAATCGCGTTCCCCAAATTGATTGGCGGTCACGTCGAGCTTCCATAGCGTAGTAGTAAAACCCTCGTTACTGGTAATCGTCGCGGCCACGCCGTTAAACCCCAACTTCTGAA	Fungi	Ascomycota	Sordariomycetes	Hypocreales	Nectriaceae	Fusarium	Plant pathogen	10	17	33	2	6	8	5	2	3	15	2	4	5	131	6	11	7	2	5	6	4	8	6	5	2	4	5	4	4	13	8	3	7	2	1	6	16	9	17	7	12
121_1415104|F|ITS2	GTACCCTCAAGCTTTGCTTGGTGTTGGGCGTCTTATTGTCTCTCCGTCTCGGGGAGACTCGCCTTAAAACAATTGGCAGCCGGCCTACTGGTTTCGGAGCGCAGCACAAATTTGCGCTTGCAATCAGCCAAGGGCGGCATCCATGAAGCCTTTTTTCTCTCACA	Fungi	Ascomycota	Dothideomycetes	Pleosporales	Pleosporaceae	Exserohilum	Plant pathogen	5	10	1	1	15	4	4	3	7	5	3	2	4	2	7	9	2	3	5	2	4	4	7	11	11	3	2	1	8	5	4	5	6	5	1	4	10	7	5	4	4
121_1415115|F|ITS2	CAACCATCAAGCCCCCGGGCTTGTGTTGGGGACCTGCGGCTGCCGCAGGCCCTGAAAACCAGTGGCGGGCTCGCTAGTCACTCCGAGCGTAGTAGTTACATCTCGCTCAGGGCGTGCTGCGGGTTCCGGCCGTTAAAAGCCTTTTACCCCAA	Fungi	Ascomycota	Sordariomycetes	Sordariales	Chaetomiaceae	Chaetomium	Saprotroph	0	0	0	0	3	0	0	0	1	0	0	0	0	0	0	2	1	0	0	1	0	0	0	0	0	1	0	1	0	0	1	0	0	0	1	0	0	0	2	1	1
121_1415157|F|ITS2	AATTCTCAACCCACTTCATTTTGTTTATTCAAGTGAAGTGCGTGTTGGATGTGGGGGTTGCGGGCTTCATTCAGTTGAAGTCGGCTCCCCTGAAATGCATTAGCAGGAATCTTTGTTGTGCTGCTTCTATTGGGTGTGATAATTATCTACGCTTAGGAAGTGGCTGACACTAGGACTTGGTCAAACAAGTCGGGGTTCCGCTTCTAATAGTCCATTCACTTGGACAATACTACTTGAC	Fungi	Basidiomycota	Agaricomycetes	Agaricales	Nidulariaceae	Cyathus	Saprotroph	13	8	7	5	8	3	9	5	12	5	7	9	5	10	18	11	5	1	4	11	4	4	13	6	8	7	11	7	8	12	11	4	1290	14	4	7	27	60	5	11	13
121_1415178|F|ITS2	CAACCCTCAGGCCCCCGGGCCTGGCGTTGGGGATCGGCGGAAGCCCCCTGTGGGCACACGCCGTCCCTCAAATACAGTGGCGGTCCCGCCGCAGCTTCCATTGCGTAGTAGCTAACACCTCGCAACTGGAGAGCGGCGCGGCCATGCCGTAAAACACCCAACTTCTGAA	Fungi	Ascomycota	Sordariomycetes	Hypocreales	Nectriaceae	Fusarium	Plant pathogen	13	21	4	22	12	15	36	5	11	0	15	16	11	18	13	19	26	7	6	6	3	14	17	8	44	40	51	22	14	26	567	21	9	17	9	9	67	9	24	20	25
121_1415283|F|ITS2	ACAACCCCTCAAGCCGCTTTGGTTTGGTCTTGGGGCGCGCCCGTGAGAGCGCGGCGGCCCTTAAACTCAGTGGCGGTACCGGTGGTGCACTCCGCGTAGTCACGTTTCTCGCGACAGGACGGCACTGGAACCAGCCAAAAGACGACGGACGCTGATGCATCTGTCACGCTTCTCAAT	Fungi	Ascomycota	Leotiomycetes	Erysiphales	Erysiphaceae	Phyllactinia	Plant pathogen	0	0	0	0	0	0	0	0	0	0	0	0	0	0	0	0	0	0	0	0	0	0	0	0	0	0	0	0	0	0	0	0	0	0	4	0	0	0	1	0	1
121_1415341|F|ITS2	CTGCCCTCAAGCACGGCTTGTGTGTTGGGTCCTCGTCCCCCGGGGACGGGCCCGAAAGGCAGCGGCGGCACCGCGTCCGGTCCTCGAGCGTATGGGGCTTCGTCACCCGCTCCGTAGGCCCGGCCGGCGCCTGCCGACACCATCAATCTTTTCTCCA	Fungi	Ascomycota	Eurotiomycetes	Eurotiales	Aspergillaceae	Penicillium	Saprotroph	2	0	0	0	1	0	0	0	1	1	0	0	1	0	0	0	2	3	1	1	1	1	0	1	1	1	0	0	0	4	2	1	0	0	0	0	1	1	0	2	0
121_1415414|F|ITS2	CGACCCTCAGGCCCCCCCGGGGGACCTGGCGTTGGGGGCCGGCCCTGGCCGCCCCCGAAATGCAGTGGCGACCCCGCCGCGGCCTCCCCTGCGTAGTAGCACACACCTCGCACCGGAGCGCGGAGGCGGTCACGCCGTAAAGCGACGAAATCTCCTAG	Fungi	Ascomycota	Sordariomycetes	Hypocreales	Ophiocordycipitaceae	Haptocillium	Animal parasite	0	2	1	0	2	0	0	0	0	0	0	0	0	0	0	0	3	0	5	1	0	0	0	3	0	0	0	0	0	0	0	0	0	0	0	0	0	0	0	0	0
121_1415422|F|ITS2	TCCTCCCTCAAACCTCGGGTTTGGTGTTGGACCCAAGTTGTGCGATGAACAACTGGTCTTAAAGACAATGACGGCGTCCGTGGGACCCTCGATGCAACGAGCTTTAAGGAGCACGCGTCGAGTTTTAAAAGGACCCTCCGGGCCGATCTACCTCTCTTTCTCA	Fungi	Ascomycota	Eurotiomycetes	Chaetothyriales	_	_	Saprotroph	0	0	0	0	1	0	2	0	0	0	0	0	1	0	2	0	0	0	0	0	0	0	0	1	0	1	1	0	0	0	0	0	0	0	0	0	0	0	1	1	0
121_1415577|F|ITS2	GAAACTCAAGCTATGCTTGGTGTTGGGCGTCTGTCCGTAAGGACTCGCCCCAAAGGCATTGGCAGCCCCGAGCTGACGTCGCGCCTTCGCAGCACATTTGCGAGAGGATGCGGTTGCTCGAGGCTTTCCATGAAGACCACCCATCAC	Fungi	Ascomycota	Dothideomycetes	Pleosporales	_	_	_	1	0	0	0	2	0	2	0	1	2	0	0	1	0	17	2	1	2	0	1	0	2	1	0	3	1	1	0	3	0	0	0	1	0	0	0	0	2	2	0	0
121_1415583|F|ITS2	GTACCTTCAAGCTTTGCTTGGTTTTGGGTGTTTGTCCTCCTTCCCCTGGGAGAGGACTCGCCTTAAAGTAATTGGCAGCCAGTATTTTGGTTTGAAGCGCAGCACAAGTCGCGATTCAAGCTCAGATAGGGGCATCCAACAAGTCATTTTATCAC	Fungi	Ascomycota	Dothideomycetes	Pleosporales	Phaeosphaeriaceae	Phaeosphaeria	Saprotroph	0	1	0	0	1	0	0	0	0	0	0	1	0	0	0	0	0	0	0	0	0	0	2	0	0	0	0	0	0	0	0	1	0	0	0	0	1	0	1	0	0
121_1415595|F|ITS2	GTACTCTCAAGCTCTGCTTGGTGTTGGGTGTTTGTCCCGCGTTGCGTGTGGACTCGCCTTAAAGCAATTGGCAGCCGGCATATTGGCCTTGGAACGCAGCACATTTTGCGATCCTAGTCATACTTGTTGGCATCCATCAAGCCTATACATTAAC	Fungi	Ascomycota	Dothideomycetes	Pleosporales	Coniothyriaceae	Coniothyrium	Saprotroph	0	0	1	0	3	0	0	0	2	1	0	3	1	0	4	2	1	0	0	0	0	1	2	1	0	1	0	0	34	1	1	1	0	3	1	0	0	0	2	0	2
121_1415646|F|ITS2	CTGCCCTCAAGCACGGCTTGTGTGTTGGGCCTCCGTCCTCCTCCCGGGGGACGGGCCCGAAAGGCAGCGGCGGCACCGCGTCCGGTCCTCGAGCGTATGGGGCTTCGTCACCCGCTCTTGTAGGCCCGGCCGGCGCTTGCCGACACATCAATCTTTTTTCCA	Fungi	Ascomycota	Eurotiomycetes	Eurotiales	Aspergillaceae	Penicillium	Saprotroph	2	0	1	3	9	0	2	1	2	1	6	0	0	4	2	2	1	5	4	8	1	0	6	6	1	0	1	0	3	21	2	2	4	3	1	0	3	3	0	2	3
121_1415657|F|ITS2	TCACCCCTCAAGCCCGGCTTGTTGTTGGACGTCGGCGGCGGCCTTCAGTGGCGTACCGCCCGTCTCAAAGATAATGACGGCGTCTGTGAGGACACCTGTACACTGAGCTTTCGGGCACGTACTAGGCTGATACTTGCAGACCCGGTCTTCGGGTTCGCTTCGGCGTCCCCAACTTTTTACCAA	Fungi	Ascomycota	Eurotiomycetes	Chaetothyriales	Cyphellophoraceae	Cyphellophora	Saprotroph	3	31	7	2	17	1	8	0	3	0	3	3	3	0	45	1	3	1	5	1	2	5	2	139	7	2	5	0	2	5	1	2	5	2	0	1	0	5	1	1	2
121_1415691|F|ITS2	AAATATCAACCTTGACTTGGGTTTTGTGCTCTAGTCTCGGCTTGGAATTGGGTGCTTGCCGCTTTTACGAGCGGCTCACCTTAAATGTATTAGCTGGATCTGTCTTTGAGACTTGGTTTGACTTGGCGTAATAAGTATTTCGCTAAGGACATTCTTCGGAGTGGCCTCGTTTCTAGGACGCTTGTCCGCTTTCCAATACAAGTTCCACCTCGTGGACATGACTTTTTATT	Fungi	Basidiomycota	Tremellomycetes	Filobasidiales	Piskurozymaceae	Solicoccozyma	_	8	3	3	2	7	2	5	2	6	1	4	2	4	6	2	12	4	2	2	3	2	1	8	1	5	2	9	3	5	5	5	4	16	7	0	2	6	6	1	3	1
121_1415726|F|ITS2	AATTCTCAACCTCTCTAGTTTTTATTAACTAGTAGATGGCTTGGACTTGGAGGTTTTTTGCAGGCTTTCACAAGTCAGCTCCTCTTAAATGTATTAGCCGGTGCCCTCTAACCGTCTATTGGTGTGATAATTATCTACGCCGTGGACTATTAGACTTGGTTGCATTGCTTCTAATCGTCCTGTATAGGACAATTTTATTGACA	Fungi	Basidiomycota	Agaricomycetes	Agaricales	Strophariaceae	Deconica	Saprotroph	5	2	1	0	2	0	0	0	0	0	1	3	0	0	13	4	2	3	2	1	4	1	2	12	0	2	2	2	0	1	3	1	6	0	0	1	9	2	1	2	1
121_1415757|F|ITS2	CAACCCTCAAGCCCCCGGGTTTGGTGTTGGGGATCGGCGAGCCCTTGCGGCAAGCCGGCCCCGAAATCTAGTGGCGGTCTCGCTGCAGCTTCCATTGCGTAGTAGTAAAACCCTCGCAACTGGTACGCGGCGCGGCCAAGCCGTTAAACCCCCAACTTCTGAA	Fungi	Ascomycota	Sordariomycetes	Hypocreales	Nectriaceae	Fusarium	Plant pathogen	1	3	0	1	3	2	1	1	2	1	4	0	1	1	2	0	1	4	0	52	0	0	3	2	0	1	4	1	0	2	1	2	2	4	0	11	2	2	2	4	4
121_1415803|F|ITS2	CAACCCCCAAGCACCGCTTGGTGTTGGGGCACTACGGGCAACCGTAGGCTCTGAAAACTAGTGGCGGACTCGCTGAAGGTCCGGGCGTAGTAGTAATATCTCGCCCGCGGTCCCCAGCGCGCTCCGGCCGTTAAACCCCCCAATCTTACAGAA	Fungi	Ascomycota	Eurotiomycetes	Eurotiales	Trichocomaceae	Sagenomella	Saprotroph	1	4	10	1	0	0	0	0	1	1	2	1	1	0	1	3	1	3	1	2	0	1	3	1	0	1	0	0	0	0	1	2	0	1	1	1	1	0	1	1	0
121_1415825|F|ITS2	CACCCCTCGAGCCGCTTTTAGTGGATCGGTGTTGGGGCACTACGGTAAAACGTAGGCCCTGAAATGAAGTGGCGGTCCCGCCGCGGTGCCCCCATGCGTAGTAACGTTTAGTCTCGCATCGGGTCCCGGCGGAGGCCTGCCGTCAAGCCTATTTATTCTCAGAATA	Fungi	Ascomycota	Sordariomycetes	Microascales	Microascaceae	_	Saprotroph	14	6	7	9	15	4	8	12	13	6	8	12	15	6	9	25	12	12	5	17	7	6	5	4	27	19	25	14	21	48	17	12	8	15	3	90	8	25	142	18	10
121_1415933|F|ITS2	CTCCCCTCGAGCGCGGCTTCACGGCCTGTCGCTCGGTGTTGGGGCGCTACGGTGGGAGCCCCGCGCTCCCCCGTAGGCCCCGAAATGTAGTGGCGGTCCCGCCGCGGCGCCCCCTGCGTAGTAGTCTTACAACTCGCATCGGGACCCGGCGGAGGCCAGCCGTCAAACCCCCAACTTCAATA	Fungi	Ascomycota	Sordariomycetes	Microascales	Microascaceae	Acaulium	_	2	7	77	5	4	3	1	28	5	7	1	4	3	2	5	11	4	2	1	4	4	3	10	5	2	2	4	1	7	7	1	6	3	3	1	3	4	4	0	5	2
121_1416028|F|ITS2	AATTCTCAATCTCTACGCACTTGTGTTGTTAGTAGATTGGAGGTGGGGGTTTTGTGGGCGTACTTTGTATACCCACTCCTCTGAAAACCATTAGCTGGAATGCCTTTGCAAAACCAACTATCAGTATGATAATTATCTACTCTGATGTTGCTGTGAAGGGAATCTGCTTTCAAACCGTCGTTGTGACTATTTTGAATCC	Fungi	Basidiomycota	Agaricomycetes	Agaricales	Bolbitiaceae	Conocybe	Saprotroph	0	0	0	0	0	0	0	0	0	0	0	0	0	0	0	0	0	0	0	0	0	0	0	0	0	0	0	0	0	0	0	0	0	0	0	0	0	0	0	0	0
121_1416142|F|ITS2	CAACCCTCAAGCCCTGCTTGGTGTTGGGGTCCCACGGCCGCCGTGGGCCCTGAAAGGAAGTGGCGGGCTCGCTACAACTCCGAGCGTAGTAATTCATTATCTCGCTTAGGGCGTTGGGCGGCGCTCCTGCCGTTAAAGAACCATCTTTAACTCAA	Fungi	Ascomycota	Sordariomycetes	Coniochaetales	Coniochaetaceae	Coniochaeta	Saprotroph	5	6	3	3	26	3	24	1	14	1	7	4	11	1	12	11	3	5	9	6	1	2	45	13	5	1	3	2	1	4	2	2	1	5	1	1	2	11	3	58	2
121_1416161|F|ITS2	AACTCTCAAACCACATCTTTATTGATGTCGGGCTTGGATTTGGACGCTTGCTGGACTTACCGTTCGGCTCGTCTTGAATACATTAGCTGACGATTTCGACTTCAGTTAAACCGTGTGATAATACATCTACGCGGGCAGCCGTCAAGGCGCTGAGTTGTCATTCAAAGGCTTCTAATCGTCCTTTGGGACCGCCTTTACTGGTGTTTCATTTCAC	Fungi	Basidiomycota	Agaricomycetes	Tremellodendropsidales	_	_	_	0	1	0	0	0	0	0	0	0	0	0	2	0	0	2	0	0	1	0	2	1	0	1	0	1	2	0	2	2	3	1	0	4	1	1	0	191	0	0	0	1
121_1416253|F|ITS2	GCGAAACCCTTCCGGTCCCCGGTTTTTGTGCCGGGAACGCGGGCATGCTGGCGCAGGGGTTGCGGCCGCCGCGCTTCGGTGCGGGCGGGCCTTCCCCCGCTTAAACGTGGAAGCTTGCGGGCGCTGGCCCGGATTGCGACGACTCGTAAGTCTTACCGTCGAACGCGTCCGTCCAGCCCCGCCCACAAACAAAGGGGACCTGTTCCCCTGAA	Fungi	Ascomycota	Orbiliomycetes	Orbiliales	_	_	Saprotroph	0	0	0	0	0	0	0	0	0	0	0	0	0	0	3	0	1	0	0	0	0	0	0	0	0	0	0	0	0	1	0	0	0	0	0	0	0	0	0	0	0
121_1416465|F|ITS2	CAACCCTCGAGCCCCTTTGGGGGATCGGTGTTGGGGACCGGGTGCTGCCCGTAGCAATCTTGATAGTTTGTTGCGGGCGGCGGCCGCCCCCTAAATTCAGTGGCGGTCCCGCCGCAGCCTCTCCGTGCGTAGTAGCATTTGCTCACGCTTCGCAAGGGAGAGAGCGGCGCGGCTATGCCGTAAAACAACCCAACTTTCTGAAA	Fungi	_	_	_	_	_	_	0	0	0	1	1	3	1	0	10	0	5	0	0	0	1	10	0	0	2	0	0	1	22	1	0	0	0	0	0	0	1	0	0	0	0	0	0	1	0	1	1
121_1416485|F|ITS2	CAACCCCTAAGCACAGCTTACTGTTGGGACTCTACGGCCTCCGTAGTTCCCCAAAGCGATTGGCGGAGTGGCAGTAGTCCTCTGAGCGTAGTAATTTTTTATCTCGCTTTTGTTAGGTGCTGCCCCCCCGGCCGTTAAACCCCCCCAATTTTTTCT	Fungi	Ascomycota	Sordariomycetes	Trichosphaeriales	Trichosphaeriaceae	Nigrospora	Saprotroph	1	2	2	3	10	0	8	0	2	4	3	1	5	2	4	9	3	2	0	2	1	0	6	3	4	1	0	1	5	2	4	5	2	6	0	2	5	0	3	8	1
121_1416493|F|ITS2	AACTCTCAAACCACATCTTTATTGATGTCGGGCTTGGATTTGGACTTTGCTGGGCTTACAGTTCGGCTTGTCTTGAATACATTAGCTGACGATTTCGACTTCAGTTAAACCGTGTGATAATACATCAACGCGGGCAGCCGTCAAGGCGCTGGGTCGTCATTCAAAGGCTTCTAATCGTCCTTTGGGACCGCCTTTACTGGTGTTTCATTTCAC	Fungi	Basidiomycota	Agaricomycetes	Tremellodendropsidales	_	_	_	0	1	0	1	0	0	3	0	1	1	0	2	1	2	5	5	0	0	1	1	0	3	2	1	0	0	2	0	0	1	0	1	6	4	0	1	131	0	2	1	1
121_1416565|F|ITS2	CAACCCTCAAGCGCTGTAGTGCTTGGTGTTGGGGCATCTGCTGCTTATGGCAGGCCCTGAAAGATAGTGGCGAGCTCGCCGTGACCCTGAGCGTAGTAGTTTACACCTCGCTTCTGTGGTTCATAGCGGGTCTTCAGCCGTGAAAACCCCCTAATTTTCACAA	Fungi	Ascomycota	Sordariomycetes	Sordariales	Sordariales_fam_Incertae_sedis	Conlarium	Saprotroph	1	4	0	0	3	3	2	2	1	2	0	0	0	0	0	4	0	1	9	0	4	9	0	3	1	0	1	1	0	2	1	1	2	1	4	0	1	2	0	1	0
121_1416589|F|ITS2	AATTCATCAACTTTATTGTTCTGAACCGCAAGGTGACTTTCAATTGAGTTGGATATGGGCCTTTTGCGACCTCACCGTCGCAATGACCTGAAATTGAATTGTTAGGCATCCTTAGACTTGATTGTCTTAGGCCAACGCATGAATGGGGTAACTCAGAAATACGTTAGCTGACTTGATAGTTTATCCGATGTGTAACTCAACCATTATCCAAGGTCTGGAGGTTTTGCCTCCTCTCCTTGAAC	Fungi	Chytridiomycota	Spizellomycetes	Spizellomycetales	_	_	_	0	0	0	0	0	0	0	0	1	0	1	0	2	0	2	3	0	0	1	0	0	0	0	0	0	0	0	0	0	1	0	0	1	1	0	0	0	2	0	0	0
121_1416655|F|ITS2	CAACCCTCAGGCCCAGCCTGGCGTTGGAGGACTGCGCTGCAGCCTCCCAAAGCAAGCGGCGGCGGCGCCCCAAAACCGAACGCAGTAGTTACTTCTCGTTCTGGGTGTGGGACGTTGACCTGCCGGAAAACCCCATCTTTTTAGT	Fungi	Ascomycota	Sordariomycetes	Chaetosphaeriales	Chaetosphaeriaceae	Chloridium	Saprotroph	2	2	1	0	4	0	1	0	4	3	0	2	2	1	5	1	8	2	0	1	1	1	2	2	0	1	0	2	0	0	1	0	1	1	0	1	0	1	0	1	1
121_1416758|F|ITS2	GTACCTTCAAGCTCTGCTTGGTGTTGGGTGTTTGTCTCGCCTCTGCGCGCAGACTCGCCTCAAAACAATTGGCAGCCGGCGTATTGATTTCGGAGCGCAGTACATCTCGCGCTTTGCACTCACAACGACGACGTCCAAAAGTACATTTTTACAC	Fungi	Ascomycota	Dothideomycetes	Pleosporales	Didymellaceae	Didymella	Plant pathogen	5	8	5	2	8	2	18	3	8	6	9	2	10	5	7	8	5	5	3	7	2	2	11	11	16	7	44	11	15	91	93	7	6	6	0	10	10	31	2	7	10
121_1416792|F|ITS2	CTGCCCTTCAAGCCCGGCTTGTGTGTTGGGTCGTCGTCCCCCCTGGGGGACGGGCCCGAAAGGCAGCGGCGGCACCGCGTCCGGTCCTCGAGCGTATGGGGCTTTGTCACCCGCTCGATTAGGGCCGGCCGGGCGCCAGCCGGCGTCTCCAACCTTCTATTTTACCA	Fungi	Ascomycota	Eurotiomycetes	Eurotiales	Aspergillaceae	Aspergillus	Saprotroph	0	0	0	0	0	1	0	0	0	0	0	0	3	0	0	0	0	2	0	0	0	0	0	0	1	0	0	0	0	1	0	0	0	1	0	0	0	0	0	0	5
121_1416949|F|ITS2	CACCACTCAAGCCCAGCTTGGCGTTGGGGCTCTGCGTCTGCAGTCCCTTAAATCCAGTGGCGGACACGCTAGGTCTCCGAGCGCAGTAGTTTCTCCTCGCTCAGGGCGTCCGGCGTGGGCTTGCCTCGCACCCATCTTTTACAA	Fungi	Ascomycota	Sordariomycetes	Myrmecridiales	Myrmecridiaceae	Myrmecridium	Saprotroph	0	0	0	0	0	0	0	0	0	0	0	0	0	0	0	0	0	0	0	0	0	0	0	0	0	0	0	1	0	0	0	0	0	0	0	0	0	0	0	0	0
121_1417042|F|ITS2	CAACCCTCAAGCTCTGCTTGGTATTGGGCTCTGCCGGTCCCGGCAGGCCTTAAAATCAGTGGCGGTGCCATTCGGCTTCAAGCGTAGTAATTCTTCTCGCTTTGGAGGCCCGGGTGTGCGCTAGCCAGCAACCCCCAATTTTTTTCA	Fungi	Ascomycota	Leotiomycetes	Thelebolales	Pseudeurotiaceae	Pseudeurotium	Saprotroph	0	0	0	0	1	0	0	0	0	0	0	0	0	0	0	0	0	0	0	0	0	0	0	0	0	0	0	0	0	0	0	0	0	0	0	0	1	0	0	0	0
121_1417097|F|ITS2	ACACCCTCAAGCCTCGCTTGGTGTTGGGCGTCTGTCCCCCCGCGACACCTCTCGCCGCGGGGACTCGCCTCAAAGTCATCCCGACGCGCGGTTAGGACGGCACTTTCGCAGCACATTTGCGCAGAGAAAGCCGGCCAAACCGGGCACGGGGCAACAAACCTTTCACG	Fungi	Ascomycota	Dothideomycetes	Pleosporales	Massarinaceae	_	Saprotroph	0	1	0	0	1	0	0	0	0	0	0	0	0	0	0	0	0	0	0	0	0	0	0	0	0	1	0	0	0	0	0	0	0	0	0	0	0	0	0	0	0
121_1417099|F|ITS2	CAACCCTCAAGCCCCCGGGCTTGGTGTTGGGGATCGGCACAAGGCGCTGGCACCTCCGGGAGCCGCGCGCGCCCGCCGTCCCCCAAATCCAGTGGCGGTTCGCGCCGTGTGTACCTCAGCGTAGTAGCAACGACTCGCTCCGGGACCCTCCTGCGAACCACGCCGTAAAACCCCCGACTTTTTTTCT	Fungi	Ascomycota	Sordariomycetes	Hypocreales	Nectriaceae	Thelonectria	Saprotroph	0	0	0	0	0	0	0	0	0	0	0	0	0	0	0	0	0	0	0	0	0	0	0	0	0	0	0	0	0	0	0	0	0	0	0	0	0	0	0	0	0
121_1417147|F|ITS2	CAACCCTCAGGGTCCCCGTTCCGGCGGGGAACCTGGTGTTGGGGATCGGCCCGCCCCGTGCGGCGCCGTCCCCCAAATTCAGTGGCGGTCTCGCTGCAGCCTCCCCTGCGTAGTAGTTACAACCTCGCATCGGAGCTCAGCGCGGCCACGCCGTAAAACCCCCGACTTTCTGAA	Fungi	Ascomycota	Sordariomycetes	Hypocreales	Stachybotryaceae	Stachybotrys	Saprotroph	0	0	0	0	2	1	0	1	1	0	1	0	0	0	1	1	0	0	0	1	0	0	0	0	0	0	2	0	0	1	0	0	0	0	0	0	1	2	0	1	0
121_1417149|F|ITS2	CAACCATCAAGCCCGAGGCTTGCGTTGGGGCTCTGCGACCGCCGCAGTCCCCTAAATACAGTGGCGGTCTCGTCGTCTACCGAGCGCAGTACTTCTCTCGCTCAGGGAACGCGACGGGTGCTGGCCGTGAAACCCCTCATCATCAA	Fungi	_	_	_	_	_	_	9	11	4	6	14	0	0	0	2	1	6	1	1	0	24	3	3	6	3	4	1	1	48	69	0	1	1	2	1	4	1	1	1	0	1	1	3	1	0	0	1
121_1417319|F|ITS2	CAACCATCAAGCCCCCGGCTTGTGTTGGGGACCTGCGGCGCGCCCGCAGGCCCTGAAAACCAGTGGCGGGCTCGCTGACCACACCGAGCGTAGTAACATCTCTGTCTCGCTCAGGGCGTGCGGCGGGTTCCAGCCGTGAAACCCACCTCTCAAGGTACCCAAA	Fungi	Ascomycota	Sordariomycetes	Sordariales	Chaetomiaceae	Dichotomopilus	_	1	0	0	0	0	0	0	0	0	1	0	1	2	0	1	0	1	0	0	0	1	0	0	0	0	1	0	0	0	0	0	0	0	0	0	0	0	0	1	0	0
121_1417337|F|ITS2	CAACCCTCAAGCTCTGCTTGGTATTGGGCCCCGCCAGTTCTGGCGGGCCCTAAAGTCAGTGGCGGTGCCTTCCGGCTCCGAGCGTAGTAATTCTTCTCGCTCTGGAGACCCGGTTGTGTGCTTGCCAACAACCCCCAATTTTTTAA	Fungi	Ascomycota	Leotiomycetes	Thelebolales	Pseudeurotiaceae	Leuconeurospora	Saprotroph	0	0	0	0	0	0	1	0	1	0	0	0	1	1	40	0	1	1	1	0	0	0	0	0	0	0	0	0	0	0	2	0	0	0	0	0	0	0	0	0	0
121_1417414|F|ITS2	CAACCATCAAGCCCCAGGCTTGTGTTGGGGACCTGCGGCTGCCGCAGGCCCTGAAAACCAGTGGCGGGCTCGCTGTCACACCGGGCGTAGTAGATTATATCTCGCTCAGGGCGTGCTGCGGGTTCCGGCCGTTAAAAAGCCTTATTTTACCCAA	Fungi	Ascomycota	Sordariomycetes	Sordariales	Chaetomiaceae	Botryotrichum	Saprotroph	0	0	0	0	0	0	0	0	0	0	0	0	0	0	0	0	0	0	0	0	0	0	0	0	0	0	0	0	0	0	0	1	0	0	0	0	1	0	0	0	0
121_1417432|F|ITS2	CAACCCTCGAACCCCTCCGGGGGGTCGGCGTTGGGGATCGGCCCTGCCTTGGCGGTGGCCGTCTCCGAAATACAGTGGCGGTCTCGCCGCAGCCTCTCCTGCGCAGTAGTTTGCACACTCGCATCGGGAGCGCGGCGCGTCCACAGCCGTTAAACACCCAACTTCTGAAA	Fungi	Ascomycota	Sordariomycetes	Hypocreales	Hypocreaceae	Trichoderma	Saprotroph	2	1	7	0	4	2	3	3	4	1	5	0	0	5	1	7	3	4	6	2	2	2	1	6	5	2	2	1	4	4	4	5	39	11	0	6	1	9	3	7	8
121_1417487|F|ITS2	CAACCCTCAGGGCCCGTTCGCGGGACCTGGTGTTGGGGATCGGCCCCACCGGCCGGCCCCGAAATACAGTGGCGGCACACCCGCGACCTCCTCTGCGTAGTAGCAATGCCTCGCAGCTGGATAGCGGTTGCGCCTCGCCGTAAAACCCCCCACTTCTCAAA	Fungi	Ascomycota	Sordariomycetes	Hypocreales	Hypocreales_fam_Incertae_sedis	Acremonium	Saprotroph	0	0	0	0	0	0	2	0	0	0	0	0	0	0	0	1	0	1	0	0	0	0	0	5	2	0	0	0	1	0	0	9	9	0	0	0	0	0	0	0	1
121_1417496|F|ITS2	CAACCATCAAGCCCTAGGCTTGCGTTGGAGCCCTGCGGCTGCCGCAGGCCCCTAAAAGCAGTGGCGGGCTCGCTATCACACCGAGTGCAGTAGATTACTCTTCGCTCAGGGCGTGTAGCGGGTTCCAGCCGTGAAACCCCCTACTTCTCAA	Fungi	Ascomycota	Sordariomycetes	Sordariales	Lasiosphaeriaceae	Podospora	Saprotroph	0	1	0	0	0	0	1	0	0	0	0	0	1	0	0	0	1	0	0	0	0	0	1	2	42	1	1	0	0	0	0	0	0	0	0	0	1	163	0	2	0
121_1417770|F|ITS2	CAACCATCGAGCCCCCGGGCTTGTGTTGGGGACCTGCGGCTGCCCGCAGGCCCTGAAAACCAGTGGCGGGCTCGCTGTCACCCCGAGCGTAGTAGTTAATCCAACTCGCCCAGGGCGTGCTGCGGGCTCCGGCCGTTAAGCCACCCATTACCCCCCCAA	Fungi	Ascomycota	Sordariomycetes	Sordariales	Sordariales_fam_Incertae_sedis	Madurella	_	0	0	2	1	1	0	1	1	1	0	0	2	2	2	1	0	1	0	1	1	0	0	1	1	1	2	0	0	0	1	3	1	0	1	1	1	0	1	1	0	3
121_1417872|F|ITS2	CAACCCTCAGGCCCTGCCTGGCGTTGGAGGACTGCGCCGCAGCCTCCCAAAGCAAGCGGCGGCGGCGCCCCAAAACCGAACGCAGTAGTTATACCTCGTTCTGGGTGTGGGACGTTGCCCGGCCGGAAAACCCCTTCTTTTTAGT	Fungi	Ascomycota	Sordariomycetes	Chaetosphaeriales	Chaetosphaeriaceae	Chloridium	Saprotroph	0	1	0	0	3	0	2	0	3	0	0	0	0	1	0	0	0	4	3	0	0	3	1	2	1	0	0	1	0	0	0	0	4	2	0	6	0	0	0	1	0
121_1417876|F|ITS2	TACTGCCCTCGACTCTCCGAGTCGGTGTTGGGAGCCTCTGCGCCCGTACGCAGCTCCCCAAGTCCACTGGCGTCGCGCCACGGTGCCCCTGCGTAGTAATCTCACCTCGCTTGGGACCCTGGGTGCCGGCTGCCCTTCTCTCTCGCAGCAGGCTCTCTCGAGTCGGCTCCAGCAC	Fungi	Ascomycota	Sordariomycetes	_	_	_	_	1	7	1	1	43	5	4	1	13	0	4	6	26	0	8	2	16	0	1	1	2	0	4	21	1	0	0	0	0	0	0	2	1	0	0	0	1	0	1	1	0
121_1417907|F|ITS2	CTCCCCTCGAGCGCGGCTTCACGGCCGACGCCCGGTGTTGGGGCGCTACGGGAGGAGCCTCGCGCTCCCCCCGTAGGCCCCGAAATGAAGTGGCGGTCCCGCCGCGGCGCCCCCTGCGTAGTAGTTTTACAACTCGCATCGGGTCCCGGTGGAGGCCAGCCGTCAAACCCCCAACTCAACA	Fungi	Ascomycota	Sordariomycetes	Microascales	Microascaceae	Acaulium	_	1	1	60	4	1	1	3	0	2	2	0	0	2	3	7	1	2	2	1	4	0	1	3	8	0	1	3	1	1	5	2	2	0	2	1	1	2	1	4	1	1
121_1417909|F|ITS2	CAACCCCCAAGCACCGCTTGGTGTTGGGGCACTACGGGCGACCGTAGGCCCTGAAAATTAGTGGCGGACTCGCTGAAGGTCCGGGCGTAGTAGCGATATCTCGCCCGCGGTCCCCAGCGCGCTCCGGCCGTTAAACCCCCCAATCTTACAGAA	Fungi	Ascomycota	Sordariomycetes	_	_	_	_	2	0	0	1	1	0	1	0	0	0	1	0	1	1	3	2	1	0	1	8	1	0	2	1	2	0	1	2	2	1	3	0	1	1	2	2	1	0	1	2	0
121_1417920|F|ITS2	CTCCCCTCGAGCGCGGCTTCACGGCCTGTCGCCCGGTGTTGGGGCGCTACGGAGGAGCCCCGCGCTCCCCCCGTAGGCCCCGAAATGTAGTGGCGGTCCCGCCGCGGCGCCCCCTGCGTAGTAGTCTTACAACTCGCATCGGGACCCGGCGGAGGCCAGCCGTCAAACCCCCAACTTCAATA	Fungi	Ascomycota	Sordariomycetes	Microascales	Microascaceae	Acaulium	_	5	9	10	2	5	7	8	64	1	2	0	4	2	1	6	3	2	26	3	18	5	4	5	10	41	8	56	6	16	24	10	8	5	7	2	20	12	33	8	10	2
121_1417990|F|ITS2	CAACCATCAAGCCCCGGGCTTGTGTTGGGGACCTGCGGCTGCCGCAGGCCCTGAAAAGCAGTGGCGGGCTCGCTGTCACACCGAGCGTAGTAGATCTCATCTCGCTCAGGGCGTGCTGCGGGTTCCGGCCGTAAAACAGCCTCATAAGCACCCAA	Fungi	Ascomycota	Sordariomycetes	Sordariales	Chaetomiaceae	Subramaniula	Saprotroph	2	2	2	1	0	3	1	1	2	2	0	0	1	0	2	1	1	1	0	0	0	1	4	1	4	3	5	4	3	3	0	2	3	1	1	0	2	1	1	0	2
121_1418119|F|ITS2	CAACCCTCAGGCCCTGCCTGGCGTTGGAGGACTGCGCACGCAGCCTCCCAAAGCAAGCGGCGGCGGCGCCCCATAACCGAACGCAGTAGTTACATCTCGTTCTGGGTCTGGGTCGTTGTCCTGCCGGAAAACCCCCATCTTTACAAT	Fungi	Ascomycota	Sordariomycetes	Chaetosphaeriales	Chaetosphaeriaceae	Chaetosphaeria	Saprotroph	3	0	0	0	5	1	3	0	3	0	1	0	1	0	1	0	1	2	0	1	1	1	0	0	1	1	0	0	0	0	2	1	0	0	0	2	3	0	1	1	1
121_1418155|F|ITS2	GTACCTTCAAGCTCTGCTTGGTGTTGGGTGTTTTGTCTCGCCTCTGCGTGTAGACTCGCCTTAAAACAATTGGCAGCCGGCGTATTGATTTCGGAGCGCAGTACATCTCGCGCTTTGCACTCATAACGGCGACGTCCAAAAGTACATTTTTACAC	Fungi	Ascomycota	Dothideomycetes	Pleosporales	Didymellaceae	Epicoccum	Plant pathogen	9	12	14	6	13	10	30	8	16	6	13	5	9	8	4	24	16	13	7	28	8	14	23	6	17	7	30	13	105	98	27	38	17	16	0	19	11	17	6	9	10
121_1418232|F|ITS2	CTGCCCTCAAGCCCGGCTTGTGTGTTGGGCCGCGTCCCCCCGGGGACGGGCCCGAAAGGCAGCGGCGGCACCGCGTCCGGTCCTCGAGCGTATGGGGCTTCGTCACCCGCTCTTGCAGGCCCGGCCGGCGCTGGCCGACCCCCAACCATTCTTCTCA	Fungi	Ascomycota	Eurotiomycetes	Eurotiales	Aspergillaceae	Penicillium	Saprotroph	0	1	1	2	1	2	0	1	2	0	4	0	1	0	3	0	0	0	0	0	1	1	0	3	1	4	0	1	2	21	1	5	0	0	0	2	4	0	1	0	4
121_1418253|F|ITS2	GTACCCTCAAGCTATGCTTGGTGTTGGGTGTTTGTCCTCTCCTTTTGCGATTGGACTCGCCTCAAAGACATTGGCAGCCAGTGTATTGGTCTTGAAGCGCAGCACATTTTGCGATTCTTGCTGATAATCACTAGCATCCAGTAAGCCTCTTTATCAC	Fungi	Ascomycota	Dothideomycetes	Pleosporales	Phaeosphaeriaceae	Phaeosphaeria	Saprotroph	0	6	1	0	5	0	0	0	0	0	3	0	2	0	5	0	0	1	0	1	0	0	1	1	1	0	1	0	2	0	2	1	0	0	0	0	0	0	0	0	0
121_1418391|F|ITS2	AACACCTCAACTCCTTTATTGTAGTTGGACTTGAGCTATCCCAACAGGACTTTTTGTTCCTGGCGGGAGGCTTGAAATGCAGGTGCAGCTGGACTTTCTTCTGAGCTATAAGCATATTTATTTAATCCCTTAACACGGATTATTACTTTTTTGCTGCAGCTAACATAAAGGTTGAATTTCCATTGAGCTGACTGATGCAGGAATTTGGCAAGGAATTTTTTTAATGACTTGTTAA	Fungi	Mortierellomycota	Mortierellomycetes	Mortierellales	Mortierellaceae	Mortierella	Saprotroph	3	2	0	2	3	0	2	1	1	1	2	2	2	0	3	6	1	1	1	2	2	0	2	0	6	1	3	0	1	4	2	2	1	0	0	2	4	3	1	0	1
121_1418441|F|ITS2	CACACCCCAAGCTCAGCTTGATGTTGGACGCTGTCTGTGAAAGGACAGGTCTGGAACGCGTGGGCGCCGCCGCCGGACCACGAGCGTAGCAAGACGCAAGTCAATCGCTCTGTGGGCTTACTCGGTGGACGGCCGTCTAGATGCTGGGGTAACACCTGCGTCGAAAACACACAAACCAAA	Fungi	Ascomycota	_	_	_	_	_	0	0	0	0	0	0	0	0	0	0	0	1	0	0	0	0	0	1	0	0	0	0	2	0	2	0	0	0	0	0	1	0	0	1	0	0	4	0	0	0	1
121_1418582|F|ITS2	CTGCCCTCAAGCACGGCTTGTGTGTTGGGTGTGGTCCCCCCGGGGACCTGCCCGAAAGGCAGCGGCGACGTCCGTCTGGTCCTCGAGCGTATGGGGCTCTGTCACTCGCTCGGGAAGGACCTGCGGGGGTTGGTCACCACCATGTTTTACCAC	Fungi	Ascomycota	Eurotiomycetes	Eurotiales	Trichocomaceae	Talaromyces	Saprotroph	12	12	7	8	1	11	0	3	8	8	3	6	13	3	8	7	5	16	3	12	5	4	4	7	8	68	17	7	7	3	6	7	1	6	3429	90	16	47	28	4	3
121_1418604|F|ITS2	CAACCCTCAAGCCCCAGCGGCTTGGTGTTGGCGCGCGGCCGGACCCAGTGCCCGGCCGCCGCCGAAATGCAGGGGCGGTCGCCTCGCGGCAACCATTACGCAGTAGTAACATCTCGTAACTGGGACGCGGAGCGGCCACGCCTAACAAACTCCATTTTCTTAG	Fungi	Ascomycota	Sordariomycetes	_	_	_	_	0	0	0	0	0	0	0	0	0	0	0	0	0	0	0	0	0	0	0	0	0	0	9	2	0	0	0	0	0	0	0	0	0	0	0	0	0	0	0	0	0
121_1418648|F|ITS2	CAACCCTCAGGTCCCCCTTTTCGGAGGGGGAGACACCCTGGTGTTGGGGGACGGCATCCTGGCCCGCTGTCTCAGCGTGCCACGCCGCCCCCGAAATGAATTGGCGGCCTCGTCGCGTGCCACCCCTGCGTAGTAGCACAACCTCGCAACGGGAGCCCGACGCGGCCACTGCCGTAAAACGCCCAACTTTTACAG	Fungi	Ascomycota	Sordariomycetes	Hypocreales	Clavicipitaceae	Metarhizium	Animal parasite	3	1	0	2	1	0	49	0	10	0	0	1	5	0	5	3	1	2	3	2	1	0	15	3	0	1	2	0	0	0	0	8	1	2	0	0	1	2	0	0	2
121_1418769|F|ITS2	ACCCCCTCAAGCTCAGCTTGGTGATGGGCGTCTGTCCTGCCTCCCGCGCATGGACTCGCCTTAAAAGCATTGGCGGCCGCTACATTGGCTTCGAGCGCAGCAAAACGCGCCTTCGTCGCAATGGATCGGTTCCCAGAAGCCCCCTTTTTATCAG	Fungi	Ascomycota	Eurotiomycetes	Chaetothyriales	_	_	Saprotroph	1	0	0	0	4	0	2	0	1	0	1	0	0	1	0	0	2	0	0	0	0	1	1	0	0	1	1	0	1	0	0	0	0	0	0	0	0	0	0	0	0
121_1418948|F|ITS2	AATTCTCAAAGCAAGTCTTTTGTTAATTCGATCGGCTTTGCTTTGGACTTGGGGGCTTGCAGATTCACGTCTGCTCCTCTTAAATACATTAGCTGGATCTCCCTGAACTTGGTTCCACTCGGCGTGATAAGTATCACTCGCTGAGGACACCCGTAAAAAAGGTGGCCAGGCTTGAGGATGAGCCGCTTCTAATAGTCCATTAGCTTGGACAATTTATTTATG	Fungi	Basidiomycota	Agaricomycetes	Cantharellales	Ceratobasidiaceae	Ceratobasidium	Saprotroph	1	0	1	0	0	0	0	0	2	1	0	1	0	0	1	0	0	0	0	0	1	0	3	1	0	1	0	3	2	2	3	1	4	0	0	0	5	0	0	1	2
121_1418949|F|ITS2	CAACCCTCAAGCTCTGCTTGGTATTGGGCCCTGCCGCTGGGCAGGCCTTAAAATCAGTGGCGGTGCCGTCGCGGCTCCAAGCGTAGTACATCTCTCGCTCCGGAGGCCCGGTGGTGTCTCGCCAGACAACCCCCAAATTGTCTTCTAT	Fungi	Ascomycota	Leotiomycetes	Helotiales	Helotiaceae	Scytalidium	Saprotroph	0	1	0	1	0	0	0	0	0	0	1	1	0	0	1	1	0	0	0	0	0	1	0	0	0	1	0	0	0	0	0	0	0	1	0	0	0	0	0	0	0
121_1418967|F|ITS2	CTGCCCTCGAGCGCTGCTGGCTTGCCAGCAGCTGCCCGGTGTTGGGGCGCTACGGTTCAGGGCCTCGTGCCCTGTCCGTAGGCCCCGAAATGAAGTGGCGGTCCCGCCGCGGCGCCCCCTGCGTAGTAGTATTTCAACTCGCATCGGGACCCGGTGGTGACCAGCCGTCAAACCCAACTTTCTAATA	Fungi	Ascomycota	Sordariomycetes	Microascales	Microascales_fam_Incertae_sedis	Doratomyces	Saprotroph	0	0	0	1	0	1	0	0	0	0	0	0	0	2	1	0	3	1	0	0	0	0	1	0	0	0	1	2	4	1	0	3	0	1	0	6	0	0	0	0	0
121_1418974|F|ITS2	GTACCCTCAAGCTATGCTTGGTGTTGGGTGTTTGTCCTCTCCTTTGCGATTGGACTCGCCTTAAAGACATTGGCAGCCAGTGTATTGGTCTTGAAGCGCAGCACATTTTGCGATTCTTGCTGATAATCACTAGCGTCCAGTAAGCCTATTTTAACAC	Fungi	Ascomycota	Dothideomycetes	Pleosporales	Phaeosphaeriaceae	Phaeosphaeria	Saprotroph	0	2	3	0	3	1	3	1	0	1	2	1	10	0	15	3	1	7	0	1	0	0	1	5	0	0	3	3	44	2	1	0	0	1	0	1	2	1	2	1	1
121_1419003|F|ITS2	CAACCCTCAAGCTCCGCTTGGCGTTGGGGATCGGCATCCCGGCCTTCGCGCCGGCGCCGTCCTCCAAATACAGTGGCGGTCACGCTGCAGCTTCCTTTGCGTAGTAGCACACCTCGCACCGGAGAGCAGCGCGGCCACGCCGTAAAACCCCCGACTTCTTGT	Fungi	Ascomycota	Sordariomycetes	Hypocreales	Nectriaceae	Mariannaea	Saprotroph	0	0	0	0	0	0	0	0	0	0	0	0	0	0	0	0	0	0	0	0	0	0	0	0	0	0	0	0	0	0	0	0	0	0	0	0	0	0	0	0	0
121_1419109|F|ITS2	CAACCCTCGCGCCCCCCCGGGGGCCGCGGTGTTGGGGACCGGCACCCGGCCGCAAACCCCCTCGCGGGGCCGGCCCGCCGCCCCCTAAATGCAGTGGCGGTCACGCTGCGGCGTCCCTTGCGTAGTACCACACCTCGCACCGGACCCCGGCGCGGCCACGCCGTGAAACCCCCGACTCTCTGA	Fungi	Ascomycota	Sordariomycetes	Hypocreales	Hypocreaceae	Monocillium	Saprotroph	0	0	0	0	0	0	0	0	0	0	0	0	0	0	10	0	1	0	1	0	0	0	0	0	0	0	0	0	0	1	0	1	0	0	0	1	1	0	0	0	0
121_1419149|F|ITS2	TGTACCCTCAAGCACTGCTTGGTGTTGGGCGTTTGTCCTGCAGAGGACTCGCCTGAAAGCGATTGGCGGCCAACGTAGTCGTGGCAGAGCGCAGCACAATCTCGCGTCTCTCCCCTCTGCGTCGGCGTCCATGAAGCCCACAATCTCAAC	Fungi	Ascomycota	Dothideomycetes	Pleosporales	Cucurbitariaceae	Pyrenochaetopsis	Saprotroph	1	2	2	4	1	0	3	1	2	1	3	0	2	1	3	5	2	0	1	0	0	1	12	7	4	5	4	3	7	6	2	4	1	0	0	0	3	10	2	0	5
121_1419247|F|ITS2	TTTAATAAAAATCGGTGTTGTTGCTACCCGTAGTGGTTGGTGATGCATCGGAGTTGAGTTGTCTTTACCTTTTTTGGTTAAAGTGACTTAAAATTATGTACGATTTTTTGAACGTATTTAAATTGTTTACATATGTTCATTATATCAAATATATTAGGTGCGATCATCCTCATGATTTCGCGTCTATAATTTTCATT	Fungi	Glomeromycota	Glomeromycetes	Glomerales	Glomeraceae	Glomus	AM	0	2	0	0	0	1	0	0	0	0	0	0	0	1	1	0	2	0	0	0	0	0	2	0	3	0	6	1	0	0	4	0	0	0	0	0	0	2	1	0	0
121_1419287|F|ITS2	CTCCCCTCGAGCGCGGCTAGCCCTACGGGGCCTGCCGCCGCCCGGTGTTGGGGCTCTACGGGTGGGGCTCGTCCCCCCCGCAGTCCCCGAAATGTAGTGGCGGTCCAGCCGCGGCGCCCCCTGCGTAGTAGATCCTACATCTCGCATCGGGTCCCGGCGAAGGCCAGCCGTCGAACCTTCTTACTCATG	Fungi	Ascomycota	Sordariomycetes	Microascales	Microascaceae	Scopulariopsis	Saprotroph	5	1	4	1	1	2	1	1	3	1	1	0	0	1	0	1	2	2	2	8	1	0	2	1	0	0	1	0	0	0	0	3	0	0	0	2	1	0	1	3	0
121_1419356|F|ITS2	AACACCTCAACTCCTTTTTCTTTTTTGAAATTGGAGCTGGACTTGAGTGATCCCAACGCTTTCTTCCAAGAAAGTGGCGGGTTGCTTGAAATGCAGGTGCAGCTGAACTTTTCTCTGAGCTATAAGCATATCTATTTAGTCTGCCTAAAAAACAGATTATTACCTTTGCTGCAGCTAACATAAAGGAGACTAGTTCTTGTGCTGACTGATGCAGGATTCACAGAGACAGCTTCGGCTGACTTTGTAA	Fungi	Mortierellomycota	Mortierellomycetes	Mortierellales	Mortierellaceae	Mortierella	Saprotroph	2	5	0	2	2	3	1	2	2	0	2	3	1	8	2	5	3	4	3	3	0	2	7	9	6	0	7	2	8	12	21	3	5	3	5	0	7	12	0	2	2
121_1419632|F|ITS2	TCACCCCTCAAGCTCAGCTTGGTGTTGGGGCCTGCCCGTCACAGGGCAGCCCTTAAAAGCAGTGGCGGTGCCATCTGGCTCTACGCGTAGTAATACTCCTCGCGACAGAGTCCCGGTGGTGTCCTGCCAGAACCCTAAATTTTTTCAT	Fungi	Ascomycota	Leotiomycetes	Helotiales	Helotiales_fam_Incertae_sedis	Chalara	Saprotroph	0	0	0	0	0	1	0	0	0	0	0	0	0	0	0	0	0	0	0	1	0	0	0	0	1	0	1	0	0	0	1	0	1	0	0	0	0	0	0	1	0
121_1419636|F|ITS2	AATTCTCAACCTATCTGGCTTTTACAAGTCGGTTAGGCTTGGATTATGGAGGTTGCTGGCTTCCCCGAAATCAGCTCCTCTTAAATGTATTAGCAGAGTCTTCGCTGATCATCTTTGGTATGATAATTATCTATACCATCGACAATCAGCTTTCCATTGTGGAAGGGTTTTGCTTCTAATCGTCTGCAAAGACAATTTTGACA	Fungi	Basidiomycota	Agaricomycetes	Agaricales	Entolomataceae	Entoloma	Saprotroph	0	0	0	0	1	0	0	0	0	0	0	0	0	0	0	0	0	0	0	0	0	0	0	0	0	0	0	1	0	0	0	0	0	0	0	0	0	0	0	0	0
121_1419658|F|ITS2	GCAACCCTCAAGCCCGGCTTGTGTGATGGGTGCCGTCCCCTACGGGACGCGCCCCGAAGGCAATGGCGGCGTCGCGGTTATCCGATCAGCCAAAGTGTATGGGGCTTTGTCACTCACTTTACGGCCCGGACCGGCGCCAGTCCGAATCAATCTTTTTTCTAA	Fungi	Ascomycota	Eurotiomycetes	Onygenales	Gymnoascaceae	Gymnoascus	Saprotroph	0	0	0	0	0	0	0	0	0	0	0	0	0	0	0	0	0	0	0	0	0	0	0	0	2	0	0	0	0	0	0	0	0	0	0	0	0	0	1	1	0
121_1419952|F|ITS2	ACCACCCTCGGGCCCCCTTGGGGGCCCGGTGCTGGGGGCACGGCCCAGGCCGCCCCCGAAATGCAGTGGCGACCCCGCCGCGTCCTCCCCTGCGCAGTAGCACAATCTCGCACCGGAAGCGCGGAGGCGGTCACGCCTGGAAACGCCCCAACTCAACGC	Fungi	Ascomycota	Sordariomycetes	Hypocreales	Ophiocordycipitaceae	Haptocillium	Animal parasite	0	0	0	0	0	0	0	0	0	0	0	0	0	0	1	0	2	0	0	0	0	0	0	0	0	0	0	1	0	0	0	0	0	0	0	0	0	0	0	0	0
121_1419984|F|ITS2	CTGCCCTCGAGCCTGTCCAGCATCTAGGTGCTGTTCAGGTCCGGCGTTGGGGCACTACGGGAAGCCTCGTGCTATCCCCCGTAGGCCCCGAAATGAAGTGGCGGTCCTGCCGCGGCTCCCCCTGCGTAGTATTACAGCTCGCTTCGGGACCCGGTGGAGGCCTGCCGTCAAACCTTACTCTCTAA	Fungi	Ascomycota	Sordariomycetes	Microascales	Microascaceae	Cephalotrichum	Saprotroph	1	0	1	0	1	1	2	0	0	1	2	0	0	1	10	1	0	3	0	1	0	0	3	3	1	1	0	0	0	2	1	1	5	0	0	1	2	0	3	1	1
121_1420269|F|ITS2	CAACCCTTAAGCCTAGCTTAGTGTTGGGAGACTGCCTAATACGCAGCTCCTCAAAACCAGTGGCGGAGTCTGTTCGTGCTCTGAGCGTAGTAATTTTTTATCTCGCTTCTGCAAGCCGGCCAGACGACAGCCATAAACCGCACCCTCTCGGGGGGCACTTTTTTAAT	Fungi	Ascomycota	Sordariomycetes	Xylariales	Microdochiaceae	Microdochium	Plant pathogen	1	4	4	2	1	0	2	1	3	0	2	1	2	4	5	5	6	2	4	2	0	4	14	3	1	2	1	4	3	1	15	7	1	100	4	3	3	3	7	1	10
121_1420343|F|ITS2	CAACCCTCAAGCCCCCGGGTTTGGTGTTGGGGATCGGCTCTGCCTTCTGGCGGTGCCGCCCCCGAAATACATTGGCGGTCTCGCTGCAGCCTCCATTGCGTAGTAGCTAACACCTCGCAACTGGAACGCGGCGCGGCCATGCCGTAAAACCCCAACTTCTGAA	Fungi	Ascomycota	Sordariomycetes	Hypocreales	Nectriaceae	Gibberella	Plant pathogen	0	0	0	0	0	0	1	0	1	0	0	0	2	0	1	1	0	1	1	1	0	0	0	0	3	0	5	1	0	1	0	7	0	1	1	0	0	1	2	3	0
121_1420450|F|ITS2	CAAAACACCCTCAGCTGAATTTTTGTTATTCAAGCTGGTCTTGGGTAGCGGATGCCGGTGGGAGATACTTCCTGCCTGCGCCCTCCCTAAACTTGCTGCACGACCGCAAGCCCCTTCTAGCTAGGTCAATGGAGTGGTGTTACAATCTTCCAAAAAGCCTGCTGGTAACCGCTCTGCGGCGTTAAACCTAAACGTCTCCTCTAGTGGGGGACCGAAG	Fungi	Ascomycota	Orbiliomycetes	Orbiliales	Orbiliaceae	_	Saprotroph	0	2	1	3	1	0	0	0	0	0	9	1	1	0	2	1	1	0	0	0	2	0	138	3	0	0	1	0	2	1	0	3	0	1	0	0	1	0	0	0	0
121_1420519|F|ITS2	GTACCCTCCAGCCCTGCTGGGTGTTGGGCGTTTGTTCCGCCGCGTGCGTGAACTCGCCTCAAATACATTGGCAGCCCGCCGTCCCGTGTGGGAGCGCAGCACATTTTGCGCTCTCCGCTGCAGACGGCGGCATCCACAAGTCTACACCTTTAC	Fungi	Ascomycota	Dothideomycetes	Pleosporales	_	_	_	0	0	0	1	14	1	0	0	1	0	0	0	1	0	3	0	2	1	4	0	0	0	1	4	0	0	0	1	0	0	1	1	1	0	0	1	0	0	1	1	0
121_1420520|F|ITS2	CAACCCTCGCACCCGGCTCGCGCCGGGGGCGGTGTTGGGGATCGGCCGCCCCCCCAGCGGGTGGCCGTCCCTTAAATTCAGTGGCGACCTCGCCGTAGCCTCCCCCGCGCAGTAGTGAAACACCTCGCGGGCGGAGGGCGGAGTGGTCACGCCGTAAAACCCCCCCAAACCATCACAA	Fungi	Glomeromycota	Paraglomeromycetes	Paraglomerales	_	_	AM	0	0	0	0	0	0	0	0	0	0	2	1	0	0	0	0	0	0	0	0	0	0	8	0	1	0	0	0	0	0	0	0	0	0	0	0	0	0	0	0	0
121_1420614|F|ITS2	GTACCTTCAAGCTTTGCTTGGTGTTGGGTGTTTGTCCCGAGGGACTCGCCTTAAAGTAATTGGCAGCCAGTGTTTGGTTTTGAAGCGCAGCACAAGTCGCGATTCAAGGCTACACGCCCGCTTCCACAAGCCTTTTTTCAC	Fungi	Ascomycota	Dothideomycetes	Pleosporales	Didymellaceae	Phoma	Plant pathogen	1	0	0	0	0	0	0	0	0	0	0	0	0	0	0	0	0	1	0	0	0	0	0	1	0	1	1	0	0	1	0	0	0	0	0	0	0	0	1	1	0
121_1420653|F|ITS2	CAACCCTTAAGCCTAGCTTAGTGTTGGGAGACTGCCTAATACGCAGCTCCTCAAAACCAGTGGCGGAGTCTGTTCGTGCTCTGAGCGTAGTAATTCTTTATCTCGCTTCTGCAAGCCGATCAAACGACAGCCATAAACCGCACCCTTCGGGGGCACTTTTTAAT	Fungi	Ascomycota	Sordariomycetes	Xylariales	Microdochiaceae	Microdochium	Plant pathogen	0	0	0	0	0	0	0	0	0	0	0	0	0	0	0	1	0	0	0	0	0	0	0	1	0	0	0	0	0	0	0	0	0	0	0	0	0	0	3	1	1
121_1420694|F|ITS2	TCACCCCTCAAGCCTAGCTTGGTGTTGAGGCCTGCTGTCAAGGCAGCCTCTAAAATCAGTGGCAGTGCTGTCAGGCTCTAAGCGTAGTAAAATAAATCGCTATAGGGTCCTGGTGGATACTCGTCAGAACCCCCCCATTTTTTAAT	Fungi	Ascomycota	Leotiomycetes	Helotiales	Helotiaceae	Tetracladium	Saprotroph	0	0	1	0	0	0	0	0	0	0	0	0	0	0	0	0	1	2	0	0	0	1	0	0	0	0	1	0	1	3	0	0	0	1	2	1	0	2	1	3	1
121_1420745|F|ITS2	AAACCTTCAAGCCCTGCTTGGTGTTGGGTGCCTGTCCCGCCCCCGCGCGTGGACTCACCCCAAATCCATTGGCGGCCCCCGCATGGCCACGAGCGCAGCAGAAACGCAAACTCGTGCGCCGGACCGGGCGGCTCCCAGAAGCTACACCCACCA	Fungi	Ascomycota	Dothideomycetes	Pleosporales	Sporormiaceae	_	Saprotroph	1	1	2	1	2	1	1	1	1	1	0	0	1	0	0	1	0	1	0	1	1	0	2	3	2	1	5	0	2	0	3	4	4	3	1	6	2	5	0	1	0
121_1420764|F|ITS2	TCACCCCTCAAGCCTAGCTTGGTGTTGAGACCTGCTGTCAAGGCAGTCTCTAAAATCAGTGGCAGTGCTGTCAGGCTCTAAGCGTAGTAAATTCATCGCTATAGGGTCCTGGTGGATACTCGTCAGAACCCCCCCATTTTTTAAT	Fungi	Ascomycota	Leotiomycetes	Helotiales	Helotiaceae	Tetracladium	Saprotroph	0	0	0	0	0	0	0	0	0	0	0	0	0	0	0	1	0	0	0	0	0	0	0	1	0	0	0	0	0	1	0	0	0	0	0	0	0	0	1	0	0
121_1420849|F|ITS2	AAACCCTCACCCTTGCGATGTCAAAGTCGTCTGTGGTGGATTTGGACTGTGCCGTAATTGGCTCGTCCTGAAATGCATTAGCTTGCGCTTTTTAGAGTGCTCGGCATGGTGTGATAATTATCTGCGCCGTCGCCTTAGGCCTCTTCTGTGTGCGCTGCTTCCAATCGTCCCTCGTGGACAACATATTTTAAG	Fungi	Basidiomycota	Agaricomycetes	Auriculariales	_	_	Saprotroph	0	0	0	0	0	0	1	0	0	1	0	0	0	1	0	0	0	0	0	0	0	0	0	0	1	0	0	0	0	0	0	0	0	1	0	1	0	0	0	0	0
121_1421303|F|ITS2	AGCAAACCTCAAAGTCAATTCCTTTTGTTAATTCAATTGGTTTTGCTTTGGACTTGGAGGTCTTGCAGATTTTCACAGTCTGCTCCTCTTAAATGCATTAGCTGGATCTCAGTAATTATGCTTGGTTCCACTCGGCGTGATAAGTATCACTCGCTGAGGACACTGTTAAAAAGGTGGCCAGGAAAATACTGATTGAACCGCTTCTAACGGTCTATTAAGTTAGACAATTACCCTTAA	Fungi	Basidiomycota	Agaricomycetes	Cantharellales	Ceratobasidiaceae	Thanatephorus	Plant pathogen	2	0	1	1	1	0	0	0	2	1	0	1	0	0	0	5	0	0	0	1	0	0	1	0	0	1	1	0	0	0	1	0	3	1	0	1	1	0	0	2	0
121_1421319|F|ITS2	TCAACCCTCAAGCCCCTTTGGCTTGGTGTTGGAGACTGGCGGGGCGCATGCGCCCGGAGCCACTCCCAAATACAATGACGGCGGCGACGATGACCCCCGGTACACTGAGCTTCTCACCGAGCACGTGCTGGAAGGGTCTTGTGGCCACGGTCTGCCTCCCCTCTGGGAGAAACGGATTTCATCCACCAA	Fungi	Ascomycota	Eurotiomycetes	Chaetothyriales	Herpotrichiellaceae	_	Saprotroph	0	0	0	0	0	0	0	0	0	0	0	0	0	0	0	1	0	0	0	0	0	0	0	0	0	0	0	0	0	0	0	0	0	0	0	0	0	0	0	0	0
121_1421688|F|ITS2	CACCCCTCAAGCTCTGCTTGGTGTTGGGCCTCTGTCGCGCCTCTCCCGGCGTCGACTGGCCTCAAATGCTCCGGCAGCCTCCCCGCCCGGCCCTCTCAGCGCAGCAGTTCGCGCCTGCGAGCCGGCGGGAGCGCCGCCTCCACCGAAGAACCCCCCGA	Fungi	Ascomycota	Dothideomycetes	Tubeufiales	Tubeufiaceae	Helicoma	Saprotroph	0	0	0	0	0	1	0	0	0	0	0	0	0	0	0	0	2	0	1	0	0	0	1	0	0	0	0	0	0	0	0	0	0	0	0	0	0	0	1	0	0
121_1421731|F|ITS2	ACGACCCTCAGGCCCCCCCGGGGGCCTGGCGTTGGGGTGCCGGCCCTCGCGGCCGCCCCCTAAATGCAGTGGCGACCCCGCCGCGGCCTCCCCTGCGCAGTAGCAACACCTCGCACCGGAGCGCGGAGGCGGTCCGCCGTGAAACGACCCCAGCTCAGC	Fungi	Ascomycota	Sordariomycetes	Hypocreales	Ophiocordycipitaceae	Haptocillium	Animal parasite	0	0	0	0	0	0	0	0	0	0	0	0	0	0	0	0	0	0	0	0	0	0	0	0	0	0	0	0	0	0	0	0	0	0	0	0	0	0	0	0	0
121_1421748|F|ITS2	TCCTCCCTCAAACCCCGGGTTTGGTGTTGGACCCAAGTTGTGTGAACAACTGGTCTCAAAGACAATGACGGCGTCCGTGGGACCCTCGGTGCAACGAGCTTTTAGGAGCACGCATCGAGTTGCAAGGACCTTCCGGGCCGGTCTCCTTTACCATTTTACAA	Fungi	Ascomycota	Eurotiomycetes	Chaetothyriales	Trichomeriaceae	Knufia	_	0	1	0	0	1	0	1	0	0	0	0	0	0	0	0	2	0	2	0	0	0	0	0	1	0	0	0	0	1	0	1	0	0	0	0	0	1	0	0	0	0
121_1421785|F|ITS2	AAAACCTCAGTCTCTGATTTATCATAGATTGGTTCTGCATCGGATGCCTTGTGCATCCCCTGCGAAATCCAATGGCGAAGAGCCACGCAGCCAAAGCGTAGTATTAATTTCTCGTGATGGATGTGTGAGTGCTTCTGCCGCAACCCCCATATCTTAGT	Fungi	Ascomycota	Pezizomycetes	Pezizales	Ascodesmidaceae	Cephaliophora	_	0	2	1	1	1	1	2	0	2	0	0	1	1	0	1	3	1	2	0	1	0	0	0	1	1	1	0	0	0	4	1	0	0	0	0	2	1	1	1	1	1
121_1421853|F|ITS2	AATAATAATTATCATAATCTTTTGATTGTGGAATTGGGCCTTTATTTCATTAACGATTTATGGCCTCAAATTTATATTACTGCTTGTTTAATATGAAATTCGACCGAATGGAGCAATTAAACAATTCTCTCGTTAGGCGGATTCTCATCAAGCAATTACGATTTTTTGGCCGTCGAAGGACTTTTACAAGTGCTTGGCTGAGATCGTGAGTTTTTAAAC	Fungi	Glomeromycota	Glomeromycetes	Glomerales	Claroideoglomeraceae	Claroideoglomus	AM	1	0	0	0	0	0	0	0	0	0	0	0	0	0	1	0	0	0	0	0	0	0	0	0	0	0	0	0	0	0	0	0	0	0	0	0	0	0	0	1	0
121_1421924|F|ITS2	CAACCCTCAGGGCACCCTCTCACGGGGGTCGCCCTGGCGTTGGGGATCGGCCGCCCCCCGCGGCGCGCCGGCCCCGAAATGCAGTGGCGGTCCGTCCCGCGACCTCCTCCGTGCAGTAGCGATACCTCGCGGCTGGATGGCAGGTCGGGCCACGCCTCGAAACCCCCAACTTCTCAA	Fungi	Ascomycota	Sordariomycetes	Hypocreales	Bionectriaceae	Geosmithia	Saprotroph	0	0	0	0	1	0	0	0	0	0	0	0	0	0	0	0	0	1	0	0	0	1	0	0	0	1	2	1	0	6	0	0	0	2	0	0	0	1	0	0	0
121_1422098|F|ITS2	CAACCCTCGCCCCCGGCTTCTGTCGGGGACGGTGTTGGGGATCGGCCTCCCGTCTTCCGGGTGGCCGGCCCCTAAATTGAGTGGCGACCACGCCGTAACCTCCTCTGCGTAGTAGTTAAACACTCGCGGGCGGAGAGCGGTGCGGCCTGCCGTAAAACCCCCAACTCTTCTAA	Fungi	Ascomycota	Sordariomycetes	Hypocreales	Hypocreales_fam_Incertae_sedis	Fusariella	_	1	2	0	0	1	1	0	0	0	0	1	0	0	0	1	3	0	0	1	0	1	1	2	0	0	0	0	0	1	0	1	3	1	1	1	2	2	0	0	0	1
121_1422100|F|ITS2	AAACTCTCATACCTAGTTTTCTATGTATGAGCTTTGGACGCTGCCATCCGTGGCTCGTCTTAAATGACTAAGTGGAATGCGTAATAAGTTTTCGCTCCCTCCACTCTAACAACCTTTAT	Fungi	Basidiomycota	Tremellomycetes	Tremellales	Bulleribasidiaceae	Hannaella	Saprotroph	0	0	0	0	0	0	0	0	0	0	0	0	0	0	0	0	0	0	0	0	0	0	0	0	0	0	0	0	0	0	0	1	0	0	0	0	0	0	0	0	0
121_1422175|F|ITS2	CAACCCTCGAGCCCCCGTGGCCCGGCGTTGGGGACCTGCCCAGGCAGTCCCCGAAAACCAGTGGCGGACCCGACGGGCCCTTCCTTTGCGTAGTAACATCTGCCTCGCATCGGGAGCCCCCGGGCTATCCGGCCTCTAAACCCCCCTCAAGCCCGCTCCGGCGGCACCAA	Fungi	Ascomycota	Sordariomycetes	Glomerellales	Plectosphaerellaceae	Gibellulopsis	Plant pathogen	0	0	0	1	0	0	3	0	1	1	3	1	0	0	3	0	0	1	0	1	0	0	1	0	1	0	0	0	1	19	71	0	0	0	0	0	1	0	0	0	0
121_1422211|F|ITS2	CAACCCTCGAGCCCCAGTGGCCCGGTGTTGGGGATCTACGTCTGTAGGCCCTTAAAAGCAGTGGCGGACCCGCGTGGCCCTTCCTTGCGTAGTAGTTACAGCTCGCATCGGAGTCCCGCAGGCGCTTGCCTCTAAACCCCCTACAAGCCCGCCTCGTGCGGCAAC	Fungi	Ascomycota	Sordariomycetes	Glomerellales	Plectosphaerellaceae	Verticillium	Plant pathogen	0	0	0	0	0	1	0	0	0	0	0	0	0	0	5	0	1	0	0	0	0	0	0	0	0	0	0	0	0	0	0	0	0	0	0	0	0	0	0	0	0
121_1422284|F|ITS2	GTACCCTCAAGCTTTGCTTGGTGTTGGGCGTCTTGTCTTGTATTAGACTCGCCTTAAAGTCATTGGCAGCCAGTGTTTTTGGTAGTAAGCGCAGCACATTTTGCGTCTTAGTCCTTGAATCGTGGCATCCATGAAGCCTTTTTTCAC	Fungi	Ascomycota	Dothideomycetes	Pleosporales	Phaeosphaeriaceae	Phaeosphaeriopsis	Saprotroph	0	0	1	1	5	1	1	0	4	0	0	0	0	1	0	0	0	0	0	4	1	1	1	2	3	1	0	0	0	1	1	1	1	0	3	0	2	2	0	1	3
121_1422507|F|ITS2	TGTACAATCAAGCACTGCTTGGTGTTGGGCGTTTGTCTCGCAAGGGACTCGCCTCAAAGTCATTGGCGGCCAACGCAGTCGTGGCAGAGCGCAGCACAATCTTGCGTCTCTCCCTTCAGTGTCGGCGTCCATCAAGCCTACAATTTTCAC	Fungi	Ascomycota	Dothideomycetes	Pleosporales	Cucurbitariaceae	Pyrenochaetopsis	Saprotroph	0	2	1	1	2	2	2	0	5	1	4	0	0	1	24	5	7	6	2	2	0	1	15	14	1	2	0	1	10	5	6	5	2	3	0	1	1	87	2	1	2
121_1422513|F|ITS2	AAAACCACTCAAGCTCTTTTGCTTGGTATTGGGAGATGAGTAGACTTTTCCTAGTTTACCCACTTTCGAAATTCAAAGGCGTAGAGCCCCACATACCACAGCGTAGTAAGTTTTCTTTCGCTTGGAGTGTGAGGTGATATTGCCACAAACCCCCAATTATTTTCTA	Fungi	Ascomycota	Pezizomycetes	Pezizales	Pyronemataceae	_	Saprotroph	11	11	5	6	8	4	7	1	7	4	9	6	4	5	15	15	8	7	5	10	6	4	8	8	17	5	8	6	15	20	11	12	10	4	2	7	19	40	11	63	6
121_1422672|F|ITS2	CTGCCCTCAAGCACGGCTTGTGTGTTGGACATTGCCAGTTTCTGGCAGGTCTTAAAATCAGTGGCGGTGCCATTTGGCTTCAAGCGTAGTAATTCTTCTCGCTTTGGAGATCCAGGTGGTTACTTGCCAATAACCCCCAATTTTTTCA	Fungi	Ascomycota	Leotiomycetes	Thelebolales	Thelebolaceae	Thelebolus	Saprotroph	0	0	0	0	0	0	0	0	0	0	0	0	0	0	0	0	0	0	0	0	0	0	0	0	0	0	0	0	0	1	0	0	0	0	0	0	0	0	0	0	0
121_1422673|F|ITS2	CAACCATCAAGCCCCAGGCTTGTGTTGGAGCCCTGCGGCTGCCGCAGCCTCCTAAAAGCAGTGGCGGGCTCGCTATCACACCGAGTGCAGTAGATTTCTCTTCGCTCAGGGCGTGTGGCGGGTTCCGGCCGTGAAACCCCCTACTTTTTAA	Fungi	Ascomycota	Sordariomycetes	Sordariales	Lasiosphaeriaceae	Immersiella	Saprotroph	0	0	0	0	0	0	1	0	0	0	0	0	2	0	10	1	1	0	1	0	1	0	0	0	0	0	1	1	16	3	1	0	11	2	0	0	2	0	0	0	2
121_1422678|F|ITS2	TCACCCCTCGAGCCCCTGTGGCTTGGCTTTGGACGGCCTGGTCAGGCGACTGACCCCTCCTAAAGACAATGACGGCGGCCTCGCAGGACCCCCGGTACACTGAGCTTCTTAACTGAGCACGTATCGGATCGAGGGTTCTCGGGGCACGGTCTCCTTTTCCCCCCTCCCCTCGGGGCGGTGGGAAAAACAATCTTTCTCA	Fungi	Ascomycota	Eurotiomycetes	Chaetothyriales	Herpotrichiellaceae	Exophiala	Saprotroph	0	0	0	0	0	1	0	0	0	0	0	0	0	0	0	0	0	0	0	0	0	0	0	0	0	0	0	0	0	0	0	0	0	0	0	0	0	0	0	0	0
121_1422764|F|ITS2	CAACCCCTCAAGCTTCGGCTTGGTGTTGGGCCGCGCCGCTGCACCAGCAGCTGGCGGGCCTCAAAATCAGTGGCGGTGCCGTCTCGGCTCTAAGCGTAGTAACATCTCTCGCTCTGGAGACCTGGCGGTGGCTTGCCAGACAACCCCCAACTTTCTTTAAG	Fungi	Ascomycota	Leotiomycetes	Helotiales	Helotiaceae	Scytalidium	Saprotroph	0	0	0	0	0	1	0	0	0	1	0	0	0	0	1	0	0	0	0	0	0	0	0	0	0	0	0	0	0	0	0	0	0	1	1	0	0	0	0	0	0
121_1422894|F|ITS2	CAACCCTCAAGCGCGGCTTGTGTGTTGGGCCTCGTCCCCTGTGGACGTGCCCGAAATGCAGTGGCGGTACCGTGCTCCGGTGCCCGAGCGTATGGGCTTATCACCCGCTCTGAGGCCCGGCCGGTGCCTGCCGACTTGGTGAACTTCTTTTCA	Fungi	Ascomycota	Eurotiomycetes	Onygenales	_	_	_	4	0	0	1	0	10	1	0	0	0	3	14	7	0	1	0	9	1	0	1	0	0	30	0	0	0	1	1	1	1	1	0	0	0	0	0	1	1	0	1	0
121_1422960|F|ITS2	AACACCTCAAAGACTTTCAATTTGTTTTGGAATTCTTTGGACTTGAGCAATCCCAACACCAGTCTTTACGATCGGCGGAGGGTTGCTTGAAATGCAGGTGCAGCTGGACATTCTCCTGAGCTATAAGCATATTTATTTAGTCCCGTCAAACGGATTATTACTTTTGCTGCAGCTAACATAAAGGGAGTCTGACCGTATTGGCTGACTGATGCAGGATTTCACAAGGGTCGGCAACGACTCTTGTAAA	Fungi	Mortierellomycota	Mortierellomycetes	Mortierellales	Mortierellaceae	Mortierella	Saprotroph	0	0	0	0	0	0	1	0	0	0	0	0	0	0	0	0	0	0	1	0	0	0	0	0	0	0	0	0	0	0	0	0	0	0	0	0	0	0	0	0	0
121_1423032|F|ITS2	CAACCCTCAGGCCCACCCTTCCGGGGGAGCGGGCCTGGTGCTGGGGATCGGCGGCCCTCGAGGCCCCCGTCCCTCAAATACAGTGGCGGTCGCGCCGCAGCCTCCCCTGCGTAGTAGCACAACCTCGCACCGGAGAGCGGAACGACCACGCCGTGAAACCCCCAATTTTTTCA	Fungi	Ascomycota	Sordariomycetes	Hypocreales	Hypocreales_fam_Incertae_sedis	Sarocladium	Saprotroph	1	1	7	3	2	1	1	4	4	0	3	0	2	0	2	2	3	1	1	3	0	2	2	2	3	1	3	0	1	5	18	2	23	443	2	17	1	31	1	2	2
121_1423069|F|ITS2	CAACCCTCAAGCCCCCGGGCTTGGTGCTGGGGATCGGCCGTCACGGGCCGGCCCCGAAATCGAGTGGCGGTCTCGCTGTAGCCTCCTCTGCGTAGTAGCAACACCTCGCACTGGAACGCGGCGCGGCCACGCCGTAAAACCCCCAACTTCTGAA	Fungi	Ascomycota	Sordariomycetes	Hypocreales	Hypocreales_fam_Incertae_sedis	Acremonium	Saprotroph	0	0	0	0	0	0	0	0	0	0	0	0	0	0	0	0	0	0	0	0	0	0	0	0	0	0	0	0	0	0	0	0	0	0	0	0	0	0	0	0	0
121_1423229|F|ITS2	CAACCCTCAGGCCCCCAGTGCCTGGCGTTGGGGATCGGCACCCTCCCCCCCGGGGGAGAGCCGGCCCCGAAATCTAGTGGCGGTCTCGCTGTAGTCCTCCTCTGCGTAGTAGCACAACCTCGCAGCTGGAACGCGGCGGTGGCCATGCCGTTAAACACCCCACTTCTGAA	Fungi	Ascomycota	Sordariomycetes	Hypocreales	Stachybotryaceae	Myrothecium	Saprotroph	0	0	0	0	3	0	0	0	1	0	0	0	0	0	0	1	1	0	0	0	0	0	1	0	0	0	0	1	0	2	0	0	0	2	0	0	1	0	0	0	0
121_1423665|F|ITS2	AATTCTCAACCTCAACACTTTTGTGATTGATGGCTTGGATGTGGAGGTTTTTCTGCAGGCTGTTAAAGTCTGCTCCTCTCAAATGAATTAGTGGGTGCCCCGCGCAAACCTATCTATTGGTGTGATAATTATCTACGCCGTGGATTATAGGATTGCTGTAAAAAGGTGTTTGCCCTGCTTCTAACCGTCCTCTTTGTTGGGACAACTTGAACC	Fungi	Basidiomycota	Agaricomycetes	Agaricales	Bolbitiaceae	Panaeolus	_	1	0	0	0	0	1	0	0	1	0	1	0	0	0	0	0	0	0	0	0	1	0	1	0	1	0	1	0	0	1	0	0	5	1	0	0	0	1	7	3	0
121_1423749|F|ITS2	CTGCCCTCAAGCACGGCTTGTGTGTTGGGCCCCCGCCCCCCGGTTCCGGGGGGCGGGCCCGAAAGGCAGCGGCGGCACCGCGTCCGGTCCTCGAGCGTATGGGGCTTCGTCACCCGCTCTGTAGGCCCGGCCGGCGCCCGCCGGCGACCCCCATCAATCTTTCCA	Fungi	Ascomycota	Eurotiomycetes	Eurotiales	Aspergillaceae	Penicillium	Saprotroph	0	0	0	0	2	1	0	0	0	2	0	0	1	1	0	0	1	1	0	0	0	2	2	0	0	0	0	0	0	0	0	1	0	0	0	0	0	0	0	0	0
121_1423923|F|ITS2	ATCTCTCAAATGCAATAATTTTTATTAATTGTTGTGTTTGGACTTGGAAGTCTGTCGGCGCAAGTCGACTCTTCTTAAATGTATTAGCTGGGGTTTATATAGTTGGATCCTTGGTGTGATAATTATCTACGCCTTGAAGTCCCTGTAGACTCTGCTTCAAATCGTCTCCTAGAGACAATATTTGAATC	Fungi	Basidiomycota	Agaricomycetes	Cantharellales	Ceratobasidiaceae	Waitea	Plant pathogen	4	0	0	0	0	0	2	0	3	0	2	2	1	0	2	3	0	1	0	0	2	2	2	0	0	0	0	0	2	0	1	2	3	1	0	2	1	0	1	1	2
121_1423972|F|ITS2	CAACCCTTAAGCCTAGCTTAGTGTTGGGAATCGGCTGTATTGCCGTTCCTTAAAGACAGTGGCGGAGCGATAGTTGTCCTCTGAGCGTAGTAAATTTATTTCTCGCTTCTGTAAGGCTCTATCTTCTCGCCATAAAACCCCCAATTTTTTAGT	Fungi	Ascomycota	Sordariomycetes	Xylariales	Apiosporaceae	Arthrinium	Saprotroph	0	0	2	0	2	0	2	0	3	0	0	0	0	2	1	2	0	2	1	1	0	0	1	2	2	1	2	1	1	1	1	1	2	1	0	1	1	0	1	0	2
121_1424014|F|ITS2	TCACCCCTCAAGCCCGGCTTGTTGTTGGATGTGGCGGCGGCCTTTAATGGCGTACCGCCCGTCTCAAAGATAATGACGGCGTCTGTGAGGACTCCTGTACACTGAGCTTTCGGGCACGTACTAGGCTGATACTCGCAGACCCGGTCTTTAGGGCTCGCCTCGGCGGCCCAACTTTTCTAA	Fungi	Ascomycota	Eurotiomycetes	Chaetothyriales	Cyphellophoraceae	Cyphellophora	Saprotroph	0	3	0	0	0	0	0	0	3	0	1	0	0	0	22	0	0	2	1	3	0	0	1	12	0	1	0	0	2	1	1	1	6	0	0	2	0	38	1	3	0
121_1424068|F|ITS2	AAATCTCACCGCAGTGGAGCTTTTCGGAGCTCCGCTTTTGAGTGGATTTGGATGCTTTGTTTCGACAATCGTCTTAAAATGATAGTGTGTGCATCCATCGACTATTCCTTGGGTTACCAAAGTGCAACAGATTTTTCTATTTCGCTTTGACAGCTCTTGGGGTTGGACGGAAGCATATACCCAACTTCTTAACAACTGTTTTGCCCTTGGGTAAAACATTTGATA	Fungi	Chytridiomycota	Spizellomycetes	Spizellomycetales	Spizellomycetaceae	Spizellomyces	Plant pathogen	0	0	0	0	0	1	0	0	1	0	0	1	0	0	0	2	0	0	0	0	0	0	0	0	0	0	0	0	0	0	1	0	0	0	0	0	0	0	0	0	0
121_1424196|F|ITS2	ACACCCTCAAGCTGTGCTTGGTGTTGGGCGTCAGTCCACGAGCGACGTGGACTCGCCTTAAATCCATCGGCGGCGGCTTTGCCGGCTTCTTGCGCAGCACTCTTGCGCGTGGAGGCCACCGGCAAGCTTGCGTCCGGCAAGACACATCCA	Fungi	_	_	_	_	_	_	1	0	1	0	2	0	0	0	0	0	0	0	1	0	1	0	0	0	0	0	0	0	0	0	0	0	1	0	0	1	0	0	1	0	0	0	0	1	0	0	0
121_1424421|F|ITS2	CGACTCTCGGGGCCCCCCCTCTTGTAGGGCGCGGCCTCGGCCTTGGGCCAGCGCGTGCCGCCCCCCGTGGGCGCCGCGCGGCCCGCAGACCAGCGGCGGCAGCACCGGCGACGTCCCCTGCGCAGTAACCAAACACTCGCATCGGTCTCCCGGCGCGGCTGGCCTCGAAACCCAAACTTCTTTA	Fungi	Ascomycota	Sordariomycetes	Melanosporales	Ceratostomataceae	Microthecium	_	0	0	0	0	0	0	0	0	0	0	0	0	0	0	0	0	0	0	0	0	0	0	0	0	0	0	0	0	0	0	0	0	0	0	1	0	0	0	0	0	0
121_1424615|F|ITS2	CAACCCTCACGCCCCTAGGGCGTGGTGTTGGGGATCGGCCAGCGCCCGCGAGGGACGGCCGGCCCCTAAATCTAGTGGCGGACCCGTCGTGGCCTCCCCTGCGAAGTAGTGATATTCCGCATAGGAGAGCGACGAGCCCCTGCCGTTAAACCCCCAACTTTCTCA	Fungi	Ascomycota	Sordariomycetes	Hypocreales	Bionectriaceae	Clonostachys	Plant pathogen	2	4	1	1	1	2	1	1	2	1	1	2	0	0	1	1	6	1	1	2	1	2	4	5	535	41	669	61	4	1	1	1	6	1	2	4	2	2	1	3	3
121_1424724|F|ITS2	AATCTCAATCCCCTCGGGTTTATGATCTGGGGTGGACTTGGACTTGGGTGTCTGCCGATTTGTGTCGGCTTGCCTCAAATGACTTAGTGGGATTAGCATCCACGGCCCGACGTAATAAGTTTCGTCTGGTCAGGTGTGAGGCCCGCTCAGAACCCTTCGCTTCGGCGTTAACACTTTTTGA	Fungi	Ascomycota	Sordariomycetes	Microascales	_	_	_	1	1	0	0	1	0	0	0	0	0	0	1	0	0	0	0	0	0	0	0	0	0	0	0	0	0	0	0	0	0	1	0	0	0	0	0	0	0	0	0	0
121_1424740|F|ITS2	CAAACCTTCAAGCCTAGCTTGGTGTTGGGTGACTGTCCCGCCTCGCCGCGCGGACTCGCCTCAAAGTCATTGGCAGCAGACCCGGTAGCTAATTGCGCAGCACATCGCGCCAGAGGCTCCGGGCCTGCTCTCCACGAGCACAGTCTCATCA	Fungi	Ascomycota	Dothideomycetes	Pleosporales	_	_	_	0	0	0	0	0	0	0	0	0	0	0	0	0	0	71	0	1	0	5	2	0	0	0	0	0	0	1	0	0	0	0	0	0	1	5	1	1	0	0	0	1
121_1424791|F|ITS2	CAACCATCAAGCCTTTGCTTGCGTTGGGGCCCCGCGGCTGCCGCGGCCCCCTAAATCCAGTGGCGGGCTCGTCGTCGTACCGAGCGCAGTAAACATCCTCGCTCCGGGAACCCGACGGGTGCCGGCCGTGAAACCCCCCACATCAA	Fungi	Ascomycota	Sordariomycetes	Sordariales	Lasiosphaeriaceae	Schizothecium	Saprotroph	0	0	1	0	2	0	0	0	1	0	1	1	0	1	2	1	0	4	0	0	0	0	1	8	0	0	1	0	0	1	0	131	44	6	0	3	2	3	1	0	1
121_1424824|F|ITS2	ACAACTTCAAGCTCAGCTTGGTGATGGGTGTCTGTCCCGCCTTTTGCGCGCGGACTCGCCTCAAATGCAGTTGGCAGCTTGTTCCTCGGCTCTAAACGCAGCAGAATGCGTCGAGTGTCGGGCGGACGGGCTCTCCAGTAAGCAAACCCCCACA	Fungi	Ascomycota	Dothideomycetes	Pleosporales	Lophiostomataceae	Biappendiculispora	_	0	0	0	0	0	0	0	0	0	0	0	0	0	0	0	0	0	0	0	0	0	0	0	0	0	0	0	0	0	0	0	0	0	0	0	0	0	0	0	0	0
121_1425182|F|ITS2	TCACCCCTCAAGCTCAGCTTGGTGTTGGGGCCTGCCCGTCACAGGGCAGCCCTTAAAAGCAGTGGCGGTGCCATCTGGCTCTACGCGTAGTAATACTTTTCGCGACAGAGTCCCGGTGGTGTCTTGCCAGAACCCCCCATATTTTAATG	Fungi	Ascomycota	Leotiomycetes	Helotiales	Helotiaceae	Tetracladium	Saprotroph	1	0	0	0	1	0	0	0	0	0	0	0	0	0	1	0	0	1	1	0	1	0	0	1	0	0	0	0	0	3	0	1	0	0	1	0	0	0	0	0	0
121_1425294|F|ITS2	CGACCCTCAAGCCCGCCGGCTTGGTGTTGGGGCGCCTGCGGCCTCTGGGCCGCAGCCCCCGAAATTCAGTGGCGGTCCCGACCGAGACCCCGAGCGCAGTAATACCCCTCGCTCGCGGCGTCCGGCGGGTCACCAGCCGTAAAACCCGCGGCGCGCCCCGGGCCACCGCAACACCCAA	Fungi	_	_	_	_	_	_	1	0	2	1	6	3	2	1	0	2	6	5	1	1	7	7	2	5	13	1	1	0	28	25	1	1	2	1	1	2	2	4	2	4	0	2	1	0	1	68	2
121_1425632|F|ITS2	AATCATTCAAGCTCTGCTTGGTGTTGGGTGTTTGTTCCGCCTCAGCGCGTGGACTCGCCTTAAATTCATTGGCAGCCGGTATGTTGGCTTCGTGCGCAGCACATTGCGTCGCGATTCTGGCAGGCCTCCTCCCATTAAGCTTCTTTTAA	Fungi	Ascomycota	Dothideomycetes	Pleosporales	Melanommataceae	Pleotrichocladium	_	0	0	0	0	0	0	0	0	0	0	0	0	0	0	0	0	0	0	0	0	0	0	0	0	0	0	0	0	0	1	0	0	0	0	0	0	0	2	0	0	0
121_1425828|F|ITS2	GTACCCTCAAGCTTTGCTTGGTGTTGGGCGTCTTATTGTCTCTCCGTCTCGGGGAGACTCGCCTCAAAACAATTGGCAGCCGGCCTACTGGTTTCGGAGCGCAGCACAAATTTGCGCTTGCAATCAGCCAAGGGCGGCATCCATCAAGCCTTTTTTCATCCACA	Fungi	Ascomycota	Dothideomycetes	Pleosporales	Pleosporaceae	Setosphaeria	Plant pathogen	0	0	1	0	0	1	1	1	0	0	1	1	0	0	0	0	0	0	0	0	0	1	0	0	1	33	3	1	3	0	1	0	2	1	0	0	8	1	0	3	0
121_1425922|F|ITS2	GAAAATCTCACGACCCCGGTGTTTTCGGACGACGGGTTACTGGATATGGGTGCCTTTGCCGATGTGCAAGCGCCTCAAACACATTGTGCGTGCACCGATTGGCTGTTCAATGGGTTTCCAAAGTGCAACAGAATTATCTATTTCACGGAGGACGCTCGATGGGCTGCTTCGGAGCATGTTCTCAATGTTTTACACAGGGGCTGCCACAGTTGGGGTGGTCTCTGATA	Fungi	Chytridiomycota	_	_	_	_	_	0	0	0	0	0	0	0	0	0	0	0	0	0	0	0	0	0	0	0	0	0	0	1	0	0	0	0	0	0	0	0	1	0	0	1	0	0	0	0	0	0
121_1426011|F|ITS2	CAACCATCAAGCCCCCGGGCTTGCGTTGGGGCCCTGCGGCTGCCGCAGGCCCCTAAAAGCAGTGGCGGGCTCGCTGTCACACCGAGCGCAGTAGCGATATTCGCTCCGGGCGTCGGCGGCGGGCACCGGCCGTGAAACCCCCCATTTCTCAA	Fungi	Ascomycota	Sordariomycetes	Sordariales	Lasiosphaeriaceae	Podospora	Saprotroph	0	0	1	0	1	0	0	1	0	1	2	0	0	0	3	0	0	0	0	0	0	0	1	2	0	0	0	0	0	1	0	1	1	0	2	0	0	0	1	0	0
121_1426113|F|ITS2	ACATTCTCAAAGGCACGGTCTGAACCCTCGGGCGACGCCGTTACCCTTTCGGATGTGAGCCTCTTTGCTGCAAAGCAATGGCTTGAAAATGATTGTGTTTGCAACCGGCCTTCTTGGTTCGGTTCTCTCAAGTGCAACAGATGTTAGCTCATTCGTTACCTCTTGAAGAGAAGCGATTCCATGGTCTGGATCTTACACTCAACCAACATACACTTTCAGTGATCCTTGGATCATTGTCTGATA	Fungi	Chytridiomycota	Spizellomycetes	Spizellomycetales	Powellomycetaceae	Powellomyces	Plant pathogen	6	3	5	10	3	0	2	3	4	7	3	7	5	8	7	6	4	4	5	7	3	1	4	3	5	6	3	7	3	5	9	5	8	4	2	2	18	7	9	5	4
121_1426117|F|ITS2	AGTCTCTCGGGCCCTCCGCCTTTTCGGTCGGGGTGGCTTCGGATTTGGACGCCTGCCGCCTCTCTCTATAAAACGGAAGCGGCTCGTCTTTAAACGCATTAGCAAAAGCGGAGCGGTGCCTCTCTCTCTCCAGACGCGATTTAAACCTTTGCGTCCGGACCGAAACACCCGATGCCCTTTAGCTGACAGCCGTCCGCGCTTTGCCGGACAGAAATCACTTTCTTCTCTCTCT	Fungi	Basidiomycota	Agaricomycetes	Phallales	Phallaceae	Lysurus	Saprotroph	0	1	0	1	0	0	0	2	0	0	1	0	0	0	0	0	0	0	0	0	0	1	0	0	0	0	0	0	0	0	0	1	0	0	0	1	0	0	0	0	18
121_1426165|F|ITS2	CAACCCCTCAGGCCCTGGTGCCTGGCGTCGGGGCTCTCCCTCGCGGGAGGCCCCCAGAGACAGTGGCGGACCCGCCGCGGCTCCGAGCGCAGTAGTAAAATTCTCGCTCAGGAGGCCCGCGGGGGAGCTTTCCGGCCGTAAAAACAGGCCCTCACGGGCCGAACCCACCAA	Fungi	Ascomycota	Sordariomycetes	Phomatosporales	Phomatosporaceae	Phomatospora	_	0	0	0	0	0	0	0	0	0	0	0	0	0	0	0	0	0	0	0	0	0	0	0	0	0	0	0	0	0	0	0	0	0	0	0	0	0	0	0	0	0
121_1426191|F|ITS2	CTTCCCTCAGCCCCGGCCGCTTAGGCGGTATCGGGCGCTGGTGTTGGGACCTACGGGGTTGTTCGCAGCGCCGTAGTCCCTAATTTCATCGGCGTACACGCGTACGTTGCCCCCTGCGTAGTGGTTTACTTCTCTCGCATCGGGCCGTGCCGCCGTGCTGCCGTCAACCGACAATAGTCAACCAAAACAG	Fungi	Ascomycota	Sordariomycetes	Savoryellales	Savoryellaceae	Savoryella	Saprotroph	1	0	1	0	0	1	2	1	0	0	1	1	0	0	0	0	0	0	0	0	0	0	0	0	0	0	1	0	0	0	0	1	12	0	0	0	0	0	0	0	0
121_1426245|F|ITS2	CAACCCTCGGACCCCTCCTTCGCGGGAGCGGGTCCGGTGTTGGGGCCCGGCCGCCGCACCCGGCGGCCGTCCCCTAAATCCAGTGGCGGTCGCGCCGCGAACCCTTGCGTAGTAAACACACCTCGCACCGGAGAGCGACGCGGTCCACGCCGTGAAACCCCCGAATTTCAAT	Fungi	Ascomycota	Sordariomycetes	Hypocreales	_	_	_	0	0	0	0	0	0	0	0	0	0	0	2	0	0	0	1	0	0	0	0	0	0	0	0	1	0	1	0	0	2	0	0	0	0	0	0	0	0	0	0	0
121_1426278|F|ITS2	CAAGGCTCAAGCTTCACTGCTTGGTGTTGGGCGTCTGTCCCGCGCTCCGCGCGTGGACTCGCCCCAAAGACATTGGCAGCCCAGGCCGTCCGACCCGCCCGCAGCACATTGCGTCTGGCGAGTCGACGGCGGCCCCGGCATCCAGCAAGCTCCTCTCACCG	Fungi	Ascomycota	Dothideomycetes	Pleosporales	Didymosphaeriaceae	Spegazzinia	Saprotroph	3	0	2	0	2	1	14	1	1	0	2	0	1	1	17	1	2	4	1	5	0	2	2	7	2	0	3	0	1	1	1	2	4	3	0	1	0	0	0	0	1
121_1426366|F|ITS2	CTGCCCTCGAGCGCGTCCAGCCTTTCGGGGCTGCGACCGCCCGGCGTTGGGGCGCTACGGGGAGCCTTCTGGCTATCCCCCGTAGGCCCCGAAATGAAGTGGCGGTCCTGCCGCGGCGCCCCCTGCGTAGTATTACAGCTCGCATCGGGTCCCGGTGGAGGCCAGCCGTCAAACCTTACTTTCTAA	Fungi	Ascomycota	Sordariomycetes	Microascales	Microascales_fam_Incertae_sedis	Wardomyces	Saprotroph	0	0	0	0	0	0	0	0	0	0	0	0	0	0	0	1	0	0	0	2	0	1	0	0	0	0	0	0	0	7	2	0	0	0	0	1	1	0	0	0	0
121_1426395|F|ITS2	CAACCATCAAGCCTAGTGCTTGTGTTGGGGCCCCGCGGCTGCCGCGGGCCCTGAAAACCAGTGGCGGGCTCGAAGTCGAACCGAGTGCAGTAAATTTCTTCGCTTGGGAAGGTGACGAGTTCCGGCCGTAAAAAGCCCAACTTTATCAA	Fungi	Ascomycota	Sordariomycetes	Sordariales	Sordariaceae	_	Saprotroph	3	8	0	2	15	0	14	0	1	0	0	2	17	1	12	4	13	5	3	1	1	0	7	1	1	3	2	0	91	14	260	17	6	59	2	4	6	28	0	3	4
121_1426504|F|ITS2	GTACCCTCAAGCTTTGCTTGGTGTTGGGCGTCTTTTTGTCTCTCCCCTTGTTGGGGGAGACTCGCCTTAAAACGATTGGCAGCCGACCTACTGGTTTTCGGAGCGCAGCACAAATTTGCGCCTTCCAATCCACGGGGCGGCATCCAGCAAGCCTTTGTTTTCTATAACAAATCCACA	Fungi	Ascomycota	Dothideomycetes	Pleosporales	Pleosporaceae	Exserohilum	Plant pathogen	2	3	1	1	0	2	1	0	0	0	0	1	0	0	0	0	0	0	0	1	0	2	2	1	0	1	1	0	2	0	1	1	0	1	1	2	3	0	1	2	2
121_1426511|F|ITS2	CAACCCTCAAGCCCCAGCGGTTTGGTGTTGGGGACCGGCGAGTACAGAGGCTTTGGGGACTTGTCCCCTTCCCTCGGCGCCGCCCCCGAAATGAATTGGCGGTCTCGTCGCGGCCTCCTCTGCGTAGTAGCACAACCTCGCATCAGGAGCGCGGCGCGGCCACTGCCGTAAAACGCCCAACTTTTTTTAAG	Fungi	Ascomycota	Sordariomycetes	Hypocreales	Clavicipitaceae	Metacordyceps	Animal parasite	0	0	1	0	1	1	0	0	0	0	1	0	2	0	0	0	0	1	0	1	0	1	0	1	0	0	0	0	0	1	0	0	0	0	0	0	0	0	0	0	3
121_1426600|F|ITS2	CAACCCTCAGGACCCGTTCGCGGGACCTGGCGTTGGGGATCAGCCTGCCCCTGGCGGCGGCTGGCCCTGAAATCCAGTGGCGGTTCCCTCGCGAACTCCTCCGTGCAGTAATTAAACCTCTCGCGGCAGGATAGCGGTTGAACCACGCCGTTAAACCCCCCACTTCTCAA	Fungi	Ascomycota	Sordariomycetes	Hypocreales	Hypocreales_fam_Incertae_sedis	Acremonium	Saprotroph	2	2	1	2	2	1	1	0	3	0	2	2	0	4	4	5	1	1	2	1	1	1	2	0	28	13	7	9	117	54	67	3	4	5	2	0	11	23	11	1	1
121_1427043|F|ITS2	CAACCCTCAAGCTCTGCTTGGTGTTGGGCCACGCCCCCGCGGCCGGCCCCAAAGCTAGTGGCGGTGCCGTCTGGCTCTAAGCGTAGTACATCTCTCGCTCTAGGGCCCGGCGGTTGCTTGCCAGAACCCACACTCTTAT	Fungi	Ascomycota	Leotiomycetes	Helotiales	Myxotrichaceae	Oidiodendron	Saprotroph	2	1	2	0	1	1	3	1	0	1	0	0	1	0	4	0	0	0	1	0	1	1	1	3	0	1	0	0	0	2	3	2	230	7	0	1	8	1	2	0	2
121_1427159|F|ITS2	AAACCCTCACCCTTGTGATGTCACAGTCGCAAGTGGTGGATTTGGACCGTGCCGTAGTCGGCTCGTCCTGAAATGCATTAGCTTGTGCTTATTAGAGCGCTTGGCATTGGTGTGATAATTATCTGCGCCGCCGCCTGATGCCTCTTCGGAAGTGCTGCTTCTAATCGTCCGCATGGACAACATTTTAAA	Fungi	Basidiomycota	Agaricomycetes	Auriculariales	_	_	Saprotroph	0	0	0	0	0	0	0	0	0	1	0	0	0	0	1	0	0	0	3	0	1	0	1	0	0	0	1	0	1	1	0	2	0	0	0	0	0	0	0	0	0
121_1427181|F|ITS2	GTACCTTCAAGCTTTGCTTGGTGTTGGGTGTTTGTCCTGAGGGACTCGCCTTAAAGTAATTGGCAGCCAGTGTTTTGGTTTTGAAGCGCAGCACAAGTCGCGATTCAAGGCTATACGCCAGCTTCCACAAGCCTTTTTCAC	Fungi	Ascomycota	Dothideomycetes	Pleosporales	Phaeosphaeriaceae	Paraphoma	Saprotroph	4	3	1	3	18	3	16	3	2	2	7	5	5	4	17	18	3	5	5	3	0	0	19	6	17	6	27	5	11	9	5	8	3	4	1	4	14	3	2	4	1
121_1427194|F|ITS2	CAAAACCCTCCGGCCCCCCGGTTTTTCCCGGGGAGCTCGGGTGTGCTGGCGCGGGGACTGGCCGCCGCGCTTCGGCGCGGGCGGGCCTTCCCCCGCTTAAAAGTGTGGAAGCTAGCGGGGTGTGCCCTGGATCGCAACGACTCGTAAGCTTTTTTACCGTCGAAGTCAATCCGGATGCCCCCGCCTCGTAACAACGGCCGTTTTCCGGCTTTGAAC	Fungi	Ascomycota	Pezizomycetes	Pezizales	_	_	_	1	0	0	0	0	0	0	0	0	0	0	0	0	0	0	0	0	0	0	0	0	0	0	0	0	1	0	0	0	0	0	0	0	0	0	0	0	0	0	0	0
121_1427235|F|ITS2	CAACCCTCAAGCAACTTCTGCTTGGTGTTGGGGATCGGCCGTCAAACGCCGCCCCCGAAATCTATTGGCGATCTCGCTGTAGCTTCCTATGCGTAGTAGTAACATCTCGCATCTGGAGAGCGGCGCGGTCATGCCGTAAAACACCCAACTTCTCA	Fungi	Ascomycota	Sordariomycetes	Hypocreales	_	_	_	0	3	0	0	2	0	0	1	1	0	0	0	1	0	4	2	0	0	0	0	0	1	1	0	1	0	0	0	0	0	0	0	0	1	0	0	0	0	0	0	0
121_1427292|F|ITS2	CAACCCTTAAGCCTAGCTTAGTGTTGGGAATCTACTGTATTGTAGTTCCTTAAAGACAGTGGCGGAGCGATAGTTGTCCTCTGAGCGTAGTAAATTTATTTCTCGCTTCTGTAAGGCTCTATCCTCCCGCCATAAAACCCCCAATTTTTTAGT	Fungi	Ascomycota	Sordariomycetes	Xylariales	Apiosporaceae	Arthrinium	Saprotroph	1	0	0	1	0	0	1	1	2	1	2	0	1	0	0	0	3	1	0	0	0	1	0	0	1	1	2	0	0	2	1	0	0	2	0	1	2	1	1	1	0
121_1427384|F|ITS2	CGTCTTCTCAAGCTCTTTTGCTTGGATAACATTGGAGAAGCAATACACGGTCCATCTGGGCTCTGTGTGCTCTCCAGAAATTTATAGGCGGTACGGTTCTAGCAAACCAGACGTAATAATTCTTTATCTCGTCCTTTGTTTTGGAGCTGTTGCTTGCCTCTTAATCCACATCTTTTTTCA	Fungi	Ascomycota	Pezizomycetes	_	_	_	_	0	3	0	1	1	0	1	0	1	0	0	0	0	1	0	200	0	0	0	0	0	0	1	0	1	0	0	2	0	1	3	1	0	0	0	1	0	1	1	5	0
121_1427441|F|ITS2	GTACCCTCAAGCTTTGCTTGGTGTTGGGCGTCTTTGTCTCTCACGAGACTCGCCTTAAAATGATTGGCAGCCGACCTACTGGTTTCGGAGCGCAGCACAATTCTTGCACTTTGAATCAGCCTTGGTTGAGCATCCATCAAGACCACATTTTCTTAAC	Fungi	Ascomycota	Dothideomycetes	Pleosporales	Pleosporaceae	Stemphylium	Plant pathogen	0	0	0	0	0	0	0	0	0	0	0	0	0	0	0	0	0	0	0	0	0	0	0	0	0	0	0	0	0	0	0	0	0	0	0	0	0	0	0	0	0
121_1427520|F|ITS2	AAAACCACTCAAGCTCTTTTGCTTGGTCATGGAAGATGAGTGAGCTTGTCTCTCTCCCTTTCGAAATTCAAAGGCGGAAAGCCCCATGTGCACCGGCGTAGTAAGTTTTCTTTCGCTTTGGCCATGAGGTGATCCTGCCCCAAACCCCCAATTTTTCTA	Fungi	Ascomycota	Pezizomycetes	Pezizales	Pyronemataceae	_	Saprotroph	3	4	1	1	1	0	2	2	2	1	0	5	4	0	2	4	3	2	1	0	1	2	0	1	4	1	0	2	3	10	5	4	6	4	0	2	3	1	2	5	3
121_1427872|F|ITS2	AATTATCAACCTCTCCTAGCTTTTCTATGAGCTAGTGAGAGGCTTGGATGTGGGGGTTCTTTTGCTGGCTTCAAAGAATGAGGTCGGCTCCCCTGAAATGCATTAGCGGAATCCCATGTGAACCGTCTATTGGTATGATAATTATCTATGCCGTTGACGTGACGCACTTTTGTAATGGGTGTTCAGCTTCTAACAAACAGTCCATTGAATTGGATAATACTTAAATGACA	Fungi	Basidiomycota	Agaricomycetes	Agaricales	Strophariaceae	Tubaria	Saprotroph	1	0	0	0	0	0	0	0	0	0	0	0	1	0	0	0	0	0	0	0	0	0	0	0	0	0	0	0	0	0	0	0	3	0	0	0	0	0	0	0	0
121_1427879|F|ITS2	CAACCATCAAGCCCCAGGCTTGCGTTGGAGCCCTGCGGCTGCCGCAGCCTCCCAAAAGCAGTGGCGGGCTCGCTATCACACCGAGTGCAGTAGATTACTCTTCGCTCAGGGCGTGTGGCGGGTTCCAGCCGTGAAACCCCCTACTTCTCAA	Fungi	Ascomycota	Sordariomycetes	Sordariales	Lasiosphaeriaceae	Podospora	Saprotroph	1	3	0	0	0	1	0	0	0	0	0	0	2	2	1	0	1	2	0	2	0	0	1	0	2	2	4	0	0	1	3	7	3	5	0	0	0	1	2	8	2
121_1427900|F|ITS2	CAACCCTCAGGACCCCTTCGGGGGTGCCTGGCGTTGGGGATCGGCCCGCCTCCGCGCGGGCCGGCCCCGAATCCCAGTGGCGGCCCCACAGCGAGCTCCCCTGCGCAGTAGCGATACCTCGCAGCCGGACGAGCGTGGCGGCCACGCCGTAAAACACCCCACTTCTTCAA	Fungi	Ascomycota	Sordariomycetes	Hypocreales	Hypocreales_fam_Incertae_sedis	Hapsidospora	_	4	2	0	1	2	0	2	0	4	2	1	3	0	2	3	6	2	4	4	1	0	4	4	2	36	4	8	0	398	24	11	0	3	5	2	9	5	4	5	3	4
121_1427986|F|ITS2	CAACCCTCGGGCCCCGCACTCGTGCGGGCTCCGGCGTTGGGGACCGGCCTCCGCATCGGACGGCCGCCCCCGAAACCCAGTGGCGGTCCCGCCGCGGCCTTCTCTGCGTAGTAGCATACACCTCGCACTGGAGAGCGGCGCGGCCACGCCGTAAAAGAAACGAACTTTCTCAA	Fungi	Ascomycota	Sordariomycetes	Hypocreales	Hypocreaceae	Monocillium	Saprotroph	0	1	0	1	2	0	1	0	0	0	1	2	0	0	0	3	0	1	0	0	3	1	3	2	0	0	0	0	2	0	1	0	1	0	0	0	0	0	0	2	0
121_1428008|F|ITS2	CAACCATCAAGCCCTGCTTGTGTTGGGGTCCTGCGGCTGCCCGCAGGCCCTGAAAACCAGTGGCGGGCTCGCTAGTCACACCGAGCGCAGTAGCACATCTCGCTCAGGGCGTGCGGCGGGCTCCAGCCGTTAAAGCACCCACCTTTCGCAA	Fungi	Ascomycota	Sordariomycetes	Sordariales	Chaetomiaceae	Zopfiella	Saprotroph	6	2	6	3	4	14	2	0	2	1	18	3	2	2	4	5	5	9	6	3	5	7	6	2	17	1738	3	1966	4	12	3	4	5	3	9	4	183	4	88	119	9
121_1428035|F|ITS2	GTACCCTCAAGCTTTGCTTGGTGTTGGGCGTTTTTTGTCTTTGGTTGCCAAAGACTCGCCTTAAAAGGATTGGCAGCCGGCCTACTGGTTTCGCAGCGCAGCACATTTTTGCGCTTGCAATCAGCAAAAGAGGACGGCAATCCATCAAGACTCCTTCTCAC	Fungi	Ascomycota	Dothideomycetes	Pleosporales	Pleosporaceae	Curvularia	Plant pathogen	0	0	0	0	0	0	0	0	0	0	0	0	1	0	0	1	0	0	0	0	0	0	0	1	1	0	0	0	0	0	0	0	0	0	0	0	0	0	0	0	0
121_1428043|F|ITS2	GTTTTTCTTATCAGACGGTGCTTTTCTCTCGGGATAAGTACTCGATGGTAGATTTGAGACGTGAATGCCTAGCATTCTGTCTTTAAATAGATTGCTGCCTATGAATGGTGACTTTAGTGTTTGAATAGGACTTTTGTTCTCGACTGCGCTGAAGAAGCTATACTTTGGTAGTTCATAACCTATAGAATTGCTATGAACTTGCTGCAAAACCTTTGTTTCGGCAGAGGCTAGTAGTTTGAGAGTAGTAGTTTGAA	Fungi	Chytridiomycota	Rhizophydiomycetes	Rhizophydiales	_	_	_	0	0	0	0	2	0	0	0	0	1	1	2	2	2	0	2	1	0	0	1	1	0	0	0	0	2	0	1	0	1	0	0	0	1	0	0	2	2	1	0	1
121_1428086|F|ITS2	CAACCCTCGCGCCCGGCCTCTGTGCCGGGGGCGGTGTTGGGGATCGGCCGCCCGTCAGCGGGAGGCCGGCCCCGAAATCCAGTGGCGACCACGCCGTAGCCTCCTCCGCGTAGTAGTAGACACACCTCGCGGGCGGAGAGCGACGCGGTCCTGCCGTAAAACCCCCCAACTTTTGCACTA	Fungi	Ascomycota	Sordariomycetes	Hypocreales	Hypocreales_fam_Incertae_sedis	Fusariella	_	0	0	0	0	0	0	0	0	0	0	0	0	0	0	0	0	0	0	0	0	0	0	0	0	0	0	0	0	0	0	0	0	0	0	0	0	0	0	0	0	0
121_1428090|F|ITS2	ACACTCTCAAGCCTTGCTTGGTGTTGGGTGTTTGTTCACGTTTCAGCGCGAACTCGCCCTAAATATATTGGCAGCAACACCCTAGCTTCTTGCGCAGCACATGCAGTATGAGTAGCTGGGTGTGGTTTTGCTTCCACAAGCACCTATA	Fungi	_	_	_	_	_	_	0	0	0	0	0	0	1	0	0	0	0	0	0	0	0	0	0	0	0	0	0	0	0	0	0	0	0	0	0	0	0	0	0	0	0	0	0	0	0	0	0
121_1428098|F|ITS2	AATTCTCAACCTTTACACCTGTTGTTTCAAGTGGCAAGGCTTGGATGTGGGGGCTTGCAGGTCCGCCGCCTTGTGTGGTGGTCTGCTCCTCTGAAATGCATTAGTGGGTTTGTGCCCCTCATCTATTGGTGTGATAATTATCTACGCCGCTGGGTGATGCATCAATGAAACCTGCTCATAACCGTCCCCGAGTCGGGGACAGCTTTGATCA	Fungi	Basidiomycota	Agaricomycetes	Agaricales	Psathyrellaceae	Coprinopsis	Saprotroph	2	1	1	0	0	0	0	0	1	0	1	0	0	2	0	2	0	2	2	0	0	0	0	0	0	0	0	0	0	0	1	0	4	0	1	0	0	1	2	0	1
121_1428112|F|ITS2	CCACCATCAGGCCCCCGGGCCTGTGTTGGGGACCTGCGGCTGCCCGCAGGCCCCGAAATTCAGTGGCGGTCGCGCCGTAGCAACCGAGCGTAGTAACTAAAACGTCTCGCTCTGGCTCGCTGGGCGCGCTCCGGCCGTAAAACACCCCCCCTTTTCGCAAA	Fungi	Ascomycota	Sordariomycetes	Sordariales	Lasiosphaeriaceae	Cladorrhinum	Saprotroph	0	0	0	0	1	0	0	0	1	2	0	0	1	0	0	1	1	0	0	0	0	0	0	0	5	0	2	1	13	0	3	1	0	12	0	11	0	0	0	5	1
121_1428260|F|ITS2	CAACCTTCAAGCCCCGCTTGGTGTTGGGCGCTGTCCCGCCTCTGCGCGAGGACTCGCCCCAAATGAATTGGCAGTCGCACCCCCGATACGCGAGCGCAGCAAAGTCGCGCGAGCCGAACCGGCAGGGACGGACGCTCCACGAGACCCACCACAG	Fungi	Ascomycota	Dothideomycetes	Pleosporales	Torulaceae	Torula	_	0	0	0	0	1	1	1	1	0	0	0	0	1	0	0	0	2	1	1	0	1	0	0	1	2	0	5	0	1	5	0	0	1	0	0	0	0	2	0	0	1
121_1428332|F|ITS2	CAACCATCAAGCCCCGGGCTTGCGTTGGAGCCCTGCGGCCGCCGCAGCCTCCGAAATACAGTGGCGGGCTCGCTATCACACCGAGTGCAGTAGAATACTCTTCGCTCAGGGCGTGTGGCGGGTGCCGGCCGTGAAACCCCCTACTTCTCAA	Fungi	Ascomycota	Sordariomycetes	Sordariales	Lasiosphaeriaceae	Zygopleurage	Saprotroph	0	0	0	0	0	1	0	0	1	0	1	0	0	0	0	0	1	0	0	0	0	0	0	0	1	0	0	0	5	3	2	0	0	19	0	0	0	0	1	6	0
121_1428411|F|ITS2	CAACCCTCAAGCCCTGCTTGGTGTTGGGGCACTATTTTTTGTATAGGCCCTGTAACATAGTGGCGGATCTGCTGTTATCCTGAGCGTAGTAATATACGTCGCTTTGGGCTTTCAGTGGGCTTCTGCCGTTAAACCCCCACTTTTTTAA	Fungi	Ascomycota	Sordariomycetes	Sordariales	_	_	Saprotroph	0	0	0	0	0	0	0	0	0	0	0	0	0	0	0	1	0	0	0	0	0	0	0	0	0	0	0	0	0	0	1	0	0	0	0	0	0	0	0	0	0
121_1428450|F|ITS2	CAAACCTCAAGCTTTGCTTGCTGTTGGGGCGCTCCGGTTCGCCGGAGGCCCCGAATCCCAGTGGCGGAGCGCCGTTGGGCTCTGAGCGTAGTACTGTTCTCGCTGCTGAGCCCCGGCGTCGCCTGCCGTAAAACCCATCGAAACTCAAG	Fungi	Ascomycota	Sordariomycetes	Sordariales	_	_	Saprotroph	0	0	0	0	1	0	0	0	2	0	0	0	0	1	0	1	1	0	1	1	1	0	0	0	2	0	0	0	0	0	0	0	0	0	0	0	0	0	0	1	0
121_1428676|F|ITS2	CAACCCTCGCAGCCCATCTGGGCAGCGGTGTTGGGGACCGGCACCACCGGCGAAGCCCTTAGGGGCCCAGCCGGCGCCGCCCCCGAAATACAGTGGCGGTCTCGCTGCAGCCTCCCTTGCGTAGTAGCACACCTCGCACCGGAGCGCAGCGCGGCCACGCCGTAAAACCCCCGACTTTCTGA	Fungi	Ascomycota	Sordariomycetes	Hypocreales	Hypocreaceae	Monocillium	Saprotroph	0	1	0	0	1	0	0	0	0	0	0	0	0	0	0	2	0	0	1	0	0	0	0	0	0	0	0	0	0	0	0	0	0	0	0	0	0	0	0	0	1
121_1428839|F|ITS2	CAACCCTCGAGCCCACGTGGCCCGGTGTTGGGGAACCGCGAGCGTAAAAGCTCCCGCGGTCCCTGAAATGCAGTGGCGGTCCCGCAGCGTCCCGGCCCTTTGCGTAGTAGCATTCGCTCGCATTGGCAGGCCCGCGGGTTACCAGCCTCTAAACCCCCTACAAAGACCGCTCCGGCGGCAC	Fungi	Ascomycota	Sordariomycetes	Glomerellales	Plectosphaerellaceae	_	_	0	0	0	0	0	0	0	1	0	0	0	0	0	0	0	0	0	0	0	0	0	0	0	0	1	1	0	0	0	0	0	0	0	0	0	0	0	0	0	0	1
121_1428902|F|ITS2	TTACCATCAAACTTATGTTTGGTTTTGAGAGATGAAGCGCATTTGCTCTTCCCTCTTTAAAAGCATTGGCGAACAAACCAGCTGCATGACGTAGTAAACTAACTGTCGTCTGTTGCTTGCTGGAGCGTGCTGCCATTAACGACACATTTTCTGT	Fungi	Ascomycota	Sordariomycetes	Hypocreales	_	_	_	0	1	0	0	3	0	0	0	0	0	1	3	0	0	4	4	1	0	1	1	0	0	0	1	0	0	1	2	0	2	1	1	1	0	0	2	0	1	0	0	1
121_1429034|F|ITS2	GTACCCTCAAGCTCTGCTTGGTGTTGGGTGTTTGTCCACTCCCTGGTGTCTGGACTCGCCTTAAAGCAATTGGCAGCCAGTGTTTTGGTATTGAAGCGCAGCACATTTTGCGTCTCCAGCCTAGAACGCTTGCGTCCAGTAAGCCTTTTTCCAC	Fungi	Ascomycota	Dothideomycetes	Pleosporales	Phaeosphaeriaceae	Neosetophoma	Saprotroph	2	2	3	0	2	3	1	2	5	3	1	2	2	1	4	2	2	2	3	3	1	2	3	4	5	0	4	1	6	13	17	1	6	2	1	2	6	1	5	1	2
121_1429048|F|ITS2	AATTCTCAAACCTCAATGGCTTTATTGACATTTGAGGCTTTGGATGTGGGAGTTGCTGGACTCGTCAAGAGATCAGCTCTCCTTAAATGTATTAGTGGTTACTGTTTTCCACTCTCTGGTGTGATAATATCTATGCCTGGTGGAAATGTTAAGTGTAGCTGCTTTCGAACCGTCCATGAAATGTGGACAACTTGAACC	Fungi	Basidiomycota	Agaricomycetes	Agaricales	Tricholomataceae	Hemimycena	Saprotroph	0	0	0	0	0	0	0	0	0	0	0	0	0	0	0	0	0	0	0	0	0	0	0	0	0	0	0	0	0	0	0	0	0	0	0	0	0	0	0	0	0
121_1429083|F|ITS2	AACACCTCAAAGCTTTTGGATTTTTTAATCGAAAAGCTTTGGACTTGAGCAATCCCAACACCAATCTTTTTGAGATCGGTGGCGGGTTGCTTGAAATGCAGGTGCAGCTGGACATTCTCCTGAGCTAAAAGCATATTCATTTAGTCCCGTCAAACGGATTATTACTTTTGCTGCAGCTAACATAAAGGGAGTTTGACCGTATTGGCTGACTGATGCAGGATTTCACAAGGGTCGGCAACGATTCTTGTTAA	Fungi	Mortierellomycota	Mortierellomycetes	Mortierellales	_	_	_	0	2	1	0	1	0	0	0	0	0	0	0	0	0	0	0	1	0	0	0	0	0	0	1	0	0	0	0	0	1	0	1	2	0	0	1	0	0	0	0	0
121_1429169|F|ITS2	AACACCTCAAAGACTTCAATTTGTTTTGAATGGCTTTGGACTTGAGCAATCCCAACACCAGTCTTTACGATCGGTGGAGGGTTGCTTGAAATGCAGGTGCAGCTGGACATTCTCCTGAGCTAAAAGCATATTTATTTAGTCCCGTCAAACGGATTATTACTTTTGCTGCAGCTAACATAAAGGGAGTTTGACCGTATTGGCTGACTGATGCAGGATTTCACAAGGGTCGGCAACGATTCTTGTAAA	Fungi	Mortierellomycota	Mortierellomycetes	Mortierellales	Mortierellaceae	Mortierella	Saprotroph	0	0	1	0	5	0	0	0	6	0	4	0	0	1	1	6	0	0	0	0	1	0	0	0	2	0	0	0	0	2	2	1	0	1	0	0	1	1	0	0	0
121_1429202|F|ITS2	AAAACCACTCAAGCTCTTTTGCTTGGTATTGGAAGAGGAGTGCACTCGCTTGCCCTCCCTTCCGAAATCCAATGGCGGAAAGCCCCATGTGCCCCGGCGTAGTAAGTCTTCTTTCGCTCGGAACTTGAGGTGATCCTGCCGCAAACCCCCCAATTCTTTCTA	Fungi	Ascomycota	Pezizomycetes	Pezizales	Pyronemataceae	Scutellinia	Saprotroph	0	0	0	0	0	0	1	0	2	0	1	0	1	0	0	0	0	0	1	0	0	0	0	0	0	0	0	0	23	6	0	0	1	0	0	0	2	0	0	1	1
121_1429245|F|ITS2	CAACCCTCGAGCACCGCTCGGCGTTGGGGGAGCGGCCCGCGCGCCGCCCCCCGAAATGCAGTGGCGACCTCGCCGCGTTCCTCCCCTGCGCAGTAGCTCTCAAGAGAACCTCGCATCGGCGGCGCGGCGGCGGTCACGCCGTGAAACACCCCCCTCAAG	Fungi	Ascomycota	Sordariomycetes	Hypocreales	Ophiocordycipitaceae	Hirsutella	Animal parasite	0	0	0	0	2	0	0	0	0	0	2	0	0	0	4	0	0	1	0	0	0	1	1	0	0	0	0	0	4	0	0	0	0	0	0	1	1	0	3	1	0
121_1429375|F|ITS2	CCACCATCAGGCCCCCGGGCCTGTGTTGGGGACCTGCGGCTGCTCGCAGGCCCCGAAATTCAGTGGCGGTCGCGCCGTAGCAACCGAGCGTAGTAACTAAACTTCTCGCTCTGGCTCGCTGGGCGCGCTTCCGGCCGTAAAACACCCCCCCTTTACGCAAA	Fungi	Ascomycota	Sordariomycetes	Sordariales	Lasiosphaeriaceae	Cladorrhinum	Saprotroph	0	0	0	0	0	1	0	0	0	0	0	0	0	0	0	0	0	0	0	0	0	0	0	0	0	0	0	0	0	0	0	0	1	0	0	0	0	0	0	0	0
121_1429562|F|ITS2	ACACCCCTCAAGCTTAGGTTTACCTATTGCTTGGTCTTGGAGATGGAAGCCAATTCGTTGGAGTCCTCTTCGAAATCCAATGGCGAAGACCCTTGCTCTCCCAAGTGTAATAATAACTTATGTCACTGAAGGAAGCGAGAAATCTTCCGCCGAAACCCCAAATTGTTTAT	Fungi	Ascomycota	Pezizomycetes	Pezizales	Pezizaceae	Peziza	Saprotroph	1	0	1	1	0	0	0	1	1	1	0	1	0	1	5	3	0	2	2	1	2	0	0	3	9	0	7	0	10	0	1	3	4	4	0	2	0	0	1	2	1
121_1429770|F|ITS2	CAACCCTCAAGCCCCCGGGCTTGGTGTTGGGGATCGGCGAGCCTCCGCGCCCGCCGTCCCCTAAATCTAGTGGCGGTCTCGCTGTAGCTTCCTCTGCGTAGTAGCACACCTCGCACTGGGAAACAGCGCGGCCACGCCGTTAAACCCCCAACTTCTGAAC	Fungi	Ascomycota	Sordariomycetes	Hypocreales	Nectriaceae	Ilyonectria	Plant pathogen	0	0	0	0	0	3	1	1	0	0	0	0	0	1	1	1	0	0	0	0	0	0	0	0	0	0	0	0	0	0	0	0	0	0	0	0	0	0	0	0	1
121_1429802|F|ITS2	ATCATCAATCCCACGGGTTTCTCACCTGTGTGGACTTGGAACTGGGCGTCTGCCTCCCAAGGCTCGCCTCAAATGACTTAGTGGGAACTTCTCGACCTGCGCCTGACGTGATAAGTTTCGTCTCGGCCGGTCCTGAGGCCCGCTCACAACCCCCAATCTTTTGA	Fungi	Basidiomycota	Tremellomycetes	Tremellales	Cuniculitremaceae	Kockovaella	Saprotroph	0	0	0	0	0	0	0	0	1	0	0	0	0	0	2	1	0	1	1	0	0	0	0	0	0	0	0	0	0	0	0	0	0	0	0	0	0	0	0	0	0
121_1429901|F|ITS2	CAACCCTCAGGGCTCCCTTTAGGGGGAGACCTGGCGTTGGGGATCGGCCCGCCCAGCGCGGCGCCGTCCCCCAAATTCAGTGGCGGTCTCGCTGCAGCCTCCCCTGCGTAGTAGTTTACACCTCGCACCGGAGCGCGGCTAGGCCACGCCGTAAAACCCCCGACTTTCTGAA	Fungi	Ascomycota	Sordariomycetes	Hypocreales	Stachybotryaceae	Stachybotrys	Saprotroph	0	0	0	0	0	1	0	0	0	0	0	1	0	0	4	0	3	2	0	0	0	0	9	20	1	0	1	0	0	1	2	1	1	1	0	0	1	3	0	2	0
121_1430063|F|ITS2	CAACCCTTAAGCCCTGTTGCTTAGCGTTGGGAGCCTACAGTACTGTAGCTCCCCAAAGTTAGTGGCGGAGTCGGTTTCACACTCTAGACGTAGTAAATTTTTCTCGTCTGTAGTTGAGCCGGTCCCCTGCCGTAAAACACCCAATTTATCAA	Fungi	Ascomycota	Sordariomycetes	Xylariales	Xylariaceae	Xylaria	Saprotroph	0	0	1	0	2	2	1	0	1	0	0	1	0	1	2	1	0	2	1	0	0	2	3	0	2	1	1	1	2	4	2	1	4	1	1	2	0	2	1	2	2
121_1430340|F|ITS2	AATCATCAAATTATTCAATTTTATTATTGAGTACATTTGGATGTGGAAGTGTTGTTGGCCTATCTTTCTTGGTCAGCTCTTCTGAAATACATTAGCTGGAAGCTTTTGTAGCCATCTATTGGTGTGATAATTATCTATACCATTGATCACTACACTTAGTATAAGCTCTTCTGCTTCTAACTGTCTGATCTTTCAGACAACATTTGACA	Fungi	Basidiomycota	Agaricomycetes	Agaricales	_	_	Saprotroph	0	0	0	0	0	0	0	0	0	0	0	0	6	0	0	0	0	0	0	0	0	0	0	0	1	0	0	1	0	0	0	10	0	1	0	0	0	0	0	0	0
121_1430385|F|ITS2	GTACCCTCAAGCTTTGCTTGGTGTTGGGCGTCTTGTCTCCCTTTTGGGAGACTCGCCTCAAAACAATTGGCAGCCGGCATATTGGTATCGGAGCGCAGCACAAGTCGCGCTTCTTTCCATGAATGTCAGCATCCATCAAGACCATTTTTCAC	Fungi	Ascomycota	Dothideomycetes	Pleosporales	Pleosporaceae	Neocamarosporium	Plant pathogen	0	0	0	0	0	0	0	0	1	0	0	0	0	0	0	0	0	0	0	1	0	0	1	0	0	0	1	0	1	0	0	0	1	0	0	0	0	0	0	0	0
121_1430522|F|ITS2	CAACCCCTCAGCTAATGCTGGTTTTGAACCCGAACGGTTGACGCCGTGCTGGTTTTAAAGTTGTAAGCTCTGCTGGCCGCTCCGCCCCAACCAGAACATAGTAAGCACTACTTTTGTTAGGGTGAAGCTGAACGGTATGGCCTGAACAAAACCTACCCTTTTTCTCAAG	Fungi	Ascomycota	Orbiliomycetes	Orbiliales	Orbiliaceae	Duddingtonia	Saprotroph	0	0	0	0	0	0	0	0	0	0	0	0	0	0	0	0	0	0	0	1	1	0	0	0	1	0	0	0	0	1	0	1	2	0	0	1	2	1	0	0	0
121_1430655|F|ITS2	CAACCCTCCGCGCCGGTTCCCTCCAGGGGGCTCCGGGGCGGGTGTTGGGGATCGTCCAGCGCCCTGGCGGCGGTCGACGTCCCCTAAATCCAGTGGCAGCCACGCGGCGGCCTCCCTCGCGCAGTAACCAATCTCGCGGGCGGACCGTCGGCGTAGGATCGCCGTAAAACCACCAACTTTCTCAT	Fungi	Ascomycota	Sordariomycetes	Hypocreales	_	_	_	0	0	0	0	0	0	0	0	0	0	0	0	0	0	0	0	0	0	0	0	0	0	0	0	0	0	0	0	0	0	0	0	0	0	0	0	0	0	0	0	0
121_1430747|F|ITS2	CAACCCTCAAGCCTGGCTTGGTGTTGGGGAGCTGCGCACTGCAGTCCCTTAAATCCAGTGGCGGACACGCTAGGTCTCCGAGCGCAGTAGTTTCTTCTCGCTTCGGGCGTCCGGCGTGGGCTTGCCTCGCACCCAACTTCTCAA	Fungi	Ascomycota	Sordariomycetes	Myrmecridiales	Myrmecridiaceae	Myrmecridium	Saprotroph	0	0	0	0	0	0	0	0	1	0	0	0	0	0	0	2	0	1	0	0	0	0	0	0	0	0	0	0	0	0	0	0	0	0	0	0	0	0	0	0	0
121_1430868|F|ITS2	CAACCCTCGAACCCCTCCGGGGGGTCGGCGTTGGGGATCGGCCGTCCCTCAGCGGGTGGCCGTCCCCGAAATACAGTGGCGGTCCCGCCGCAGCCTCCCCTGCGCAGTAGCTTGCACACTCGCACCGGGAGCGCGGCGCGTCCACAGCCGTTAAACACCCAACTTTCTGAAA	Fungi	Ascomycota	Sordariomycetes	Hypocreales	Hypocreaceae	Trichoderma	Saprotroph	0	0	0	0	0	0	0	0	0	0	3	0	0	0	1	0	0	0	0	0	0	0	0	0	0	0	0	0	0	0	0	0	0	0	0	0	0	0	0	0	0
121_1431012|F|ITS2	CAACCTTCAAGCACAGCTTGGTGTTGGGCGTCTGTCCCGCCTCTTGCGCGAGGACTCGCCCCAAATGGATTGGCAGTCGCAACCACCGAGCCGCGAGCGCAGCACAAGTCGCGCGAGTCGGCGAGGGACTGGGACGCTCCACAAGACCCCTTCTACAG	Fungi	Ascomycota	Dothideomycetes	Pleosporales	Torulaceae	Torula	_	2	0	1	0	0	0	0	0	0	0	0	0	0	0	3	2	0	1	1	0	0	0	0	0	0	0	2	1	0	2	0	0	0	1	0	0	1	0	0	1	0
121_1431019|F|ITS2	AACAAATGTTACGTAGTTTTATTTTTCTTGTTTTGTTCTACTTTGGTCAAACAAGGCTCTTAATCTACGTAATGGCTGACGGATGAGTGGACTAGTTATATCTCACTTGCCACACACCGTTGAAATTGCTAGGCAGAGTTTTCGCAAGCTGTGCGGTGTAATAGTAACTTTCGATTCACCATTTATAGCCTGCAACTATCTCTTGCCGACACAAACTCCCCCATAAACTTTCAATG	Fungi	Ascomycota	Pezizomycetes	Pezizales	_	_	_	0	0	0	0	0	0	0	0	0	0	0	0	0	0	0	0	0	0	0	0	0	0	0	0	0	0	0	0	0	0	0	0	0	0	0	0	0	0	0	0	0
121_1431051|F|ITS2	CTGCCCTCAAGCACGGCTTGTGTGTTGGGCCCTCGTCCCCCCCAGTCTGGAGGACGGGCCCGAAAGGCAGCGGCGACACCGCGTCTGGTCCTTGAGCGTATGGGGCTTTGTCACCCGCTCCCAGGCCCAGCCGGTGCCCGCCGACCCTCAACCATGTATTCTTCA	Fungi	Ascomycota	Eurotiomycetes	Eurotiales	Aspergillaceae	Penicillium	Saprotroph	0	0	0	1	0	0	1	0	0	1	0	0	0	0	0	1	1	1	0	0	1	0	0	0	0	0	0	0	1	0	1	0	0	1	0	0	0	1	0	0	0
121_1431105|F|ITS2	CAACCCTCAAGCTCTGCTTGGTCTTGGGCATCGCCGGCAACGGCGGGCCCCAAAAACAGTGGCGGCGCCATCGTGCTCTCAGCGTAGTAATTCTTCTCGCTGTTGGGTTCCGGTGGACGCTGGCCAGCAACCCTCAATTTTCTAT	Fungi	Ascomycota	Leotiomycetes	Helotiales	Helotiaceae	Bisporella	_	0	0	0	6	0	0	0	0	0	0	33	2	1	0	1	0	0	0	0	2	0	0	164	0	0	0	2	1	1	0	1	2	1	1	0	0	1	1	0	1	1
121_1431190|F|ITS2	TAACCCTCGCCCCTGCGGTGTCAAAGCCGCCCGGGTGGACTTGGACGTTGCCGTAGTCGGCTCGTCTCGAAATGCATTAGCTTTGCGCCCATTGGTGCGCTCGGTGCTGCCGTGATAATTTCCTCGGCTCGCCTTATGCCGCCTCCAGCGACGCTGCTTCCAACGGTCCCGCGCGGACAACAGACACATAAAG	Fungi	_	_	_	_	_	_	3	4	0	2	2	0	0	0	0	0	4	0	0	2	4	0	1	0	1	2	14	1	2	0	1	2	1	0	3	2	1	2	0	4	0	0	0	1	0	0	2
121_1431233|F|ITS2	CACCCGTCAAGCCTCGCTTGGTGTTGGGGGACGTCGCGCGCACGCGCGACCCCCCCGGAACCCGTTGGCGGTGGCCCTTCGCCCCGATCGTCGCGCACGTTACGAGCGAGCGCGGGGGGACGCCCGCCCAACCTTTGCGGCCCGTCACACGGCTGCAGAACCACACGCAAC	Fungi	Ascomycota	Dothideomycetes	Dothideomycetes_ord_Incertae_sedis	Eremomycetaceae	Arthrographis	Saprotroph	0	1	0	0	0	0	0	0	0	0	0	0	0	0	0	0	0	1	0	5	0	0	0	0	0	0	0	0	0	0	0	1	0	0	0	0	0	0	0	0	0
121_1431267|F|ITS2	CAACCCTCAGGCCCCGTGCGGGCCTGGCGTTGGGGATCGGCCCCGCCTCGGCGGCCGGCCCCGAAATCCAGTGGCGGCCCCGCCGTAGCGCCCTCTGCGTAGTAGAAACACCTCGCACCGGGACGCGGCGCGGCCACGCCGTAAAACAGACAAGACTCTGAAA	Fungi	Ascomycota	Sordariomycetes	Hypocreales	_	_	_	0	0	0	0	0	0	0	0	0	0	0	0	0	0	0	0	1	0	0	0	0	0	1	0	0	0	0	0	0	0	0	0	0	0	0	0	0	0	0	0	0
121_1431280|F|ITS2	TTAAATAAAAATCGGTGTTGTTGCTACTTTTAGTGGTGATGCATCGGAATTGAGTTGTCTTTACCTTTTGGTTAAAGTGACTTAAAATTATGTACGATTTTTGAACGTATTTAAATTGTTTACGTATGTTCATAATATCATATATTAGGTGCGATCATTCTTATAATTTCGCGTCTATAATTTTTCATT	Fungi	Glomeromycota	Glomeromycetes	Glomerales	Glomeraceae	_	AM	1	0	0	0	2	1	4	0	1	1	2	0	1	1	3	3	2	0	0	0	0	0	9	0	10	0	4	0	1	1	5	1	2	1	0	0	1	3	1	0	0
121_1431352|F|ITS2	CAACCCTCGAACCCCTCCGGGGGGTCGGCGTTGGGGATCGGCCCTTTACGGGGCCGGCCCCGAAATACAGTGGCGGTCTCGCCGCAGCCTCTCCTGCGCAGTAGTTTGCACACTCGCATCGGGAGCGCGGCGCGTCCACAGCCGTTAAACACCCCAAACTTCTGAAA	Fungi	Ascomycota	Sordariomycetes	Hypocreales	Hypocreaceae	Trichoderma	Saprotroph	0	0	1	0	0	0	1	1	0	0	0	0	0	0	0	0	0	1	0	0	2	0	0	0	0	0	0	0	0	0	0	1	0	0	0	0	0	0	1	0	0
121_1431419|F|ITS2	CAACCATCAGGCCCCCGGGCCTGTGTTGGGGACCTGCGGCTGCCCGCAGGCCCCGAAACCCAGTGGCGGGCTCGCTGTCACCCCGAGCGTAGTAGCAATCACCTCGCTCAGGGCGTGCTGCGGGCACCGGCCGTTAAAGCCGCCTTTGCGCACCCCAAA	Fungi	Ascomycota	Sordariomycetes	Sordariales	Chaetomiaceae	Arcopilus	_	0	0	0	0	0	0	0	0	0	0	0	0	0	0	0	0	0	0	1	0	0	0	0	2	0	0	0	0	0	0	0	0	0	0	0	0	0	0	0	0	0
121_1431764|F|ITS2	CTGCCCTCAAGCACGGCTTGTGTGTTGGGCTCCGTCCTCCTTCCGGGGGACGGGCCCGAAAGGCAGCGGCGGCACCGCGTCCGGTCCTCAAGCGTATGGGGCTTTGTCACCCGCTTTGTAGGACTGGCCGGCGCCTGCCGATCAACCAAACTTTTTTCCA	Fungi	Ascomycota	Eurotiomycetes	Eurotiales	Aspergillaceae	Penicillium	Saprotroph	0	0	0	0	1	0	0	1	0	0	0	0	0	0	1	0	1	0	0	0	0	0	0	0	1	0	3	1	0	1	0	0	0	0	0	0	0	0	0	0	0
121_1431960|F|ITS2	CAAACCCTCGACCCAGGTCGGTTTTGAGCTGGCTTAACGGGTGCAAACCCAAGCCGGTTTTAAAGTTGTAGGCTTTGCTGACAGCTGCTCCAAACCAACAACATAGTAAAACATACTTGTTCTAGGTGGGGTGGTTCCAGCCTTGAAAATGACACTTGTG	Fungi	Ascomycota	Orbiliomycetes	Orbiliales	Orbiliaceae	Arthrobotrys	Saprotroph	0	0	1	1	0	0	0	1	0	0	0	0	1	0	0	0	0	0	0	0	0	0	0	0	0	0	0	0	0	0	1	0	0	0	0	0	0	0	0	2	0
121_1431975|F|ITS2	CAACCCTCAGGCCCCCGGGCCTGGCGTTGGGGATCGGCGGAGCCCCCCGTGGGCACACGCCGTCCCCCAAATACAGTGGCGGTCCCGCCGCAGCTTCCATCGCGTAGTAGCTAACACCTCGCGACTGGAGAGCGGCGCGGCCACGCCGTAAAACACCCAACTCTTCTGA	Fungi	Ascomycota	Sordariomycetes	Hypocreales	Nectriaceae	Fusarium	Plant pathogen	0	1	0	0	0	2	10	0	0	0	0	0	0	0	0	0	0	0	0	0	1	0	2	0	0	0	2	0	0	0	0	0	0	0	0	0	0	0	0	0	3
121_1432291|F|ITS2	AGTCTCATCGGAAAGGGGGTCCCCTCTGTGGGTTTCCATTTTCGGAATTGGACGGTCTTTTGCCTCCTCGCCGGAGGCTCGTCTTCAAATTCATCGGCGAGGTTTCGAGTCCCCCCATTGAAGACGCGTGATAAGTCTCGCGTCGTCCCCGGGGAGACGCGCCCCGCCCCCGTCACTCTATTCTTTAACG	Fungi	Basidiomycota	Agaricomycetes	Phallales	Phallaceae	Phallus	Saprotroph	0	0	0	0	0	0	0	0	0	0	0	0	0	0	0	0	0	0	0	0	0	0	0	0	0	0	0	0	0	0	0	0	0	0	0	0	0	0	0	0	0
121_1432355|F|ITS2	AAATGAAATATCGATTTGTTGCTTATTTGCAACATTTCGGAGTTGGGTTAACTTGATATTCTTCAAGTGACCTAAAATTCATTACTTCGGTACGATTAACGTTCTTAATGATTTCGTTTTGAGTGCTGAATTTTTTATTAGACGTGACTATTTAACATAGCATCACTTCTATAATTTTGAA	Fungi	Glomeromycota	Glomeromycetes	Glomerales	Glomeraceae	Glomus	AM	0	0	0	0	0	0	0	0	0	0	0	0	0	0	0	0	0	0	0	0	0	0	0	0	0	0	0	0	0	0	0	0	0	0	0	0	0	0	0	0	0
121_1432385|F|ITS2	CGACCCTCGGGGCCCCTCCCTCTTGCAGGGCGGCGGCCCCGGCCTTGGGCCAGCGCGTGCCGCTCTCGAGCGCCGCGCGGCCCGCAGAACAGCGGCGGCAGCACCGGCGACGTCCCCTGCGCAGTAGAATACACTCGCATTGGTCTCCCGGCGCGGCTCGCCTCGAAACCCAAACTTCTTTA	Fungi	Ascomycota	Sordariomycetes	Melanosporales	Ceratostomataceae	Microthecium	_	1	1	1	1	1	0	1	0	1	0	1	0	0	2	2	2	1	19	1	0	0	0	0	0	0	0	0	0	0	1	1	2	1	0	0	0	0	1	1	0	14
121_1432600|F|ITS2	AATTCTCAACCTTTATCAGCTTTTTGGTTGATACATGGCTTGGATGTGGGAGTTTGCCGGTTTCTCTTGTGAAATCAGCTCTCCTGAAATGCATTAGCTGGTTGCCTTGTGTAAACCAGTCTATTGGTGTGATAATTATCTACGCCGTGGACTGTTTACCACCTTTAGCACTGCTTCTAATCGTCTATTAACTTGGACAATTTATGACA	Fungi	Basidiomycota	Agaricomycetes	Agaricales	Strophariaceae	Stropharia	Saprotroph	0	0	0	0	1	0	0	0	0	0	1	0	0	0	1	0	0	0	1	0	0	0	28	0	1	0	0	1	1	0	0	1	3	1	0	0	0	1	0	1	0
121_1432624|F|ITS2	CCCCCCCACTCAAGCTCTTTTGCTTGGATTATTTTGGACGAGCAGTCTTTTTTGATTGCTGCCCATAAATTCATAGGCAGTATGGTACCCACTCCAAGCTGAGCGTAATAATTAAAAAAGTCACGCCCATATTGAAGTAGATATCGTACTCGCCCTTAACCCACAAATTTTTTATTTT	Fungi	Ascomycota	Pezizomycetes	Pezizales	Pezizaceae	Peziza	Saprotroph	1	1	1	0	0	0	2	0	0	0	0	1	0	0	0	10	0	0	0	0	1	2	0	0	1	0	0	0	2	0	1	1	1	0	0	0	0	0	3	13	2
121_1432694|F|ITS2	AAATAAAAATCGATGTTGTTGTCACCTTCGTGGTAACGCGTCGGAATTGAGTCATCTTACCTTCGGTTAAGTGACTTAAAATTTTTACGCGAATTCGAAACGTATTTAATGTTTATGGTACGTTTGCGATATTCCAATAATATTAGATGCGGTCATTCTTATGATTCGTGCCTATAATTTTTCATT	Fungi	Glomeromycota	Glomeromycetes	Glomerales	Glomeraceae	Glomus	AM	0	1	0	0	0	0	0	0	0	0	0	0	0	0	0	0	0	0	0	0	0	0	1	0	0	0	1	0	0	0	1	0	0	0	0	0	0	0	0	0	1
121_1432710|F|ITS2	CAACCCTCAAGCCTGGCTTGGTGTTGGGGCTCTGCGCAACGCAGTCCCTTAAATTCAGTGGCGGACACGCTAGGTCTCCGAGCGCAGTAGTTTCTTCTCGCTTCGGGCGTCCGGCGTGGGCTTGCCTCGCACCCAACTTCTCAA	Fungi	Ascomycota	Sordariomycetes	Myrmecridiales	Myrmecridiaceae	Myrmecridium	Saprotroph	0	0	0	0	3	0	1	0	1	0	0	0	0	1	0	3	0	1	0	0	0	0	0	1	0	0	0	0	1	2	1	0	2	1	0	0	1	1	0	0	17
121_1432718|F|ITS2	CAACCCTCAGGGCCCCCTTTCGGGGGGGACCTGGTGCTGGGGATCAGCGGCCCTCGGGCCCCTGTCCCCCAAATACAGTGGCGGTCGCGCCGCAGCCTCCCCTGCGTAGTAGCACACCTCGCACCGGAGAGCGGTTCGACCACGCCGTAAAACCCCCAACTTTCCAA	Fungi	Ascomycota	Sordariomycetes	Hypocreales	Hypocreales_fam_Incertae_sedis	Sarocladium	Saprotroph	4	1	0	0	1	0	3	0	0	1	3	1	1	2	1	4	0	0	1	6	2	0	2	2	0	2	2	3	3	3	2	4	1	1	1	3	3	0	1	5	3
121_1432760|F|ITS2	CAAACCCTCAAGCCCGGCTTGTGTGATGGGTCGCAGCGTCCCCGCTCCAGGGGACGGGCCCGAAAGGCAGTGGCGGCGTCGCGGTCATCCGATCAGCCGAAGCGTATGGGGACTCTCCGTCACACGCTAGCGGCGCGGACCGACGCTCGCCCGGTACAAACCCTCTTTCCACG	Fungi	_	_	_	_	_	_	4	0	0	1	0	0	1	1	0	0	0	0	0	0	0	1	0	0	1	0	0	0	0	0	5	0	11	0	13	8	1	0	1	0	0	0	1	1	2	0	1
121_1432780|F|ITS2	CACCACTCGCACCCGGCCTCGCGCCGGGGGCGGCGTTGGGGATCGGCCGCCCGTAGCTGGGAGGCCGGCCCCTAAATGGAGTGGCGACCGCGCCGTAGCCTCCCCCGCGTAGTAGTGACTCTCTTCGCGGGCGGAGAGCGGTGCGGCCCGCCGTAAAACCCCCCAACCATCCACTA	Fungi	Ascomycota	Sordariomycetes	Hypocreales	Bionectriaceae	Verrucostoma	Saprotroph	0	0	0	0	1	0	0	0	0	0	0	0	2	0	1	0	0	2	0	0	0	0	0	0	0	0	0	0	0	0	0	1	0	0	0	1	0	0	0	0	0
121_1432895|F|ITS2	CAACCATCAAGCCCTGCTTGTGTTGGGGTCCTGCGGCTGCCCGCAGGCCCTGAAAACCAGTGGCGGGCTCGCTAGTCACACCGAGCGCAGTAGCACATCTCGCTTTGGTCGTGCGGCGGGTTCTTGCCGTAAAACACCCCCCTTTTATCAA	Fungi	Ascomycota	Sordariomycetes	Sordariales	Chaetomiaceae	_	Saprotroph	3	1	3	4	0	1	1	1	2	1	1	1	0	4	0	2	2	2	2	2	2	2	0	3	1	2	0	0	3	3	4	4	2	2	1	4	2	0	0	2	4
121_1432995|F|ITS2	CAACCCTCAGGCCCCCCTTCCGGGGGCGGGCCTGGTGTTGGGGCCCGGCCGCCATCCCCGGCGGCCGACCCCTAAATTCAGTGGCGGTCACGCCGCAATCCCTTGCGTAGTAATTGCACCTCGCACCGGAGAGCGACGCGGTCCACGCCGTGAAACCCCAACTTTTCAAT	Fungi	Ascomycota	Sordariomycetes	Hypocreales	_	_	_	0	0	0	0	0	0	1	0	0	0	0	0	0	0	0	0	0	0	0	0	0	0	0	0	0	0	0	0	0	0	0	0	0	0	0	0	0	0	0	0	0
121_1433094|F|ITS2	CAACCCTCAAGCCTAGCTTGGTGTTGGGCTCCGCCGCCTGGCGGGCCCTAAAGTCAGTGGCGGTGCCGTCCAGCTCCGAGCGTAGTAACTCTTCTCGCTCTGGAGGCCTGGGCGCGTGCTTGCCAGCAACCCCCCAATTTTATCA	Fungi	Ascomycota	Leotiomycetes	Thelebolales	Pseudeurotiaceae	Geomyces	Saprotroph	1	0	1	1	0	0	0	0	0	0	0	0	0	0	0	3	0	1	0	0	0	0	0	0	1	1	0	1	2	4	0	1	2	2	1	2	9	1	0	1	0
121_1433288|F|ITS2	AAACCCTCACCCTTACGATGTTACAATTGTATTGTGGTGGATTTGGATTGTGCCGTAATTGGCTCATCCTGAAATGCATTAGCTTGTGCTTTTTACAGTGCTCGGCATGGTGTGATAATTATCTGCGCCGTCGCCTTAGGCCTGTTCTATATGTGCAGCTTCTAATCGTCCCTTGTGGACAACTTACTTAACA	Fungi	Basidiomycota	Agaricomycetes	Auriculariales	_	_	Saprotroph	0	1	0	1	1	0	0	0	0	0	0	0	0	0	0	0	0	0	0	0	0	0	0	0	0	0	0	1	0	0	0	1	2	1	0	1	0	0	0	1	0
121_1433485|F|ITS2	TTACCATCAAACTAATGTTTGGTTTTGAGAGATGAAGTGCTTTTAGCCCTTCCCTCTTTAAAAGCATTGGCGAACAAACCAGCTGCATGACGTAGTAAACTAACTGTCGTCTGTTGCTTGCTGGAGCGTGCTGCCATCAACGACACATTTTTCTGT	Fungi	Ascomycota	Dothideomycetes	Pleosporales	_	_	_	1	2	0	0	0	0	1	0	0	1	1	0	0	0	0	4	0	1	0	1	1	0	2	0	2	0	0	2	0	3	1	0	0	3	0	1	1	1	0	3	1
121_1433786|F|ITS2	CAACCTTCAAGCACAGCTTGGTGTTGGGCGCTGTCCCGCCTCCGCGCGCGGACTCGCCCCAAATCGATTGGCAGTCGCACCACCCCGAGCCGCGAGCGCAGCACAAGTCGCGCCCGCCGGAACGCGGGGGGAAGGACGCTCCACAAGACCATCTCAAAG	Fungi	Ascomycota	Dothideomycetes	Pleosporales	Torulaceae	Torula	_	1	0	0	0	3	0	0	0	0	0	0	0	3	0	1	0	2	1	0	0	0	0	2	0	0	0	0	0	0	0	0	0	0	0	0	0	0	0	0	0	0
121_1433792|F|ITS2	CAACCATCAAGCCCCAGGCTTGTGTTGGGGACCTGCGGCTGCCGCAGCCCTCTAAAAGCAGTGGCGGTCTCGCTGTCATACCGAGCGCAGTAGTTTATCTTCGCTTTGGGCGTGGTGGCGAGTGCCGGCCGTGAAACACTTTTCTAA	Fungi	Ascomycota	Sordariomycetes	Sordariales	Chaetomiaceae	_	Saprotroph	2	1	0	0	0	0	1	0	0	0	0	0	0	0	0	0	0	0	0	0	0	1	0	0	2	0	0	1	1	0	0	0	0	0	0	0	1	0	1	0	1
121_1433799|F|ITS2	AATTCTCAACCCCTTAGATTTCTTAATGGAGTCTTGTGGGGATTGGACTTGGAGGCTGTGTCGGCTCTAGTCAGCTGACTCCTCTCAAATGCATTAGCGTGAATCTTTTACGGATCGCCTTCAGTGTGATAATTATCTGCGCTGCGGTGTTGAAGTATCGTTTATAGTTCATGCTTCTAATCGTCTCTCACGAGACAATCACTTTGACA	Fungi	Basidiomycota	Agaricomycetes	Polyporales	Meruliaceae	Efibula	_	0	0	0	0	0	0	0	0	0	0	0	0	0	0	0	0	0	0	0	0	0	0	0	0	0	0	0	0	0	0	0	0	1	0	0	0	0	0	0	0	0
121_1433801|F|ITS2	ACACCTCAACTCTCATGGTTTGCCATGAAGAGCTTGGACTCTGGGGGTTTGCTGGCCATTTCAGTCGGCTCCTCTCAAATGAATTAGCTTGCCAGTGTTTGGTGGCGTTACGGGTGTGATAACTATCTACGCTCGCTGTCGTCTGCCAGGTAACCTTCGTCACCGAAGGTTTGCTGGGGCTTACAAACGTCTCTCCTTAGCGAAGACAGCTTTTGAAC	Fungi	Basidiomycota	Agaricomycetes	Thelephorales	Thelephoraceae	_	EM	0	0	0	0	0	0	0	0	0	0	1	0	0	0	0	0	0	0	0	0	0	0	0	0	0	0	1	0	0	0	0	0	0	0	0	0	0	0	0	0	0
121_1433895|F|ITS2	CAACCATCAAGCCCCCGGGCTTGCGTTGGGGACCCGCGGCCGCCGCGGGCCCCGAAAACCAGTGGCGGGCTCGCTGTCACTCCGAGCGCAGTAACACATCTCGCTCCGGTCGTGCGGCGGGTTCCGGCCGTTAAACACCCCCCCTTCCATAA	Fungi	Ascomycota	Sordariomycetes	Sordariales	Lasiosphaeriaceae	Cercophora	Saprotroph	0	0	0	0	0	0	0	0	0	0	0	0	0	0	0	0	0	0	0	0	0	0	0	0	0	0	0	0	0	0	0	0	0	0	0	0	0	0	0	0	0
121_1434015|F|ITS2	CAACCCTCGAGCCGCTTTTAGTGGATCGGTGTTGGGGCACTACGGTAAAACGTAGGCCCCGAAATGAAGTGGCGGTCCCGTCGCGGCGTCCTATGCGTAGTAACTTTCAGTCTCGCATCGGGTCCCGGCGGTGACCTGCCGTCAACCTAATTATTTTCTATG	Fungi	Ascomycota	Sordariomycetes	Microascales	Microascaceae	Petriella	Saprotroph	0	0	0	0	0	0	0	0	0	0	0	0	0	0	0	0	1	0	0	0	0	0	0	0	0	0	0	0	1	0	0	0	0	0	0	5	0	0	4	0	0
121_1434051|F|ITS2	CAACCATCAAGCCCCCGGGCTTGTGTTGGGGACCTGCGGCTGCCGCAGGCCCTGAAAAGCAGTGGCGGGCTCGCTGTCACACCGAGCGTAGTAGATTTTATCTCGCTCTGGGCGTGCTGCGGGTTCCGGCCGTTAAACCACCCTTTTAACCCAA	Fungi	Ascomycota	Sordariomycetes	Sordariales	Chaetomiaceae	Chaetomium	Saprotroph	0	0	0	0	0	1	1	0	0	0	3	0	0	0	0	0	0	1	0	0	0	0	0	0	0	0	0	0	0	0	0	0	1	0	0	0	0	0	0	0	21
121_1434222|F|ITS2	CTCTCTCAAACCCCCGGGTTTGGTATTGAGTGATACTCTTAGTCGGACTAGGCGTTTGCTTGAAAAGTATTGGCATGGGTAGTACTAGATAGTGCTGTCGACCTCTCAATGTATTAGGTTTATCCAACTCGTTGAACGGTGTGGCGGGATATTTCTGGTATTGTTGGCCCGGCCTTACAACAACCAAACAA	Fungi	Ascomycota	Saccharomycetes	Saccharomycetales	Debaryomycetaceae	Meyerozyma	Saprotroph	0	0	0	0	1	0	0	0	0	0	0	0	0	0	0	0	0	0	0	0	0	0	0	0	0	0	0	1	0	0	0	0	0	0	0	0	0	0	0	1	0
121_1434327|F|ITS2	TCACCTCTCATACCTAGTTTTCTATGTATGAGCTTTGGACGTTTGCCATCCGTGGCTCGTCTTAAATGACTAAGTGGAATGCGTAATAAGTTTTCGCTCCCTCCACTCTAATAACTTTTTA	Fungi	Basidiomycota	Tremellomycetes	Tremellales	Bulleribasidiaceae	Hannaella	Saprotroph	0	3	1	2	1	2	0	0	0	2	1	0	3	2	0	6	2	1	1	2	1	1	2	2	1	0	3	1	4	3	2	1	3	3	0	2	2	3	1	4	2
121_1434485|F|ITS2	CGACCCTCAAGCCCCTAGCGGCTTGGTGTTGGGGTGTTTTCTACGGCTCAGCCGTAGGCCCCGAAATCCAGTGGCGGGCCTGACGGGACCCCGAGCGCAGTAATTTTCTCTCGCTTTGGGCGTCGCGGCGGGCGACTAGCCGTAAAACCTACAGGTGCCCTCGCGGCCCTGTAACACACCAA	Fungi	Glomeromycota	Glomeromycetes	Glomerales	Glomeraceae	_	AM	0	0	0	0	0	0	0	0	0	0	0	0	0	0	0	0	0	0	0	0	0	0	0	0	0	0	1	0	0	0	0	0	0	0	0	0	0	0	0	0	0
121_1434547|F|ITS2	CAACCATCAAGCCCTGTTTTAGGCTTGTGTTGGGGCCCTGCGGCTGCCGCAGCCCCCTAAATGCAGTGGCGGGCTCGTTGTCACTCCGAGCGCAGTAGCGTATCTCGCTCTGGGCGTGGCGGCGGGTGCTAGCCGTGAAACACCCACTAA	Fungi	Ascomycota	Sordariomycetes	Sordariales	_	_	Saprotroph	1	2	0	1	1	2	0	1	3	2	0	1	2	1	2	1	1	2	0	2	0	0	0	0	0	0	1	0	3	2	2	1	3	1	0	4	2	1	1	3	0
121_1434562|F|ITS2	AAAACCTCAATCTCTGATTTATCATTGGTTGGTCTTGCGTTGGAGGCGTCAGCTTCCTCTGCGAAATACAATGGCGATGAGCCACGCAACCAAAGCGTAGTAATTTATTCTCGTGATGGAAACGTGAGCGCATCCGCCGCAACCCCCCCATTCTAAGT	Fungi	Ascomycota	Pezizomycetes	Pezizales	Pyronemataceae	_	Saprotroph	0	0	1	0	0	0	1	0	1	1	1	1	0	0	4	0	1	0	0	0	0	0	0	0	0	0	0	0	0	0	1	1	1	1	0	0	0	0	0	0	1
121_1434581|F|ITS2	AACTCTCAACCTTCAACTTTTTTATTAAGGCTGAAGGCTTGGACTTGAGCGTTGCTGGTTTTTATTAACCGGCTCGCTTGAAATGAATTAGCAGATCCTTTTTGTAATCGGTTCCACTCGACGTGATAAGTATTTCGCCGAGGACATACGAAAGTATGGCCGAGATAAAGAAAGTCTTTAGATCCGCTTCTAATTCTTAGATAGAGCTTGCTCTACTAAACCCCATTTTATG	Fungi	Basidiomycota	Tremellomycetes	Cystofilobasidiales	Cystofilobasidiaceae	_	_	0	0	0	0	0	0	0	0	1	0	0	0	0	0	0	0	0	0	0	0	0	0	0	0	0	0	1	0	0	2	0	0	2	0	0	0	0	1	0	0	0
121_1434651|F|ITS2	CTGCCCATCAAGCCCGGCTTGTGTGTTGGGTCGTCGTCCCCCCCGGGGGACGGGCCCGAAAGGCAGCGGCGGCACCGTGTCCGGTCCTCGAGCGTATGGGGCTTTGTCACCCGCTCGACTAGGGCCGGCCGGGCGCCAGCCGACGTCTCCAACCATTTTTCTTCA	Fungi	Ascomycota	Eurotiomycetes	Eurotiales	Aspergillaceae	Aspergillus	Saprotroph	0	0	0	0	0	0	0	0	0	0	0	0	1	0	0	0	0	0	1	0	3	0	0	1	0	1	1	1	4	0	1	0	0	0	0	0	0	0	0	0	2
121_1434804|F|ITS2	CAACCCTCGAGCCCCCGGGCTCGGTGTTGGGGATCGGCACAAGGCGGAGGCTCCCCCGGGAGCCCCCCGCCCGCCGTCCCCCAAATGCAGTGGCGGTCACGTCGCGGCCCCCCGTGCGTAGTAGCAACACCTCGCACCGGAGCCCGTCGTGCCCACGCCGTAAAACCCCCGACTTTTACAA	Fungi	Ascomycota	Sordariomycetes	Hypocreales	Nectriaceae	Neonectria	Plant pathogen	0	1	0	0	0	1	0	0	0	0	0	0	1	1	0	0	0	0	0	0	0	0	1	0	1	1	2	0	0	0	0	0	0	0	0	0	3	1	0	0	0
121_1434949|F|ITS2	TAATCTCACACCCCTAGATTTATTCGACGGGCGGTGGACTTGGACGCTGCCGCGTTAAGCGGCTCGTCTTAAATGCATTAGTGCAACTTTCGGTTGGACATAGTACAGCGTGATAAGTATCTTCGCTGGCTCTCCTCACGGAGGTGTTCGAACGTTAAGCTCTGTGCTTCTAATCGTCCCTTGTGGACTAAGCTTCGGCTTACTTGACA	Fungi	Basidiomycota	Agaricomycetes	Sebacinales	Sebacinaceae	Chaetospermum	_	0	0	0	0	0	0	0	0	0	0	0	0	0	0	0	0	0	0	0	0	0	0	0	0	0	0	0	0	0	0	0	0	0	0	0	0	0	0	0	0	0
121_1434999|F|ITS2	CAACCCTCATGCCCCTAGGGCGTGGTGTTGGGGATCGGCCAAAGCCCGCGAGGGACGGCCGGCCCCTAAATCTAGTGGCGGACCCGTCGTGGCCTCCCCTGCGAAGTAGTGATATTCCGCATCGGAGAGCGACGAGCCCCTGCCGTTAAACCCCCAACTTTCCAA	Fungi	Ascomycota	Sordariomycetes	Hypocreales	Bionectriaceae	Clonostachys	Plant pathogen	0	0	1	0	0	0	5	0	2	0	0	0	0	1	1	1	1	1	1	0	0	0	0	1	1	0	0	0	0	1	4	0	0	0	1	1	1	1	0	0	1
121_1435230|F|ITS2	GTACCCTCAAGCTTTGCTTGGTGTTGGGCGTTTTTGTCTTGCCTTGCGGCGGAGACTCGCCTTAAAACGATTGGCAGCCGGCCTACTGGTTTCGGAGCGCAGCACAGTTTTTGCGCTTGCCAACCAGCTAAAGAGGTCAGCAATCCATCAAGCCCATTTCTCAC	Fungi	Ascomycota	Dothideomycetes	Pleosporales	Pleosporaceae	Curvularia	Plant pathogen	0	0	0	0	0	0	0	0	0	0	0	0	0	0	0	0	0	0	0	0	0	0	0	0	0	0	0	0	0	0	0	0	0	0	0	0	0	0	0	0	0
121_1435239|F|ITS2	AATTCTCAACTCTCCTATACTTTGTTGTAAAGGAAAGCTTGGATTGTGGAGGCTTGCTGGCCACTTATTGAGGTCAGCTCCTCTGAAATGTATTAGCAGAACTGTTTGCGATCTGCCACAAGTGTGATAAATTATCTACACTGGCAAGGGGGATTGCTCTCTGTGTTCCGCTTCTAATCGTCTCAGTGACAATTTCTTGAAT	Fungi	Basidiomycota	Agaricomycetes	Agaricales	Agaricaceae	Agaricus	Saprotroph	0	0	0	0	1	0	1	0	0	0	0	0	0	0	0	0	0	0	0	0	0	0	0	0	0	0	0	0	0	0	1	0	2	0	0	0	1	1	1	0	0
121_1435668|F|ITS2	AATTCTCAACCTCACCAGTTTTGTCATGAGACTGTGTAAGGCTTGGATGGTGGGGGTTTGTGCAGGCTGCCTTTCGGCGGTCTGCTCCCCTGAAATGTATTAGCGAGTTCACTAAGCTCCGTCTATTGGTGTGATAATTATCTACGCCGTGGAATGGGTTTAGACTTGCTTCTAACCGTCTGCAAAGACAACTTTTGACA	Fungi	Basidiomycota	Agaricomycetes	Agaricales	Psathyrellaceae	Coprinellus	Saprotroph	0	0	0	0	0	0	0	0	0	0	0	0	0	0	0	0	0	0	0	0	1	0	0	0	0	0	0	0	0	0	0	0	0	0	0	0	0	0	0	0	0
121_1435678|F|ITS2	CAACCAAACCAGCCCCGCTGGGTGTTGGGCGTCGCGGTCCGCCGCGCGCCTCAAAGTCTTCGGCGGAAGCCGCCCGTTCCTCTGCGTGATGCATCGTCGTCGCTCGGGACACGGGGGTGAGCGCCCGGAAATCGTCGGCGGAGACGCCGACTTCAA	Fungi	Ascomycota	Dothideomycetes	Capnodiales	Dissoconiaceae	Dissoconium	Saprotroph	0	0	0	0	0	0	0	0	0	0	0	0	0	0	0	0	0	0	0	0	0	0	0	0	0	0	0	0	0	0	0	0	0	0	0	0	0	0	0	0	0
121_1436024|F|ITS2	ACATCTCAACTCTCACGGTTTCCTGTGATGAGATTGGACTTTGGGGGTCTTGTTGGCTTGTGTTCAGCTCCCCTCAAATCTATCAGCTTCCCAGTGTTTGGCAGCATCACAGGTGTGATAAATATCTACGCTTGTGGTTCTTTGCCAGGTCTGTCCTCTCCTTGCAGAGGGCTCGCTGGAGCTCATAGATGTCTCTCCTTGGTGGAGACAGCTGTTTGAA	Fungi	Basidiomycota	Agaricomycetes	Thelephorales	Thelephoraceae	Tomentella	EM	0	0	0	0	0	0	0	0	0	0	0	0	0	0	0	0	1	0	0	0	0	0	0	0	0	0	0	0	0	0	0	0	0	0	0	0	0	0	0	0	0
121_1436246|F|ITS2	TAAACCTCACCTCTACTGTTTTTCATTAGACATGTGGACTGGTGCTTTGGGCGTCTGCCGTTTACTCTGGCTCGCCTCAAATGTCTAAGTGGAATGCGTAATAAGTCTTCGCAACCCTCCACTCTAATACAAACTTTTATA	Fungi	Basidiomycota	Tremellomycetes	Tremellales	Bulleribasidiaceae	Dioszegia	Saprotroph	0	0	0	0	0	0	0	0	0	0	0	0	0	0	0	0	0	0	0	0	0	0	0	0	0	0	0	0	0	2	1	0	1	0	0	2	0	1	0	0	0
121_1436435|F|ITS2	CAACCCTCGAGCCCCTCCGGGGGGTCGGCGTTGGGGATCGGCCCTCCCTCGCGGTGGGCCGTCTCCGAAATACAGTGGCGGCCTCGCCGCAGCCTCTCCTGCGCAGTAGTTTGCACACTCGCACCGGGAGCGCGGCGCGTCCACAGCCGTTAAACACCCAAACTTCTGAAA	Fungi	Ascomycota	Sordariomycetes	Hypocreales	Hypocreaceae	Trichoderma	Saprotroph	0	0	0	0	0	0	0	1	0	0	0	0	0	0	0	0	0	2	0	0	0	0	1	0	2	0	1	0	0	0	0	0	5	169	0	0	0	0	1	2	0
121_1436495|F|ITS2	AACACCTCAACTCCCCTTTCTTTTTTTGAAATGGGAGCTGGACTTGAGTGATCCCAACGCTTTTCTCACCGAAAAGTGGCGGGTTACTTGAAATGCAGGTGCAGCTGGACTTTTCTCTGAGCTAAAAGCATATCTATTTAGTCTGCCTAAAAAACAGATTATTACCTTTGCTGCAGCTAACATAAAGGAGATTAGTTCTTGTGCTGACTGATGCAGGATTCACAGAGACAGCTTCGGCTGGCCTTTGTAA	Fungi	Mortierellomycota	Mortierellomycetes	Mortierellales	Mortierellaceae	Mortierella	Saprotroph	0	0	0	0	0	0	1	0	0	0	0	0	0	0	0	0	1	0	1	0	0	0	0	0	0	0	0	0	0	1	0	1	0	0	0	0	0	0	0	1	0
121_1436574|F|ITS2	CAACCATCAAGCCCCGGGCTTGTGTTGGGGACCTGCGGCTGTCCGCAGGCCCTGAAAACCAGTGGCGGGCTCGCTGTCACCCCGAGCGTAGTAGTATTATCTCGCTAAGGGCGTGCTGCGGGTTCCGGCCGTTAAACAGCCTTCATAACCCAA	Fungi	Ascomycota	Sordariomycetes	Sordariales	Chaetomiaceae	Chaetomium	Saprotroph	0	1	0	1	1	0	1	0	1	1	0	0	0	1	0	0	0	0	0	0	0	0	0	0	0	0	0	0	0	0	0	1	0	2	0	1	0	0	0	0	1
121_1436623|F|ITS2	AACTATCAAACTGCAATTGTTTTTTATTTATTTAAATTAACAATTGCAGGTTTGGATGTTGGATGCTTGCTGGACAACACTACGGATGGTCCAGCTCATCTGAAATTTATTAGCTGATCCAAGTATCATGGATTATCCACTTGGCGTGATAAGTTATCACCCGCTGAGGACTTATCCAGAGATAATAATAATGGATTGCTTCTAATTGTAGAGATACTGCGGTATCTTACTGAGAATC	Fungi	Basidiomycota	Agaricomycetes	Agaricales	_	_	Saprotroph	0	0	0	1	0	2	0	0	0	0	1	0	1	0	0	1	2	0	0	2	0	0	0	0	0	1	0	0	0	0	0	1	1	0	0	0	1	0	0	1	1
121_1436656|F|ITS2	CAACCCTCAGGCCCCCAGTGCCTGGTGTTGGGGATCGGCCCAGCCTTCTCGCAAGGCCGCCGGCCCCGAAATCTAGTGGCGGTCTCGCTGTAGTCCTCCTCTGCGTAGTAGCACAACCTCGCAGTTGGAACGCGGCGGTGGCCATGCCGTTAAACACCCCACTTCTGAA	Fungi	Ascomycota	Sordariomycetes	Hypocreales	Stachybotryaceae	Albifimbria	_	0	0	0	0	0	0	0	0	0	0	0	0	0	0	0	0	1	0	0	0	0	0	0	0	3	1	1	0	0	0	0	1	0	3	0	0	1	3	0	1	0
121_1436831|F|ITS2	CAACCATCAAGCCCCCGGGCTTGCGTTGGGGAACTGCGGCTGCCCGCAGGCCCCGAAATGCAGTGGCGGGCTCGCGGACACACCGAGCGCAGTAGCATACACCTCGCTCAGGGCGTGCCGCGTGTCCTAGCCGTAAAGCGGAGCCGTCTCGGCGCTA	Fungi	Ascomycota	Sordariomycetes	Sordariales	Chaetomiaceae	Chaetomium	Saprotroph	1	0	0	0	0	0	0	0	0	0	0	0	0	0	1	0	0	0	0	0	0	1	0	0	0	0	0	0	0	1	2	0	0	0	0	0	0	0	2	0	0
121_1436847|F|ITS2	GTACCCTCAAGCTTTGCTTGGTGTTGGGCGTCTTTGTCTCGCGTTGTCGCGTGGACTCGCCTGAAAGCGATTGGCAGCCGGCATATTTGGCCTTGGAGCGCAGCACATTTTGCGCTTCTGGTCACGAATGTTAGCGTCCATCAAGCCCTCTTTTACATTTGC	Fungi	Ascomycota	Dothideomycetes	Pleosporales	Pleosporaceae	Alternaria	Plant pathogen	0	1	0	2	0	0	0	0	0	0	0	0	0	0	1	0	0	0	0	0	0	0	0	0	0	0	0	3	0	1	0	0	2	1	0	0	0	3	0	0	1
121_1436867|F|ITS2	CAACCCTCAAGCCCTGCTTGGTGTTGGGGCCCTACGGCTGCCGTAGGCCCTGAAAGGAAGTGGCGGGCTCGCTGCAACTCCGAGCGTAGTAGAATGCTATCTCGCTATGGAGGCTGCGGCGGCGCTCCGGCCGTTAAAGACCCATCTTTAACCCAA	Fungi	Ascomycota	Sordariomycetes	Coniochaetales	Coniochaetaceae	Lecythophora	Saprotroph	3	3	2	2	7	0	3	0	0	2	3	0	2	3	4	3	1	4	4	3	1	1	7	0	5	2	4	2	33	3	5	6	79	237	3	181	3	51	37	9	1
121_1436869|F|ITS2	GAATTCTCAGACCTCACTGACTGTGCTTTCCGGCAAAAAAGTGAGGGTTTGGATTGGTTGGAGGCCTTGCAGGTCAGTCACGTTCTGCTCCTCTGAAACGCATATTGGCCGAACCGGCCATAGTCACGCACGCATCCGCGGTCGGTATGATACGCCATCTTACCTGCTTTGTTCGATGCATGCCGTGCAACTCTTCACG	Fungi	_	_	_	_	_	_	0	0	1	0	0	0	0	0	0	0	0	0	0	0	0	0	0	0	0	0	0	1	0	0	0	0	0	2	0	0	0	0	0	0	0	0	0	0	0	0	0
121_1436892|F|ITS2	CTGCCCTCAAGCACGGCTTGTGTGTTGGGCCCCCGTCCCCCCCGGGACGGGCCCGAAAGGCAGCGGCGGCACCGCGTCCGGTCCTCGAGCGTATGGGGCTTCGTCACCCGCTCTGTAGGCCCGGCCGGCGCCTGCCGACACCATCAATCTTTTTTCCA	Fungi	Ascomycota	Eurotiomycetes	Eurotiales	Aspergillaceae	Penicillium	Saprotroph	2	1	0	0	0	0	0	1	0	0	0	0	0	0	1	0	0	0	0	0	0	0	0	0	3	2	4	3	4	6	0	1	0	1	0	1	1	0	0	2	0
121_1436924|F|ITS2	CAACCCTCAGGGTCCCTCCGCCTCGCGCGGTCGGAGCCTGGTGTTGGGGATCGGCCCGCCCCGCGCGGCGCCGTCCCCCAAATACAGTGGCGGTCCCGCCGCAGCCTCCCCTGCGCAGTAGTTATCAACTCGCACTGGAGCGCGGCGCGGCCACGCCGTAAAACCCCCGACTTTTAGAA	Fungi	Ascomycota	Sordariomycetes	Hypocreales	Stachybotryaceae	Striatibotrys	_	0	2	0	0	1	1	1	1	1	0	1	0	0	0	2	1	0	0	0	0	1	2	1	1	0	0	1	0	0	6	1	1	0	1	1	0	1	0	0	0	0
121_1437057|F|ITS2	CAACCCTCAAGCCCTGCTTGGTGTTGGGGTCCTACGGCTGCCGTAGGCCCTGAAAGGAAGTGGCGGGCTCGCTACAACCCCGAGCGTAGTAATTATTATCTCGCTAAGGGCGTTGGGCGGCGCTCCAGCCGTTAAAGACACCTCTTTAACTCAA	Fungi	Ascomycota	Sordariomycetes	Coniochaetales	Coniochaetaceae	Coniochaeta	Saprotroph	0	0	0	0	0	0	0	0	0	0	0	0	0	0	0	0	2	0	0	0	0	0	3	0	0	0	0	0	0	0	0	0	0	0	0	0	0	0	0	0	0
121_1437072|F|ITS2	TTAAATAAAAATCGGTGTTGCTGCTACCCGTAGTGGTTGTTAATGCATCGGAATTGAGTTGTCTTTACCTTTTTTGGTTAAAGTGGCTTTAAATTTATGTATGATTTTTGAACGTATTTAAATTATTTATGTATGTTCATAATATCAAATATATTAGGTGCGGTCATCCTTATGATTCACATCTATAATTTTTCATT	Fungi	Glomeromycota	Glomeromycetes	Glomerales	Glomeraceae	_	AM	0	0	0	0	0	0	0	0	0	0	0	0	0	0	0	0	0	0	0	0	0	0	0	0	0	0	0	0	0	0	0	0	0	0	0	0	0	0	0	0	0
121_1437403|F|ITS2	AATCTATCAACTGCTTTATTGCGGTTGGATATGGGTCCTTTGAGACTTCACAGTCTCAATGACCTGAAATGAAATGTTACGCATCCTTGGACTAACAGTTCTTGGGCATACGCATGAATGAGGCAACTCACAAGTACGTCTGTTCTCATGGAATTGTCGGTTTGATTGGACTGGGTGACTCAACTATTATCCAGAGTTGGACGACGTCAGTCAGCCTTCTTTGAAC	Fungi	Chytridiomycota	Rhizophlyctidomycetes	Rhizophlyctidales	Rhizophlyctidaceae	Rhizophlyctis	_	0	0	1	1	0	1	0	0	0	0	0	1	2	0	1	1	0	1	0	0	1	0	0	0	0	0	1	0	1	0	0	0	0	0	0	0	2	0	0	0	0
121_1437543|F|ITS2	CAACCCCTAAGCACAGCTTACTGTTGGGACTCTACGGCCTCCGTAGTTCCCCAAAGCGATTGGCGGAGTGGCAGTAGTCCTCTGAGCGTAGTAATTTTTTATCTCGCTTTTGTTAGGTGCTGCCCCCCGGCCGTTAAACCCCCCCAATTTTTTCT	Fungi	Ascomycota	Sordariomycetes	Trichosphaeriales	Trichosphaeriaceae	Nigrospora	Saprotroph	0	0	0	0	0	0	0	0	0	0	0	0	0	0	0	0	0	0	0	0	0	0	0	0	0	0	0	0	0	0	0	0	0	0	0	0	0	0	0	0	0
121_1437625|F|ITS2	CAACCCCTCAAGCACGGCTTGTGTGTTGGGCCATCGTCCCTTTTTGTGGACGGGCCTGAAATGCAGTGGCAGCACCGAGTTCTGGTGTCTGAGTGTATGGGAATCTCTTATCGCTCAAAGACCCAATCGGCGCTGATGTCAGATTTTTATCCA	Fungi	Ascomycota	Eurotiomycetes	Onygenales	Onygenales_fam_Incertae_sedis	Chrysosporium	Saprotroph	0	0	0	0	0	1	0	0	0	0	0	0	0	1	0	0	0	1	0	0	0	0	0	0	4	1	3	1	0	1	0	0	0	0	0	0	0	0	1	0	0
121_1437717|F|ITS2	GTACCCTCAAGCTTTGCTTGGTGTTGGGCGTCTTGTCTTTTCCTCTTGTGATTAGACTCGCCTTAAAGTAATTGGCAGCCAGTGTTTTTGGTAGTAAGCGCAGCACATATTGCGTCTTAGCCCCGAAACAGTGGCATCCACACAGCCTCTTTCTCAC	Fungi	Ascomycota	Dothideomycetes	Pleosporales	Phaeosphaeriaceae	Phaeosphaeria	Saprotroph	0	1	0	0	1	0	1	0	0	0	0	1	0	0	0	0	0	0	0	0	0	0	0	0	0	0	0	0	0	1	0	0	0	0	0	0	0	0	0	2	0
121_1437841|F|ITS2	CTTCCCTCGAGCGCGGCTAGCCCTTCGGGGCCTGCCGCCGCCTCGGTGTTGGGGCTCTACGGGTGGGGTTCGTCCCCCCCGCAGTCCCCGAAATGTAGTGGCGGTCCAGCCGCGGCGCCCCCTGCGTAGTAGATCCTACATCTCGCATCGGGTCCCGGCGAAGGCCAGCCGTCGAACCTTTTATACTCATG	Fungi	Ascomycota	Sordariomycetes	Microascales	Microascaceae	Scopulariopsis	Saprotroph	0	0	0	0	0	0	0	0	0	0	0	0	0	0	0	0	0	0	0	0	0	0	0	0	0	0	0	0	0	0	0	0	0	0	0	0	0	0	0	0	0
121_1437848|F|ITS2	CAACCATCAAGCTCTGCTTGCGTTGGGGATCCGCGGCTGCCCGCGGTCCCTCAAAAACAGTGGCGGGCTCGCTAGTCACACCGAGCGTAGTAACTCTACATCGCTATGGTCGTGCGGCGGGTTCTTGCCGTAAAACCCCCCAATTTCTAA	Fungi	Ascomycota	Sordariomycetes	Sordariales	Sordariaceae	Gelasinospora	Saprotroph	0	0	0	0	4	1	1	1	1	0	0	0	1	0	0	1	0	0	0	0	0	0	0	0	0	0	0	0	0	0	1	2	0	0	0	0	0	0	0	2	0
121_1438095|F|ITS2	CAACCCTCAAGCCTTGCTTGGTGTTGGGTGCCACCTGTCACAGGGTGCACCTCAAAATCAGTGGCGGTGCGGCCTGGCTTCAAGCGTAGTAACTCTTCTCGCTCCGGAGCCCAGGCGGCATACCTGCCAACAACCTCAAACACATCAAA	Fungi	Ascomycota	Leotiomycetes	Helotiales	Helotiales_fam_Incertae_sedis	Microglossum	Saprotroph	0	0	0	0	0	0	0	0	0	0	0	0	0	0	0	0	0	0	0	0	0	0	0	0	0	0	0	0	0	0	0	0	0	0	0	0	0	0	0	0	0
121_1438220|F|ITS2	AAAACCTCAGTCTCTGATTTATCATTGATTGGTCTTGCATCGGATGCCTTTGGCGTCCCCTGCGAAATCCAATGGCGAAGAGCCACGCAGCCAAAGCGTAGTATAATAACCTCGTAATGGATGTGTGTGCGCTTCTGCCGCAACCCCCCCAATTCTTAGT	Fungi	Ascomycota	Pezizomycetes	Pezizales	Ascodesmidaceae	Cephaliophora	_	0	0	0	0	0	0	0	0	0	0	0	0	0	0	0	0	0	0	0	0	0	0	0	0	0	0	0	0	0	0	0	0	0	0	0	0	0	0	0	0	0
121_1438258|F|ITS2	CGACCCTCGGGACCCATCTCCCCCCGGGGAGAAGGGGCCCCGGCCTTGGGCCAGCGCAAGCGCGTCCCCCCTCCGGGGGGTGGCGCGGCGCGGCCCGCAGACCAGCGGCGGCAGCACCGGCGATGTCCCCTGCGCAGTAGCTTATACAACTCGCATTGGTCTCCCGGCGCGGCTCGCCTCGCAACCAAAACTTCTAAA	Fungi	Ascomycota	Sordariomycetes	Melanosporales	Ceratostomataceae	Harzia	Saprotroph	1	1	1	0	0	0	1	0	0	0	2	0	0	0	0	1	2	0	0	2	0	0	3	0	0	0	1	0	0	0	0	0	0	0	0	0	1	0	0	1	2
121_1438285|F|ITS2	ACAACCTCAACCTTGATTGGTTTTACCATCAAGGCTTGGACTTGGGTGTTGCTGCTGCAAAGTGGCTCGCCTTAAAATCATTAGCTGGACTTGTCTATGACTTGGTTCGACTCGATGTAATAAGTATTCATCGGGGACAGGGTAAAACCTGGCCAAGGCTTGATGCCGTCTGCTTCTAATCATGTTCTCACTATGAGACGCTACTTTACT	Fungi	Basidiomycota	Tremellomycetes	Holtermanniales	Holtermanniales_fam_Incertae_sedis	Holtermanniella	Saprotroph	1	0	2	1	1	0	0	1	0	1	2	2	1	3	4	3	3	1	2	2	1	1	1	2	2	0	2	0	0	1	2	1	4	2	0	1	1	0	1	3	0
121_1438660|F|ITS2	GTACCCTCAAGCTTTGCTTGGTGTTGGGCCCCGCCCCCCGGCTCCGGGGGGCGGGCCCGAAAGGCAGCGGCGGCACCGCGTCCGGTCCTCGAGCGTATGGGGCTTCGTCACCCGCTCCGTAGGCCCGGCCGGCGCCCGCCGGCGACCCCCCTCAATCTTTCTCA	Fungi	Ascomycota	Eurotiomycetes	Eurotiales	Aspergillaceae	Penicillium	Saprotroph	1	0	0	0	0	0	0	0	0	0	0	0	0	0	0	0	1	0	0	0	0	0	0	0	0	0	2	0	0	0	0	0	0	0	0	0	0	0	0	0	1
121_1438662|F|ITS2	CAACCCTCGGGCCCACCCCTCGCGGGGAACGGGCCCGGCGTTGGGGACCGGAGGCCGCCCCGGCGGCACCCGCCCCCTAAATTCAGTGGCGGTCGCGCCGCAGCCTCCCCTGCGTAGTAGCACACCTCGCACCGGAGAGCGGCACGGCCACGCCTCGAAACCCCCCAATTTTTCA	Fungi	Ascomycota	Sordariomycetes	Hypocreales	Hypocreales_fam_Incertae_sedis	Sarocladium	Saprotroph	0	0	1	0	0	0	0	0	0	0	0	0	0	0	1	0	0	0	0	0	1	0	0	0	1	0	0	0	0	0	0	0	0	0	0	0	1	1	51	2	2
121_1438911|F|ITS2	CGACCCTCAAGCCCCTAGCGGCTTGGTGTTGGGGTGTTCCTACAGCTCTTAGCTGTAGGCCCCGAAATCCAGTGGCGGGCCTGACGGGACCCCGAGCGCAGTAATTTCTCTCGCTTTGGGCGTCGCGGCGGGCAACTAGCCGTAAAACCCACAGGTGCCCTTGTGGCCCTGTAATACACCAA	Fungi	_	_	_	_	_	_	0	1	0	0	0	1	1	0	0	0	0	0	0	1	0	1	1	0	0	0	0	0	0	0	0	0	0	0	0	0	1	1	1	1	1	0	0	0	0	0	0
121_1438950|F|ITS2	CAACCATCAAGCCCCGGCTTGTGTTGGGGCCCTGCGGCTGCCGCAGACCCCTAAATCCAGTGGCGGGCTCGTCGTCGTACCGAGTGCAGTAAACATCCTCGCTCGGGGACCCCGACGGGTGCTGGCCGTGAAACACCCCCTTCTCAA	Fungi	Ascomycota	Sordariomycetes	Sordariales	Lasiosphaeriaceae	Schizothecium	Saprotroph	1	0	0	1	1	0	0	1	0	0	0	0	0	0	0	0	0	0	0	0	0	0	0	2	4	1	4	0	1	1	0	0	0	0	0	0	0	1	1	0	0
121_1439132|F|ITS2	CAACCCTCGGGACCCCGTTCGCGGGACCCGGCGTTGGGGATCAGCCCGAAGCCCCCAGGGCGGGCGGCTGGCCCCGAAATCTAGTGGCGGTCCCCCCAGCGACCTCCTCTGCGCAGTAGTAACTCACCTCGCAGCTGGACAGCGGGAGGGCCACGCCGTAAAACCCCCAACTTCTCAAA	Fungi	Ascomycota	Sordariomycetes	Hypocreales	Hypocreales_fam_Incertae_sedis	Acremonium	Saprotroph	0	1	1	1	0	0	0	0	0	0	0	0	0	0	0	0	0	0	0	0	0	0	0	0	0	0	0	0	0	0	0	0	0	0	0	1	0	0	0	0	0
121_1439150|F|ITS2	TGTACCCTCAAGCACTGCTTGGTGTTGGGCGTTTGTCCTGCAAAGGACTCGCCTGAAAGCGATTGGCGGCCAACGTACTGGTGGTAGAGCGCAGCACAATTTGCGTCTCTCCCTTCTACGTCGGCGTCCATGAAGCCTTTTTTCAAC	Fungi	Ascomycota	Dothideomycetes	Pleosporales	Cucurbitariaceae	Pyrenochaetopsis	Saprotroph	1	1	0	0	1	0	1	0	1	0	0	0	0	0	1	0	3	1	1	0	0	1	5	7	5	1	2	1	3	2	2	2	1	1	1	1	0	0	1	0	1
121_1439152|F|ITS2	GTACCCTCAAGCTTTGCTTGGTGTTGGGCGTTTTTGTCTCCCTCTTTGCTGGGAGACTCGCCTTAAAACGATTGGCAGCCGGCCTACTGGTTTCGGAGCGCAGCACATATTTTGCACTCTGTATCAGGAGAAAAGGACGGTAATCCATCAAGACTCTTACGATTTTTAAC	Fungi	Ascomycota	Dothideomycetes	Pleosporales	Pleosporaceae	Bipolaris	Plant pathogen	1	0	1	0	1	0	0	0	0	0	0	0	0	0	0	1	1	0	1	0	0	0	0	0	0	0	1	0	0	0	0	0	0	0	0	0	1	1	1	2	0
121_1439332|F|ITS2	CAACCCTCAAGCCCAGCTTGGTGTTGGGGATCGGCCTGCCCCCCGTGGGCGGGCCGGCCCCGAATTCTAGTGGCGGTCCCGCCGTAGCTTCCTCTGCGTAGTAGCAATATCTCGCACCGGAGGCTCGACGAGGCCACGCCGTTAAACCCCCCACTTCTGAAA	Fungi	Ascomycota	Sordariomycetes	Hypocreales	Nectriaceae	Macroconia	Saprotroph	0	0	0	0	0	0	1	0	0	0	0	0	0	0	0	0	0	0	0	2	0	0	0	0	0	0	0	0	0	0	0	0	0	0	0	2	0	1	0	4	0
121_1439418|F|ITS2	CAACCCTCAAGCCCTGCTTGGTGTTGGGGTCCCACGGCCGCCGTGGGCCCTGAAAGGAAGTGGCGGGCTCGCTACAACTCCGAGCGTAGTAATTCTGTTTCTCGCTTAGGGCGTTGGGCGGCGCTCCAGCCGTTAAAGTACCCATCTTTAACTCAA	Fungi	Ascomycota	Sordariomycetes	Coniochaetales	Coniochaetaceae	Coniochaeta	Saprotroph	0	0	0	0	0	0	0	0	0	0	0	0	0	0	0	0	0	0	0	0	0	0	0	0	0	0	0	0	0	0	0	0	0	0	0	0	0	0	0	0	0
121_1439813|F|ITS2	ATCATCAATCCCATGGGTTTCTAACCTGTGTGGACTTGGAACTGGACGTCTGCCTCTCAAGGCTCGTCTCAAATGACTTAGTGGGAACTTCCTCGACCTACGCCTGACGTGATAAGTTTCGTCTCGGCCGGTCCTGAGGCCCGCTTACAACACCCCATCTTTTGA	Fungi	Basidiomycota	Tremellomycetes	Tremellales	Cuniculitremaceae	Kockovaella	Saprotroph	0	0	0	0	0	0	0	0	0	0	0	0	0	0	0	0	0	0	0	0	0	0	0	0	0	0	0	0	0	0	0	0	0	0	0	0	0	0	0	0	0
121_1440183|F|ITS2	CAACCATCAAGCCCCGGGCTTGTGTTGGGGACCTGCGGCTGCCGCAGGCCCTGAAAGACAGTGGCGGTCTCGCTGTAGCACCGAGCGTAGTAACTAAAACCTCGCTAAGGCTGCTCTGCGGGCTCCGGCCGTAAAACCCCCTTCTAACACAA	Fungi	Ascomycota	Sordariomycetes	Sordariales	Lasiosphaeriaceae	_	_	0	3	0	0	1	3	0	0	1	0	0	1	1	1	0	1	0	2	0	0	0	0	2	0	0	4	1	0	2	5	1	2	1	3	0	0	1	0	0	0	1
121_1440225|F|ITS2	ATCTCTCAAACTCTTAGTTTCATTACTGAGTGTTTGGATTTGGAGGTCTATGCTGGCGCAAGTCAGCTCCTCTTAAATACATTAGCTTGGGTCTTGCATGTCTGGATCCTTGGTGTGATAATTATCTACGCCATGATGTCCCTTCAAGCCCTGCTTCTAATCGTCTGAATAAGACAATTTATTAATTGAC	Fungi	Basidiomycota	Agaricomycetes	Corticiales	Corticiaceae	Laetisaria	Plant pathogen	0	0	0	0	0	0	0	0	0	0	0	0	0	0	0	0	0	0	0	0	0	0	0	0	0	0	0	0	0	0	0	0	0	0	0	0	0	0	0	1	0
121_1440346|F|ITS2	CTGCCCTCAAGCACGGCTTGTGTGTTGGGCCTCCGTCCTCCCCCCGGGGGGACGGGCCCGAAAGGCAGCGGCGGCACCGTGTCCGGTCCTCGAGCGTATGGGGCTTTGTCACCCGCTCTGTAGGCCCGGCCGGCGCTGGCCGACCCTCCAACCCCATTTTTTCA	Fungi	Ascomycota	Eurotiomycetes	Eurotiales	Aspergillaceae	Penicillium	Saprotroph	0	0	0	0	0	0	0	0	0	0	0	0	0	0	0	0	0	0	0	0	0	0	0	0	0	1	0	0	0	0	0	0	0	0	0	0	0	0	0	0	0
121_1440373|F|ITS2	AATCAATCAAACTTTGGTTTGGTATTGGGAGAAGTGGCTTTGCCTCTCTCCTTTAAGCTATTGGCGACGCTATTTCAGCTTGTAAGACGTAGTAAGTAATTCCTCGTCAAAGCAACTGAGTGGTAGTCTGCCAACTGAACGATTTATTTTACA	Fungi	Chytridiomycota	Spizellomycetes	Spizellomycetales	_	_	_	1	1	0	0	0	0	1	0	1	1	1	1	2	2	5	1	1	1	1	0	2	0	0	0	0	1	0	0	2	2	1	0	2	0	0	0	1	2	2	1	0
121_1440526|F|ITS2	ACAACCCTCAAGCTCTGCTTGGTATTGGGCCCCGCCGACCCGGCGAGCCCTAAAATCAGTGGCGGTGCCATCTGGTTCCGAGCGTAGTAATTCTTCTCGCTTTGGAGGCCGGGTGTGTGCTTGCCAGCAACCCCCAATTTTTTTAA	Fungi	Ascomycota	Leotiomycetes	Helotiales	_	_	_	1	0	4	2	1	1	5	1	1	0	3	0	3	2	2	11	2	4	1	2	1	0	6	2	3	1	6	1	4	3	3	2	1	0	1	1	2	0	1	1	1
121_1440576|F|ITS2	CAACCCTCAAGCCCCCGGCTTGGTGTTGGGGCCCTGCGGCTGCCGCAGGCCCCGAAATGGAGTGGCGGGCTCGCGGCGAACTCCGAGCGTAGTAGAATCCTATCTCGCTAGGGAGACGCGGCGCGCTCCGGCCGTTAAAGCAATCATCTTTAACCCAA	Fungi	Ascomycota	Sordariomycetes	_	_	_	_	0	0	0	0	0	0	0	0	0	0	0	0	0	0	0	0	0	0	0	0	0	0	0	1	0	0	0	0	0	0	0	0	0	0	0	0	0	0	0	0	0
121_1440609|F|ITS2	CAACCCTCGGTTAACACCGGTTTTGAGCAAGCGAGGTCTCCGGACCCGGCTGGCTTTAAAGTTGTAAGCTCTGCTGGCTGCCCGGCCCAACCAGAACATAGTAAAACAACTCTTGTTCACGGTTCGCGGTCGAAGCGGTACGGCCTGAACAATACCTACCACCTCTCAG	Fungi	Ascomycota	Orbiliomycetes	Orbiliales	Orbiliaceae	Dactylellina	Saprotroph	0	0	0	0	0	1	0	0	0	0	0	0	0	0	0	0	0	1	2	0	1	0	0	0	0	0	0	0	0	1	0	1	0	0	0	1	0	0	0	0	1
121_1440647|F|ITS2	AATTCTCAAAGCAAGTCTTTTGTTAATTCAATCGGCTTTTTGCTTTGGACTTGGAGGTCTGCAGATTTTAAAACTCTGCTCCTCTTAAATGCATTAGCTGGATCTCCATGAACTTGGTTCCACTCGGCGTGATAAGTTATCACTCGCTGAGGACACCCGTAAAAAAGGTGGCCAGGCTCTAGGATGAGCCGCTTCTAATAGTCCATTAGCTTGGACAAATTAAATTTCTG	Fungi	Basidiomycota	Agaricomycetes	Cantharellales	Ceratobasidiaceae	Ceratobasidium	Saprotroph	0	0	0	0	0	0	0	0	0	0	0	0	0	0	0	0	0	0	0	0	0	0	0	0	0	0	0	0	0	0	0	0	0	0	0	0	0	0	0	0	0
121_1440656|F|ITS2	CAACCCTCAAGCCCCCGGGCTTGGTGTTGGGGCTCGGCCCGTCCCTCGTGGCGCGCCGTCCCCGAAATCCAGTGGCGGTCACGCTGTACTCCTCTGCGTAGTAATCCAACCTCGCAACGGGACAAAGCCTGGCCACGCCGTTAAACCCCCCACTTCTGAA	Fungi	Ascomycota	Sordariomycetes	Hypocreales	Nectriaceae	Fusicolla	Plant pathogen	0	1	0	0	0	0	0	0	0	0	0	0	0	0	1	1	0	0	1	0	0	1	0	2	0	0	0	0	0	2	0	1	0	3	0	2	1	1	0	0	2
121_1440905|F|ITS2	AAAGTTCTCAACCACTCTGGTTCTTTCCGGTGTGGCTTGGATTTGAGGGGTTTTGCAGGCTTTTGAACTGAAGTCGGCTCCCTTGAAAAGGATTAGTGGTGTCTGAGCAGAAGCCGCCATGGGTATGATAATTATCTATGCCTTGGTGGAATGCCTGACCACAAAAAAGTGTTGTGTTTTGACGA	Fungi	Basidiomycota	Agaricomycetes	Agaricales	Inocybaceae	Inocybe	EM	0	0	0	0	0	0	0	0	0	0	0	0	0	0	0	0	0	0	0	0	0	0	0	0	0	1	0	0	0	0	0	0	0	0	0	0	0	0	0	0	0
121_1440988|F|ITS2	AATTCTCAATCTCTACAACTTTGTGGTGTCTAGATTGGAAGTGGGGGTTTGTTGTGTGGAATCTAATTCCTCACTCCCCTTAAATGCATTAGCTGGAATGCCTCTGCATATCTGACTATCAGTGTGATAATTATCTATGCTGTAGTTGTTGCATGAGGGTATCTGCTTCATAAATCGTCGCAAGACAATTCTATATGACCA	Fungi	Basidiomycota	Agaricomycetes	Agaricales	Bolbitiaceae	Conocybe	Saprotroph	0	0	0	0	0	0	0	0	1	0	0	0	0	0	0	0	0	0	0	0	1	0	0	0	0	0	0	0	0	0	0	0	1	0	0	0	0	0	0	0	1
121_1441103|F|ITS2	GTACCCTCAAGCTTTGCTTGGTGTTGGGCGTCTTGTCGGACTATCCGACTCGCCTCAAATACATTGGCAGCCGGCACTTTGGCCTAGGAGCGCAGCACATTTTGCGATCGTAAGCCGTTGTGACAGCATCCATAAGATTTATTTTACCAC	Fungi	Ascomycota	Dothideomycetes	Pleosporales	Pleosporaceae	Edenia	Plant pathogen	0	0	0	0	0	0	0	0	0	0	0	1	0	0	0	0	2	0	0	1	0	2	0	0	0	0	1	0	3	6	1	0	0	1	0	1	0	14	0	0	1
121_1441352|F|ITS2	CAACCATCGAGCCCCCGGGCTTGTGTTGGGGACCTGCGGCTGCCCGCAGGCCCCGAAAACCAGTGGCGGGCTCGCTGTCACCCCGAGCGTAGTAGCATCTATCTCGCTTAGGGAGTGCCCCGGGTTCCGGCCGTTAAACCCCCAACTTCCAAA	Fungi	Ascomycota	Sordariomycetes	Sordariales	Chaetomiaceae	Acrophialophora	_	1	0	0	0	0	0	0	0	0	0	1	1	0	0	0	0	0	0	0	0	0	0	0	0	0	0	0	0	0	1	0	0	0	0	0	2	2	0	0	0	0
122_1441518|F|ITS2	TCACCCCTCAAGCCCCCGGCTTGGTGTTGGACGGTTTGGCGGAGGCCCCCTCGGGGGCTCTCGCCCCTCCCAAAGACAATGACGGCGGCCTCGTTGGACCCCCGGTACACTGAGTTCTTCACGGGACACGTACTGGAGTAAGGGTGCGCGGGGCACGGTCTGCCTCCCCTTTTAGGGAGAATCTTAACTACAA	Fungi	Ascomycota	Eurotiomycetes	Chaetothyriales	Herpotrichiellaceae	Veronaea	Saprotroph	0	0	0	0	10	0	0	0	0	1	0	0	1	0	1	0	1	0	0	2	0	1	0	4	1	0	0	0	0	0	1	0	0	1	0	0	0	0	0	0	1
122_1441567|F|ITS2	CTACCCTCAAGCCCGGCTTGTGTGTTGGGCCGCCGTCCCCCCTGCTCCGGGGGGGACGGGCCCGAAAGGCAGCGGCGGCACCGCGTCCGATCCTCGAGCGTATGGGGCTCTGTCACCCGCTCTGCAGGACCGGCCGGCGCCAGCCTGGCAACCTCTTCTTACCA	Fungi	Ascomycota	Eurotiomycetes	Eurotiales	Aspergillaceae	Aspergillus	Saprotroph	0	0	7	0	0	0	1	2	0	0	0	0	0	5	0	0	0	0	0	0	0	1	2	0	1	0	0	1	7	0	1	7	2	1	0	1	14	0	9	14	1
122_1441735|F|ITS2	CAACCATCAAGCCCCCGGCTCGTGTTGGGGACCTGCGGGCTGCCCGCAGGCCCTGAAATTCAGTGGCGGGCTCGTAGACACACCGAGCGTAGTAGCATCAAGCTCGCTCAGGGCGTGCTGCGGGTGCCAGCCGTAAAACCAAGCTTTCATTAGCACTA	Fungi	_	_	_	_	_	_	0	0	0	0	0	0	2	0	0	0	0	0	0	0	0	0	0	0	0	0	0	0	0	0	0	0	0	0	0	0	0	0	0	0	0	0	0	0	0	0	0
122_1441780|F|ITS2	CTGCCCTCGAGCGAGTCCAGCATCTAGGTGCTGGGCCCGCCCGGCGTTGGGGCACTACGGGAAGCCCTGTGCTGTCCCCCGTAGGCCCCGAAATGAAGTGGCGGTCCTGCCGCGGCGCCCCCTGCGTAGTATAACAGCTCGCTTCGGGACCCGGTGGAGGCCTGCCGTCAAACCTTACTCTCTAA	Fungi	Ascomycota	Sordariomycetes	Microascales	Microascaceae	Cephalotrichum	Saprotroph	0	0	0	0	0	0	0	0	0	0	0	0	0	0	0	0	0	0	0	0	0	0	0	0	0	0	0	0	0	0	0	0	0	0	0	0	0	0	0	0	0
122_1441893|F|ITS2	CTGCCCTCAAGCACGGCTTGTGTGTTGGGCCCCCGCCCCCCGGCTCCCGGGGGGCGGGCCCGAAAGGCAGCGGCGGCACCGCGTCCGGTCCTCGAGCGTATGGGGCTTCGTCACCCGCTCTGTAGGCCCGGCCGGCGCCCGCCGGCGACCCCCCTCAATCTTTCTCA	Fungi	Ascomycota	Eurotiomycetes	Eurotiales	Aspergillaceae	Penicillium	Saprotroph	0	0	41	2	0	0	0	3	1	0	0	0	0	13	4	1	8	0	0	1	0	1	1	0	0	0	1	0	1	1	1	0	1	0	0	0	0	1	6	1	0
122_1442135|F|ITS2	CAACCCTCAAGCCCAGCTTGGTGTTGGGGACCGGCCGCTGCCTGACCGCCGCGGCCGCCCCCGAAACGCAGTGGCGGCCTCGCCGCAGCCTCCCTTGCGTAGTAGCACATCTCGCACCGGAGCGCGGCGCGGCCACGCCGTAAAACCCCCCAGACTTCTGAA	Fungi	Basidiomycota	Agaricomycetes	Agaricales	_	_	Saprotroph	0	0	0	0	0	0	0	0	0	0	0	0	0	0	0	0	1	0	0	0	0	0	0	0	1	0	0	0	0	0	0	0	0	0	0	0	0	0	0	0	0
122_1442419|F|ITS2	AATTCATCAACTTAATTGTTCTGAACCGCAAGGTGATTTTCAAGTGAGTTGGATATGGGCCTTTTGCGACCTCACCGTCGCAATGACCTGAAATTGAATTGTTAGGCATCCTTAGACTTGACTGTCCTAGGCCAACGCATGAATGGGGCAACTCAGAAATACGTTAGCTGACTTGATAGTTTATACGATGTGTAACTCAACCATTATCCAAGGTCTGGAGGTTCTGCCTCCTCTCTTTGAAC	Fungi	Chytridiomycota	Spizellomycetes	Spizellomycetales	_	_	_	0	0	0	0	0	0	0	0	0	0	0	0	0	0	0	0	0	0	0	0	0	0	0	0	0	0	0	0	0	0	0	0	0	0	0	0	0	0	0	0	0
122_1442581|F|ITS2	CAACCCTCAAGCCCCCGGGCTTGGTGTTGGGGATCGGCCGCCCTCCGGCGCGCCGGCCCCGAAATCTAGTGGCGGTCTCGCTGTAGCCTCCTCTGCGTAGTAGCACACCTCGCACCGGAACGCAGCCTGGCCACGCCGTTAAACCCCCCACTTCTGAA	Fungi	Ascomycota	Sordariomycetes	Hypocreales	Nectriaceae	Cosmospora	Mycoparasite	0	0	0	0	0	0	2	0	0	0	0	0	0	0	0	0	0	0	0	0	0	0	0	0	0	0	0	0	0	0	0	0	0	0	0	0	0	0	0	0	0
122_1442595|F|ITS2	CAACCCTCAAGCCCAGCTTGGTGTTGGGGGCCGGCCGCGACTTAACCGCCGCGGCCGCCCCCGAAATACAGTGGCGGTCTCGCTGCAGCCTCCCTTGCGTAGTAGCACACCTCGCACCGGAGCGCGGCGCGGCCACGCCGTTAAACCCCCAAACTTCTGAA	Fungi	Ascomycota	Sordariomycetes	Hypocreales	Nectriaceae	_	_	0	0	0	0	0	0	1	0	0	0	0	0	0	0	0	0	0	0	0	0	0	0	0	0	0	0	0	0	0	0	0	0	0	0	0	0	0	0	0	0	0
122_1442647|F|ITS2	TCACCCCTCAAGCCCGGCTTGGTGTTGGACGTCTAGCTGGACCCATCGGTCTGGCTCGTCCCAAAGATAATGACGGTGGTCTGTGAAGTCACCAGTACGACGAGCCCCTGGGCATGTACTGTTCTCGAGTTCCAGCACCGGTCACGCTCACCCCTCGGTGGGCAACTCTTTTTTTCTGAAA	Fungi	Ascomycota	Eurotiomycetes	Chaetothyriales	_	_	Saprotroph	0	0	0	0	0	0	0	0	0	0	0	0	0	1	0	0	0	1	0	0	0	0	0	1	0	0	0	0	0	0	0	0	0	0	0	0	0	0	0	0	0
122_1442673|F|ITS2	AACTCTCAACCCCCTTGTTTTGTAATGAAACGAGCGTGGGCTTGGATTATGGCTGTTTGTCGGCGTCATTGCCGGCTCAGCTGAAATACACGAGCAACCCATTTGAAATAGGCGGTTTGACTCGGCGTAATAATTATTTCGCTGAGGACGTCTTCTTTAAAGTTGGTGGTGCTTCTAATGCGCTTTTAATTAAGCATCTTAAGC	Fungi	Basidiomycota	Cystobasidiomycetes	Cystobasidiales	Cystobasidiaceae	Occultifur	Mycoparasite	0	0	0	0	0	0	0	0	0	0	0	0	0	0	0	0	1	0	0	0	0	0	0	0	0	0	2	0	1	0	1	0	0	1	0	0	2	1	0	0	1
122_1442713|F|ITS2	AATTCTCAACTCCAAGGGTTTCACGACCTTTCGGAGATTGGACTTGGAGGTGCCGGCCGTGTACGGTCGGCTCCTCTCAAATGCATCGGCGGAATTCAACCTTTGGGCTTCCGGACGTCAGTGTGATAATCATGTTGCGCTGTCGTTTGACCCTCAGAGTCCGCTTATAATGGTCTTCGGACAAATCGTCATCAA	Fungi	Basidiomycota	Agaricomycetes	Atheliales	Atheliaceae	Piloderma	EM	0	0	0	0	0	0	0	0	0	0	0	0	0	0	0	0	0	0	0	0	0	0	0	0	0	0	0	0	0	0	0	0	0	0	0	0	0	0	0	0	0
122_1443365|F|ITS2	GTACCCTCAAGCTTTGCTTGGTGTTGGGCGTTTTGTCTTTTCACAAAGACTCGCCTCAAAGTAATTGGCAGCCAGTGTTTTGGTAGTAAGCGCAGCACATTTTGCGTCTTAGTCCCTTGACAGCGGCATCCACAAAGCCTCTTTCTCAC	Fungi	Ascomycota	Dothideomycetes	Pleosporales	Phaeosphaeriaceae	_	_	0	0	0	0	1	0	0	0	0	0	0	0	0	0	0	0	0	0	0	0	1	0	1	0	2	0	0	1	0	0	0	0	0	0	0	1	0	1	0	0	0
122_1443372|F|ITS2	CAACCATCAAGCCTTTGGGCTTGTGTTGGAGCCCTGCGGCCGTCTGCAGCCTCCTAAATCTAGTGGCGGGCTCGCTATCACACCGAGTGCAGTAATTATTATCTTCTCTCAGGGCGTGTGGCGGGTGCTGGCCGTGAAACCCCCCCTTTTTATCAA	Fungi	Ascomycota	_	_	_	_	_	0	0	0	0	1	0	0	0	0	0	0	0	0	0	0	0	0	0	0	0	0	0	2	0	0	0	0	0	0	0	0	0	5	0	0	0	0	0	0	0	0
122_1443953|F|ITS2	CGACCATCAAGCCCCCGGGCTTGTGTTGGGGACCTGCGGCCGCCCGCAGGCCCTGAAAACCAGTGGCGGGCTCGCTAGTCACACCGAGCGTAGTAGCACCTATCTCGCTCAGGGCGTGTGGCGGGCGCCGGCCGTTAAAGGACGATGGGGACTTACCCCCCAAA	Fungi	Ascomycota	Sordariomycetes	Sordariales	Chaetomiaceae	Thielavia	Saprotroph	0	0	0	0	0	0	0	0	0	0	0	0	0	0	0	0	0	0	0	0	0	0	0	0	0	0	0	0	0	0	0	0	0	0	1	0	0	0	0	0	1
122_1444401|F|ITS2	CAACCCTCAAGCGCGGCTTGCGTGTTGGGCGCCGTCCCCCGTGGACGCGCCCGAAAGGCAGTGGCGGTACCGTGCTCCGGTGCCCGAGCGTATGGGCTTAAAACCCGCTCTTGTGGCCCGGCCGGCGCTGGCCTCGACCCCCAACTTTACAA	Fungi	Ascomycota	Eurotiomycetes	Onygenales	Onygenales_fam_Incertae_sedis	Chrysosporium	Saprotroph	0	0	0	0	0	0	0	0	0	1	0	0	0	0	0	0	0	0	0	0	0	0	0	1	0	0	0	1	0	0	0	0	0	0	0	0	0	0	0	0	0
122_1444524|F|ITS2	CAACCCTCAAGCCCCCGGGCTTGGTGTTGGGGCTCGGCCCGTCCCTAGCGGCGCGCCGTCCCCGAAATCTAGTGGCGGTCACGCTGTACTCCTCTGCGTAGTAATCTAACCTCGCAACGGGACAAAGCGCGGCCACGCCGTTAAACCCCCAACTTCTGAA	Fungi	Ascomycota	Sordariomycetes	Hypocreales	Nectriaceae	Fusicolla	Plant pathogen	0	0	0	0	0	0	0	0	0	0	0	0	0	0	0	0	0	0	0	0	0	0	0	1	0	1	0	0	0	0	0	0	1	0	0	0	0	0	0	0	0
122_1444807|F|ITS2	CAACCCTCAAGCTCTGCTTGGTGTTGGGCCGGGCCCGTCGCGGCCGGCCCCAAAGACAGTGGCGGCGCCGCTCGGCTCTCAGCGTAGTACACCTCTCGCTGCGGTCCCGGGCGGCGGCCTGCCAGAACCCCAACTCTGT	Fungi	Ascomycota	Leotiomycetes	Helotiales	Myxotrichaceae	Oidiodendron	Saprotroph	0	0	0	0	0	0	0	0	0	0	0	0	0	0	0	1	1	0	0	0	0	0	0	1	0	0	0	0	0	0	0	0	0	0	0	0	0	0	0	0	0
122_1444860|F|ITS2	CAACCCTCAGGCCCTGCCTGGCGTTGGGGCCCTACGGCTGCCGTAGGCCCCGAAAGGAAGTGGCGGGCTCGCTACAACTCCGAGCGTAGTAATTCGTTATCTCGCTTAGGGCGTTGGGCGGCGCTCCTGCCGTTAAAGAACCCATCTTTAGCACAA	Fungi	Ascomycota	Sordariomycetes	Coniochaetales	Coniochaetaceae	Coniochaeta	Saprotroph	0	0	0	0	0	1	0	0	0	0	0	0	0	0	1	0	0	0	0	0	0	0	0	0	0	0	0	0	0	0	0	0	0	0	0	0	0	0	0	0	0
122_1444986|F|ITS2	CAACCCATCAAGCTTAGCGCTTGTGTTGGAGCCCTGCGGCCGCCGCAGCCTCCTAAAATCAGTGGCGGGCTCGCTATCACGCTGAGTGCAGTAGTATTCTTCTCACTCCTGTGGTGTAGCGGGTAACCAGCCGTAAAACCCCCCCATCTATAAA	Fungi	Ascomycota	Sordariomycetes	Sordariales	Lasiosphaeriaceae	_	_	0	3	0	1	2	0	0	0	2	3	0	0	0	0	4	36	6	2	1	0	0	0	0	0	9	1	3	0	1	2	0	0	0	2	0	0	0	0	1	0	1
122_1445268|F|ITS2	GTACCCTCAAGCTTTGCTTGGTGTTGGGTGTTTGTCGGGTTCTCCGCAATTCGACTCGCCTTAAATGTATTGGCAGCCGGCGTATTGGCATATGAGCGCAGCACATTTTGCGATCGTAGCCGCTATACTGGCGTCCAGCAAGCCTATAATTATCAC	Fungi	_	_	_	_	_	_	0	0	0	0	0	0	0	0	0	0	0	0	0	0	0	0	0	0	0	0	0	0	0	0	0	0	0	0	0	0	0	0	0	0	0	0	0	0	0	0	0
122_1445351|F|ITS2	CAACCATCAAGCCCCGGGCTTGTGTTGGGGACCTGCGGCTGCCCGCAGGCCCCGAAATGCAGTGGCGGGCTCGCTGTCACACCGAGCGTAGTAGCATACACCTCGCTCAGGGCGTGCCGCGTGCTTCCCGGCCGTTAAACCGCGCACCGACGCACCAA	Fungi	Ascomycota	Sordariomycetes	Sordariales	Chaetomiaceae	Ovatospora	_	0	0	0	0	0	0	0	0	0	0	0	0	0	0	0	0	0	0	0	0	0	0	0	0	0	0	0	0	0	0	0	0	0	0	1	0	0	0	0	0	0
122_1445481|F|ITS2	AGTCTCATCGAAGGGTGCGTTTTTCGAGACGCCCCCTTCGGACTTTGGACGGTCTTGCCCCTTGCGAAAGGGGCTCGTCTTCAAATCTATTGGCGAGGTGTTGGATCTCTCGGGTCTCAGACGTGATAAGCCTTGCGTCGACGTCCCGGAAGCCATTAAACCCTCGCGCTTTTCGAAACTTTTTTCTACG	Fungi	Basidiomycota	Agaricomycetes	Phallales	Phallaceae	Phallus	Saprotroph	0	0	0	0	0	0	0	0	0	0	0	0	0	0	0	0	0	0	0	0	0	0	0	0	0	0	0	0	0	0	0	0	0	0	0	0	0	0	0	0	0
122_1445583|F|ITS2	AACTCTCAACCCCTCTGTTTTGTAATGAGACGGGCGCGGGCTTGGATCGTGGCTGCTGTCGGACTCCCAGAGACCGGCTCGGCTGAAATACATGAGCGACCACATTGAATAGAGTGACGGTTTGACTCGGCGTAATAATACTATCTCGCTGAGGACGTTGCATAATTCAAATAGGCGCTTCTAATGCGACAAATTAAGC	Fungi	Basidiomycota	Microbotryomycetes	Sporidiobolales	Sporidiobolaceae	Rhodotorula	Saprotroph	0	0	0	0	0	0	0	0	0	0	0	0	0	0	0	0	0	0	0	0	0	0	0	0	0	0	0	0	0	0	0	0	0	0	0	0	0	0	0	0	0
122_1445612|F|ITS2	CAACCCCTTCAAGCCCGGCTTGTGTGTTGGGCGTCGTCCCCGCTGGACGCGCCCGAAAGGCAGTGGCGGCTCCGTGTCCGGTGCCCGAGCGTATGGGCTTCAATCACCCGCTCTGGTGGCCCGGCCGGCGCTGGCCTTCTCAGTCTTGACCAACTTTTGGTTGAGGCCTTGTGAACTTTCGT	Fungi	Ascomycota	Eurotiomycetes	Onygenales	_	_	_	0	0	0	0	2	0	0	0	1	0	0	0	0	0	0	0	0	0	0	0	0	0	0	0	0	0	1	0	0	0	0	0	0	0	0	0	0	0	0	0	0
122_1445740|F|ITS2	CAACCATCAAGCCCCCGGGCTTGTGTTGGGGAACTGCGGCTGCCCGCAGGCCCCGAAATGCAGTGGCGGGCTCGCGGACACACCGAGCGCAGTAGCATAACCTCGCTCAGGGCGTGCCGCGTGTCCTAGCCGTAAAGCGGCGTCTTAGCACTA	Fungi	Ascomycota	Sordariomycetes	Sordariales	Chaetomiaceae	Chaetomium	Saprotroph	0	0	0	0	0	0	0	0	0	0	0	0	0	0	0	1	0	0	0	0	1	0	1	0	0	0	0	0	0	0	1	0	1	1	1	1	0	0	0	1	0
122_1445855|F|ITS2	CACCACTCGCACCCGGCCTCGCGCCGGGGGCGGCGTTGGGGATCGGCCGCCCGTCACTGGGAGGCCGGCCCCTAAATGGAGTGGCGACCGCGCCGTAGCCTCCTCTGCGTAGTAGTCACTCACCTCGCAGGCGGAGAGCGGTGCGGCCCGCCGTAAAACCCCCAACCCATCACTA	Fungi	Ascomycota	Sordariomycetes	Hypocreales	Bionectriaceae	Verrucostoma	Saprotroph	0	0	0	1	2	0	1	0	1	0	0	0	1	0	1	2	0	1	0	3	0	1	2	0	3	0	1	1	0	0	0	0	0	0	0	0	1	0	0	0	2
122_1446038|F|ITS2	AACCCTCAAACCCAAGTTTTGGATTTCGATCCATGCTTGAGTTTGGATTTGGATGTTTGCCGGTGATGAACCGACTCATCTTAAAAGTATTAGCTTGGATCTGTCTATATGACTGGTTTGACTTGGCATAATAAGTATTTTGCTGAGGACATCTTCGGATGGCCAGGACCTAGACTACTGTCTGCTAACTAAACCATCACTTTAAGTGCATCTTTGGATGTTACTCATTGTGTAACTTTGAC	Fungi	Basidiomycota	Tremellomycetes	Filobasidiales	Filobasidiaceae	Filobasidium	Saprotroph	2	1	0	0	0	1	0	0	0	0	0	1	1	0	1	2	1	1	1	0	0	0	2	1	0	2	0	0	0	3	2	3	3	1	0	1	2	0	0	0	1
122_1446498|F|ITS2	CAACCCTCAGGGCCCTCCAGCAGGGCGCTGGTGTTGGGGATCGGCAGTCCCAGCGGCTGCCGTCCCTGAAATGTAGTGGCGGTCCCACCGTGACCTCCCCTGTGCAGTACATCGCTCGCAGAGGGACAGCGGTGCGGCCACGCCGTAAAACGCCCAACTCTTCAA	Fungi	_	_	_	_	_	_	0	0	0	0	0	0	0	0	0	0	0	0	0	1	0	0	0	0	0	0	0	0	0	0	0	0	0	0	0	0	0	0	0	0	0	0	0	0	0	0	0
122_1446569|F|ITS2	TCACCCCTCAAGCCTAGCTTGGTGTTGAGGCCTGCTGTAAGGGCAGCCTCTAAAATCAGTGGCAGTGCTGTCAGGCTCTAAGCGTAGTAATTTTTCTCGCTATGGACACCTGGTGGACACTCGCCAGAACCCCCCCATTTTTTAAT	Fungi	Ascomycota	Leotiomycetes	Helotiales	Helotiaceae	Tetracladium	Saprotroph	0	0	0	0	0	0	0	0	0	0	0	0	0	0	0	0	0	0	0	0	0	0	0	0	0	0	0	0	0	0	0	0	0	0	0	0	0	0	0	0	0
122_1446795|F|ITS2	CAACCCTCAAGCCCTCGGGTTTGGTGTTGGGGATCGGCGAGCCTTTCTGGCAAGCCGGCCCCGAAATCTAGTGGCGGTCTCGCTGCAGCCTCCATTGCGTAGTAGTAAAACCCTCGCAACTGGAACGCGGCGCGGCCAAGCCGTTAAACCCCCAACTTCTGAA	Fungi	Ascomycota	Sordariomycetes	Hypocreales	Nectriaceae	Fusarium	Plant pathogen	0	0	0	0	0	0	14	0	2	0	1	0	0	0	0	0	0	0	0	0	0	0	0	0	0	0	1	0	0	0	0	1	0	0	0	0	0	0	0	0	2
122_1447419|F|ITS2	AACTCTCACCCTCTAGCTTTCTTAATAGTGGTTAGCGGCGTGGACGTGAGCGCTGCTGCTTTATTGCGGCTCGCCCGAAATGTATTAGCAGACCCTTTTCGTAATCGGTTCCACTCAACGTGATAAGTATTTCGTTGAGGACAGTTGCAGCAATGCGGCTGGCCGGGATAAGAAAGGCATAGTTGTCAGCTTCTAATCGCCCTTGGGCAATTTTTTTATG	Fungi	Basidiomycota	Tremellomycetes	Cystofilobasidiales	Mrakiaceae	Tausonia	Saprotroph	0	0	0	0	3	0	2	0	0	0	2	0	1	1	0	0	0	1	0	2	0	0	0	1	0	0	0	1	0	6	1	2	0	1	1	0	1	2	0	0	2
122_1448180|F|ITS2	AACTCTCACCCTTCAACTTTCTTAATAGTGGTTGAAGGCGTGGACTTGAGCATTGCTGGTTTTTATTAACCGGCTCGCTTGAAATGAATTAGCAGATCCTTTTTGTAATCGGTTCCACTCGACGTGATAAGTATTTCGCCGAGGACATCTTAACGGATGGCCGAGATAAGAAAAGTCTTAGATCCGCTTCTAATTCTTAGCTTACGCAAGTAACTAAACCCATTTTATG	Fungi	Basidiomycota	Tremellomycetes	Cystofilobasidiales	Mrakiaceae	Mrakia	Saprotroph	1	0	1	0	2	1	2	1	1	0	0	0	1	3	1	3	1	1	3	0	1	1	2	1	0	0	1	0	3	2	4	1	2	6	2	2	0	1	6	2	1
122_1448285|F|ITS2	CAACCATCAAGCCCCGCGCTTGTGTTGGGGACCTGCGGCTGCCGCAGGCCCTGAAAACCAGTGGCGGGCTCGCTGTCACACCGAGCGTAGTAGATTTCTCATCTCGCTCAGGGCGTGCTGCGGGTTCCGGCCGTAAAAAAGCCTTATTTTACCCAA	Fungi	Ascomycota	Sordariomycetes	Sordariales	Chaetomiaceae	Subramaniula	Saprotroph	0	0	0	1	0	1	0	0	0	0	0	0	0	0	0	1	0	1	0	1	0	1	0	0	3	0	3	0	0	2	1	0	0	0	0	0	0	4	1	8	1
122_1448899|F|ITS2	CTGCCCTCAAGCGCGGCTTGTGTGTTGGGCCCTCGCCCCCCCGGGGGCGTGCCCGAAAGGCAGTGGCGGCGCCGTGCCCGGTCCTCGAGCGTATGGGGCTCTGTCACCCGCTCTGGAGGCCCGGCCGGCCGCCGCCGACCCCACAGACCTCAACCACC	Fungi	Ascomycota	Eurotiomycetes	Onygenales	Arachnomycetaceae	Arachnomyces	_	1	1	0	0	0	0	0	0	0	0	0	0	0	0	0	0	0	0	0	0	0	0	0	0	0	0	0	0	0	0	0	0	0	0	0	0	2	0	0	0	1
122_1449268|F|ITS2	CAACCCTCAAGCACTGCTTGGTGTTGGTGGCCTACGGGCGCCCCGTACCGGGTGCGCCTGTAGCCGCCCAAATACATTGGCGGACCCGCCGTGGCTCCCTGCGTAGTAGCTTAACCTCGCATCGGGCCTAGGCGTCGCCCTGCCGTAAAACGATACTCAGTAACACT	Fungi	Ascomycota	Sordariomycetes	_	_	_	_	0	0	0	0	0	0	0	0	0	0	0	0	1	0	6	0	0	0	0	0	1	0	0	0	0	0	0	0	0	0	0	0	0	0	0	0	0	0	0	0	0
122_1449705|F|ITS2	AAACCTTCAAGCTCTGCTTGGTGTTGGGCGTTTGTTCCGCCTCCGCGCGTGGACTCGCCTCAAATCTATTGGCAGCCGGTCTGTTGGCTTTCGCGCGCAGCACATTGCGTAGCGGCTCCAGCTTGCCTCCTACCATTAAGCTACTCTACATC	Fungi	Ascomycota	Sordariomycetes	Sordariales	_	_	Saprotroph	0	0	0	1	0	0	0	0	1	0	0	0	0	0	4	1	0	1	0	0	0	0	0	97	1	0	0	0	0	0	0	0	0	1	0	0	0	0	0	0	0
122_1450186|F|ITS2	CAACCCTCAGGCCCTCCCTTTCGGGGGAACGGCCTGGTGTTGGGGCCCGGCGACCGCTCCGGCGGTCCCCGTCCCCTAAATTCAGTGGCGGTCGCGCCGCAGCCTCCCCTGCGTAGTAGCACACCTCGCATTGGAGAGCGGCACGGCCACGCCTCGAAACCCCCAATTTTTCAA	Fungi	Ascomycota	Sordariomycetes	Hypocreales	Hypocreales_fam_Incertae_sedis	Sarocladium	Saprotroph	0	0	0	0	0	0	0	0	0	0	0	0	0	0	0	0	0	0	0	0	0	0	0	0	0	0	0	0	0	0	0	0	0	0	0	0	0	0	0	0	0
122_1450190|F|ITS2	CAACCCATCAGGCCCCCGGGCTTGCGTTGGGGCCCTGCGGCTGCCGCAGGCCCCGAAAAGCAGTGGCGGGCTCGCTGTCACACCGAGCGCAGTAGCGATTCTCGCTCCGGGCGTCGGCGGCGGGCACCGGCCGTGAAACCCCCCACACACAA	Fungi	Ascomycota	Sordariomycetes	Sordariales	Lasiosphaeriaceae	Podospora	Saprotroph	0	0	0	2	1	1	0	0	1	0	0	0	0	0	0	2	0	1	1	0	0	0	0	0	0	1	2	0	5	2	0	1	3	1	2	0	0	2	0	1	0
122_1450509|F|ITS2	CAACCCTCAAGCCCGGCTTGGTGTTGGGGCCCTGCGGCAGCCGCAGGCCCCGAAAGGAAGTGGCGGGCTCGCTACAACCCCGAGCGTAGTAATTCTCTTATCTCGCCTAGGGAGTTGGGCGGCGCTCCTGCCGTTAAAGCACCATCTTTAACTCAA	Fungi	Ascomycota	Sordariomycetes	Coniochaetales	Coniochaetaceae	Coniochaeta	Saprotroph	0	0	0	1	1	0	0	0	0	0	0	0	1	0	0	0	0	0	0	0	0	0	0	0	0	0	0	0	0	0	0	0	0	0	0	0	0	0	0	0	0
122_1450687|F|ITS2	AATCTCAATCCCACCGGGTTTTACTATCCGGTGCTGGACTTGGACCTGGGCGTCTGCCACGCAAGTGGCTCGCCTCAAATGACTTAGTGGGATCTCCTAGACATCCGCGACAGACGTAATAAGTTTCGTCTCGTCCCTTGTCTGACCGAGCCTGCTCATAACCTGCCATCGCGCACCTTTTTGA	Fungi	Basidiomycota	Tremellomycetes	Tremellales	Rhynchogastremataceae	Papiliotrema	Mycoparasite	0	0	0	0	0	0	0	0	0	0	0	0	0	0	0	1	0	0	0	0	0	0	0	0	0	0	0	0	1	1	0	0	0	1	0	0	0	0	0	0	1
122_1450710|F|ITS2	TGTACCCTCAAGCACTGCTTGGTGTTGGGCGTTTGTCCTGCAAAGGACTCGCCTGAAAGCGATTGGCGGCCAACGTAGTCGTGGCAGAGCGCAGCACAATTTGCGTCTCTCCCCTCTGCGTCGGCGTCCATAAAGCCTACAATTCAAAC	Fungi	Ascomycota	Dothideomycetes	Pleosporales	Phaeosphaeriaceae	_	_	0	0	0	1	1	0	1	0	0	0	0	0	0	0	0	0	1	0	0	0	0	0	1	1	0	3	0	0	0	1	0	2	0	0	0	1	0	0	0	1	0
122_1451425|F|ITS2	TCACAGCTCAAACCCTGGGTTTGGTGTTGGACCGACGTTGGGTCGACCAACTGGTCTGAAAGACAATGACGGCGTCCGTGGGACCCTCAGTGCAACGAGCTTTCACAAGCACGCATTGAGTTGCAAGGACCCTCCGGGCCGGTCTACTGTAACATTTTCTAAA	Fungi	_	_	_	_	_	_	0	1	0	1	0	0	1	0	1	0	0	1	0	1	8	2	0	0	1	0	0	0	1	0	0	0	1	0	0	2	1	0	0	0	0	0	0	0	0	0	1
122_1451606|F|ITS2	CAACCCTTAAGCCTAGCTTAGCGTTGGGAGACTGCGCTAAACCGCAGCTCCTCAAAACCAGTGGCGGAGTCCTCTCGTACTCTGAGCGTAGTAATTCTTTATCTCGCTTCTGCAAGTACGGTTGACGACAGCCATAAACCGCACCCTCTCGGGGGGCACTTTTTAAT	Fungi	Ascomycota	Sordariomycetes	Xylariales	Microdochiaceae	Microdochium	Plant pathogen	0	0	0	0	0	0	0	0	0	0	0	0	0	0	0	0	0	0	0	0	0	0	0	0	0	0	0	0	0	0	0	0	0	0	0	0	0	1	0	0	0
122_1452005|F|ITS2	AGACTCAACCCCCTTGGTTTATGATCAGGAAGGGTTGGATGTGGGCGCTGCCGATTGCCGGCTCGCCTTAAATGTCTTAGCGGCTTCAGAAGCCCCAATCTGGCGTAATAAGTTTCGCTGGCGAGGGTGTGGATGACTGCTCACAACCGCCTTTGGGCAACTTTTTGA	Fungi	Basidiomycota	Tremellomycetes	Tremellales	Trimorphomycetaceae	Saitozyma	_	0	0	0	0	0	0	0	0	0	0	0	0	0	0	0	0	0	0	0	0	0	0	0	0	0	0	0	0	1	0	0	0	2	0	0	0	0	0	0	0	0
122_1452145|F|ITS2	AAACCTTCAAGCTCAGCTTGGTGTTGGGTGACTGTCCGCTTCACCGCGGACTCGCCTCAAAATTATTGGCGGCCGGTACATTGGCTCTCGAGCGCAGCAGAAACGCGTAACTCGAGGTCCTCGTGCTGGCTCCCAGAAGCTATCTTCACAA	Fungi	Ascomycota	Dothideomycetes	Pleosporales	Sporormiaceae	Sporormiella	Saprotroph	0	0	0	0	0	0	0	0	0	0	0	0	0	0	0	0	0	0	0	0	0	1	0	0	0	0	0	0	0	0	0	0	0	0	0	1	0	1	0	0	0
122_1452689|F|ITS2	AATTCTCAATCTCAACATTCTTGTAATGTTTGTAGATTGGATGTGGGGGTTTATGTGGGGTCTTGCAAAAGTTCCACTCCCCTAAAATGTATTAGCTGGAATGCCTTTGCAAACCAACTATCAGTATGATAATTATCTATGCTGGAGTTGATGCGATAGGGAATCTGCTTCTCAACCGTCTTTCTGAGACAATTTGAAACA	Fungi	Basidiomycota	Agaricomycetes	Agaricales	Bolbitiaceae	Conocybe	Saprotroph	0	0	0	0	0	0	0	0	0	0	0	0	1	0	0	0	0	0	0	0	0	0	0	0	0	0	0	0	0	0	0	0	0	0	0	0	0	0	0	0	0
122_1453060|F|ITS2	TCACCCCTCAAGCCCGGCTTGTTGTTGGATGCAGCGCTTATCCCGCTCCTCCCAAAGATAATGACGGCGTCTGCGACGACTCCTGTACACTGAGCTTTCGGGCACGTACACGGCTAGAAGTCCAGACCCGGTCGCCGTCCCCCCCGCGGGGACACCCATTACCACAA	Fungi	Ascomycota	Eurotiomycetes	Chaetothyriales	Cyphellophoraceae	Cyphellophora	Saprotroph	0	0	0	0	0	0	0	0	0	0	0	0	0	0	0	0	0	0	0	0	0	0	0	0	0	0	0	0	0	0	0	0	0	0	0	0	0	0	0	0	0
122_1453223|F|ITS2	CAACCATCAAGCCCCAGGCTTGTGTTAGAGCCCTGCGGCTGCCGCAGCCTCTTAAAACCAGTGGCGGGCTCGCTATCACACCGAGTGCAGTAGTTTACTCTTCGCTCAGGGCGTATGGCGGGTGCTAGCCGTGAAACCCCCAACTTCTCAA	Fungi	Ascomycota	Sordariomycetes	Sordariales	Lasiosphaeriaceae	Podospora	Saprotroph	1	0	0	1	4	0	0	0	0	0	1	0	1	1	36	0	0	1	1	1	0	0	1	1	0	0	1	2	0	1	2	1	1	0	0	1	0	3	0	1	0
122_1453990|F|ITS2	ATATCATCATCCCCCTCCGAGTGGAAACATGAGGAGAGTTTGGGTATGGACAGTGGCTTATTGTAGGAATCTGATTTCTACTAAGCTGAAAAACATTAGTGGCTGATTTCCAATTTCTGGTAGCACATAGCAATGGCGTTATAGTTTATATTCGTTGATGCTAGTACTGTCATAAGAATTTGGGTCTAAAAGCACACTTCGAACTTATACTTTTTTCAACT	Fungi	Basidiomycota	Tritirachiomycetes	Tritirachiales	_	_	_	0	0	0	0	0	0	0	0	0	0	0	0	0	0	0	0	0	0	0	0	0	0	1	0	0	0	0	0	0	0	0	0	0	0	0	0	0	0	0	0	0
122_1454004|F|ITS2	ACACCCTCAAGCTCTGCTTGGTGTTGGGCGTCTGTCCCGCCTCCGCGCGTGGACTCGCCCCAAATTCATTGGCAGCGGTCCTTGCCTCCTCTCGCGCAGCACATTGCGCTTCTCGAGGGGCTACGGCTCGCGTCCAACAAGCACATTTACCGT	Fungi	Ascomycota	Dothideomycetes	Pleosporales	Didymosphaeriaceae	Pseudopithomyces	_	0	0	0	0	0	0	0	0	0	0	0	0	0	0	0	0	0	0	0	0	1	0	0	0	0	0	0	0	8	0	0	0	0	0	0	0	0	1	0	0	1
122_1455309|F|ITS2	CAACCCTCAAGCTCTGCTTGGTGTTGGGCCCTGCCCGCCGCGGCCGGCCCTAAAGACAGTGGCGGCGCCGCCTGGCCCTGAGCGTAGTACATCTCTCGCTCCAGTGCCCGGCGGTGGCCTGCCAGAACCCCAACTCTCGT	Fungi	Ascomycota	Leotiomycetes	Helotiales	Myxotrichaceae	Oidiodendron	Saprotroph	0	0	0	0	0	0	0	0	0	0	1	0	2	0	0	0	0	0	0	0	0	0	2	0	0	0	0	1	0	0	0	0	0	0	0	0	0	0	0	1	0
122_1455694|F|ITS2	TCAACCTCAAGCTATGCTTGGTGATGGGCGCCTGCCCCGCCTTCGCGCGCGGGCTCGCCTCAAAGACATTGGCAGCGGTCTTGCCGGCTCCTTGCGCAGCACATTTGCAAGAGGAGGCCCGGCGGATCGGCGTCCAGCAAGTTACTTTTACA	Fungi	Ascomycota	Dothideomycetes	Pleosporales	Periconiaceae	Periconia	Saprotroph	0	0	0	0	0	0	0	0	0	0	0	0	0	0	0	0	0	0	0	0	0	0	0	0	0	0	0	0	0	0	0	0	0	0	0	0	0	0	0	0	0
122_1456528|F|ITS2	CAACCCTCAAGCGCTGCTTGGTGTTGGGGCCCCGCGGCCGCCGCGGGCCCTGAAAGGAAGTGGCGGGCTCGTTGCACTCCGAGCGAAGTAGACCTATAGCTAGCTATGGAGGTGCGGCGGGTTTCCGGCCGTTAAAGAACCCATCTTTAACCAA	Fungi	_	_	_	_	_	_	0	0	1	0	1	1	0	0	0	0	0	0	0	0	0	0	0	0	0	0	1	0	0	0	0	0	0	0	0	0	0	0	0	0	0	12	0	0	0	0	0
122_1456764|F|ITS2	CAACCCTCGGCTCCCCGCCGGTGTTGGGGCTCTGCGTCTGCAGTCCCTTAAATCCAGTGGCGGACACGCTAGGTCTCCGAGCGCAGTAGTTTCTCCTCGCTCAGGGCGTCCGGCGTGGGCTTGCCTCGCACCCATCTTTTACAA	Fungi	Ascomycota	Sordariomycetes	Myrmecridiales	Myrmecridiaceae	Myrmecridium	Saprotroph	0	0	0	0	0	0	0	0	0	0	0	0	0	0	0	0	0	0	0	0	0	0	0	0	0	0	0	0	0	0	0	0	0	0	0	0	0	0	0	0	0
122_1457907|F|ITS2	CAACCCTCAGGCCCCTCCTTCCGGGGGGCGGGCCTGGTGCTGGGGCCCGGCCGCCGAACTCCCGGCGGCCGTCCCCTAAATACAGTGGCGGTCACGCCGCGATCCCTTGCGTAGTACATCACCTCGCACCGGAGAGCGACGCGGTCCACGCCGTAAAACCCCCAATCTTTAAT	Fungi	Ascomycota	Sordariomycetes	Hypocreales	Hypocreales_fam_Incertae_sedis	Acremonium	Saprotroph	0	7	0	0	4	0	0	0	0	0	1	0	0	0	84	0	0	0	0	0	0	0	0	1	0	0	0	0	0	0	0	0	0	0	0	0	0	0	0	0	0
122_1458083|F|ITS2	CTGCCCTCGAGCGCCGCTGGCTTGCCAGCGGCCGCTCGGTGTTGGGGCGCTACGGTTCAGGGCCTCGTGCCCTGTCCGTAGGCCCCGAAATGAAGTGGCGGTCCCGCCGCGGCGCCCCCTGCGTAGTATTACAACTCGCATCGGGACCCGGAGGTGACCAGCCGTCAAACCCAACTTTTTTA	Fungi	Ascomycota	Sordariomycetes	Microascales	Microascales_fam_Incertae_sedis	Doratomyces	Saprotroph	0	0	0	0	0	0	0	0	0	0	0	0	0	0	0	0	0	0	0	0	0	0	0	0	0	0	0	0	0	0	0	0	0	0	0	0	0	0	1	0	0
122_1458126|F|ITS2	CGACACTCGGGGCCCCCCCTCTTGCAGGGCGGCGGCCCCGGCCTTGGGCCAGCGCGTGCTCTCGAGCGCCGCGCGGCCCGCAGAACAGCGGCGGCAGCACCGGCGACGTCCCCTGCGCAGTAGAATACACTCGCATTGGTCTCCCGGCGCGGCCCGCCTCGAACCCCAAACTTCTTTA	Fungi	Ascomycota	Sordariomycetes	Melanosporales	Ceratostomataceae	Microthecium	_	0	0	0	0	0	0	0	0	0	0	0	0	0	0	0	0	0	0	0	0	0	0	1	0	0	0	0	0	0	0	0	0	0	0	0	0	0	1	0	0	0
122_1459762|F|ITS2	AATAATAATTATCATAATCTTTTTTGATTGTGGAATTGGGCCTTTATTTCATTTTAATGATTTATGGCCTCAAATTTATGTTACCGCTTGTTTAATATGAAATTCGACCGAATGGAGCAATTAAACAAATTCTCTCGTTAGGCGGATTCTCATCAAGCAATTACGATTTTTGGCCGCCTCAGCACTTTTTAAAAGTGCTTGGCCGAGATCGTGAGTTTTTTAAC	Fungi	Glomeromycota	Glomeromycetes	Glomerales	Claroideoglomeraceae	Claroideoglomus	AM	0	0	0	0	0	1	1	0	0	0	0	0	0	0	0	0	1	0	1	0	0	0	0	1	0	0	0	0	0	0	0	0	0	0	0	0	1	0	0	2	0
122_1460090|F|ITS2	TCACCCCTCAAGCTCAGCTTGGTGTTGGGGCCTGCCCGTCACAGGGCAGCCCTTAAAGGCAGTGGCGGCGCCATCTGGCTCTCAGCGTAGTAATACTTCTCGCTACAGGGTCCCGGTGGTGTCCAGCCAGAACCCCCCTTTTTATAAT	Fungi	Ascomycota	Leotiomycetes	Helotiales	_	_	_	0	0	0	0	0	0	1	1	0	0	0	0	0	0	0	0	0	0	0	0	0	0	0	0	0	0	0	0	0	0	0	0	1	0	0	0	1	1	0	0	0
122_1460209|F|ITS2	AAACCTTCAAGCTCTGCTTGGTGTTGGGCGTCTGTCCTGCCTCACGGCGCGGACTCGCCTCAAATCTATTGGCGGCCGGCACGTTGGCTTCGAGCGCAGCAGAAACGCGAACTCGAGACCGGCGGATCGGCTCCCAGAAGCTACCCCCATGA	Fungi	Ascomycota	Dothideomycetes	Pleosporales	Sporormiaceae	Preussia	Saprotroph	0	0	1	1	0	0	0	0	0	0	0	1	0	0	2	1	0	0	0	1	0	0	3	0	1	0	1	0	0	0	1	0	0	1	0	0	1	1	2	0	0
122_1460390|F|ITS2	CAACCCTCAGGCCTCCGGGCCTGGCGTTGGGGATCGGCGGAGCCCCCCGTGGGCACACGCCGTCCCCCAAATACAGTGGCGGTCCCGCCGCAGCTTCCGTTGCGTAGTAGCTAACACCTCGCAACTGGAGAGCGGCGCGGCCACGCCGTAAAACACCCAACTTCTGAA	Fungi	Ascomycota	Sordariomycetes	Hypocreales	Nectriaceae	Fusarium	Plant pathogen	0	0	0	0	0	0	0	0	0	0	0	0	0	0	0	0	0	0	0	0	0	0	0	0	0	0	0	0	0	0	0	0	0	0	0	0	0	0	0	0	0
122_1461123|F|ITS2	CAACCCTCAAGCCCTAGCGGTTTGGTGTTGGCGCGCGGCCGGACTAGCGCCGGCCGCCGCCGAAATGCAGGGGCGGTCGCCTCGCGGCAACCATTACGCAGTAGTAACATCTCGTAACTGGGACGCGGAGCGGCCACGCCTAACCCACTCATTTTCTTAG	Fungi	Ascomycota	Sordariomycetes	Hypocreales	_	_	_	0	0	0	0	0	0	1	0	0	0	0	0	0	0	0	0	0	0	0	0	0	0	2	0	0	0	1	0	0	0	0	0	0	0	0	0	0	0	0	0	0
122_1461921|F|ITS2	TCACCCTTCAGGCTTCGGCCTGGTGTTGAGGCCTGCCGTCAAGGCACCCTCTAAAACCAGTGGCGGCGCCGTCTGGCTCTAAGCGTAGTAACATACCGCTATGGGGTCCAGGGGACGCTCGCCAGAACACCCAACTTCTTAAT	Fungi	Ascomycota	_	_	_	_	_	0	0	0	0	0	0	0	0	0	0	0	0	0	0	0	0	0	0	0	0	0	0	0	0	0	0	0	0	0	0	0	0	0	0	0	0	0	0	0	0	0
122_1462589|F|ITS2	AACATCTCAAATCTCTCTTCGCTTGCGTCGAGAGAATTGGATTTGAGCGATCCCGACTCCTTCGTCAGAAAGAGGAGGGTCGCTTGAAATGCAGGTGCAGCTGGACATTCTTCTGAGCTAAAAGCATATCTATTTAGTCCCGTCAAACGGATTATTACTTTTGCTTCAGCTAATATAAAGGTCGAATGAACTACCAACGCTGATTGCAGGAAAACTCGTTTGTAACAGAACTTGTAA	Fungi	Mortierellomycota	Mortierellomycetes	Mortierellales	Mortierellaceae	Mortierella	Saprotroph	0	1	0	0	0	0	1	1	0	0	0	0	1	0	2	0	0	2	0	0	0	0	1	1	0	0	0	0	2	2	1	0	0	0	0	0	0	0	1	0	0
122_1462699|F|ITS2	CGGCCATCAAGCCCCCGGGCTTGTGTTGGGGACCTGCGGCCGCCCGCAGGCCCTGAAAACCAGTGGCGGGCTCGCTAGTCACACCGAGCGTAGTAGCATCTATCTCGCTCAGGGCGTGCGGCGGGCGCCGGCCGTTAAAGGACGATTGGGAACTTACCCCCCAAA	Fungi	Ascomycota	Sordariomycetes	Sordariales	Chaetomiaceae	Thielavia	Saprotroph	0	0	0	0	0	0	0	0	0	0	0	0	0	0	0	0	0	0	0	0	0	0	0	0	0	0	0	0	0	0	1	0	0	0	0	0	0	0	0	0	0
122_1462930|F|ITS2	CTGCCCTCAAGCACGGCTTGTGTGTTGGGCCCCGTCCTCCGATCCCGGGGGACGGGCCCGAAAGGCAGCGGCGGCACCGCGTCCGGTCCTCGAGCGTATGGGGCTTTGTCACCCGCTCTGTAGGCCCGGCCGGCGCTTGCCGATCAACCCAAATTTTTATCCA	Fungi	Ascomycota	Eurotiomycetes	Eurotiales	Aspergillaceae	Penicillium	Saprotroph	0	0	0	0	4	1	0	0	1	1	0	0	0	0	0	1	0	0	1	1	0	0	0	0	3	1	4	0	26	3	0	0	0	0	0	0	3	0	0	0	1
122_1463357|F|ITS2	CAACCATCAAGCCCCAGGCTTGCGTTGGGGGCCTGCGGCTGCCGCAGCCCCTTAAAAACAGTGGCGGGCTCGCTGTCATTCCGAGCGCAGTAGTTACATCTCGCTCCGGGCGTGGCGGTGGGCACCTGCCGTGAAACCCTTCTCCTAA	Fungi	Ascomycota	Sordariomycetes	Sordariales	_	_	Saprotroph	0	0	0	1	1	1	1	0	1	0	1	0	0	0	0	0	0	0	0	0	0	0	0	1	2	0	2	0	19	0	0	0	11	0	0	4	0	0	0	0	1
122_1464000|F|ITS2	CAACCCTCGGGCCCCGTACTTGTTGCGGGCTCCGGCGTTGGGGACCGGCCTCCGCATCGGACGGCCGCCCCCGAAACCCAGTGGCGGTCCCGCCGCGGCCTTCTCTGCGTAGTAGCATACACCTCGCACTGGAGAGCGGCGAGGCCATGCCGTTAAATAAACGAACTTCTGAA	Fungi	Ascomycota	Sordariomycetes	Hypocreales	Hypocreaceae	Monocillium	Saprotroph	0	0	0	0	0	0	0	0	0	0	0	0	0	0	0	0	0	0	0	0	0	0	0	0	0	0	0	0	0	0	1	0	0	0	0	0	0	0	0	0	0
122_1464271|F|ITS2	CAACCCTCAAGCCTCGGCTTGGTGTTGGGGCGCCCGGGCCCTCCGCGGCCCGGGGCCCCCAAGTTCATCGGCGGGCTCGTCGGTACACTGAGCGCAGTAAAACGCGGTAAAACGCGAACCTCGTTCGGATCGTCCCGGCGTGCTCCAGCCGCTAAACCCCCAATTTTTTAAA	Fungi	Ascomycota	Sordariomycetes	Magnaporthales	Magnaporthaceae	Magnaporthe	Plant pathogen	0	0	0	0	1	0	0	0	0	0	0	0	0	0	0	0	0	0	0	0	0	0	0	0	0	0	0	0	0	0	0	0	0	0	1	0	0	0	0	0	0
122_1466402|F|ITS2	ACACCCTCAAGCTCCGCTTGGTGTTGGGCGTCTGTCCCCGCTTCACGCGAGGACTCGCCCCAAATTGATTGGCAGCAGCATCGTCGGCTTCTTGCGCAGCACAATGCGCTCTGGGAGGCTTGCGGCGGGCTAGCGACCACGAAGATACCACCCA	Fungi	Ascomycota	Dothideomycetes	Pleosporales	_	_	_	0	0	0	0	0	0	1	0	0	0	2	0	0	0	4	0	0	1	1	0	1	0	0	1	1	0	2	1	3	1	2	0	1	0	1	2	1	2	2	0	0
122_1469670|F|ITS2	CTGCCCTCAAGCACGGCTTGTGTGTTGGGCCCCCGTCCCCCTCTCCCGGGGGACGGGCCCGAAAGGCAGCGGCGGCACCGCGTCCGGTCCTCGAGCGTATGGGGCTTTGTCACCTGCTCTGTAGGCCCGGCCGGCGCCAGCCGACACCCAACTTTATTTTTCTAA	Fungi	Ascomycota	Eurotiomycetes	Eurotiales	Aspergillaceae	Aspergillus	Saprotroph	0	0	0	0	0	0	0	0	0	0	0	0	0	0	0	0	0	0	0	0	0	0	0	0	0	1	0	0	0	0	0	0	0	0	0	0	0	0	0	0	0
122_1469988|F|ITS2	CAACCCTCGAGCCCCTCTGGGCTTGGTGTTGGGGATCGGCCACCGCCTGTTCGGCTGGCCGGCCCCGAAATACAGTGGCGGTCTCGCCGCAGCGTCCTCTGCGTAGTAGCACACACCTCGCACTGGAACGCGGCGCGGCCACGCCGTAAAGCAAAGGGGCGCAAGCCTCTTTCTCCTCAA	Fungi	Ascomycota	Sordariomycetes	Hypocreales	Nectriaceae	Acremoniopsis	_	1	0	0	0	0	0	0	0	0	0	0	0	0	0	0	0	0	0	0	0	0	0	0	1	1	0	0	0	0	0	1	0	0	0	0	0	0	0	0	0	0
122_1471259|F|ITS2	TCACCCCTCAAGCCCGGCTTGTTGTTGGACGTCGGCGGCGGCCTTCAGTGGCGTACCGCCCGTCTCAAAGATAATGACGGCGTCTGTGAGGACACCTGTACACTGAGCTTCCGGGCACGTACTAGGCTGACACTCGCAGACCCGGTCTCTAGGGTTCGCCTCGGCGACCCTAACTTTTTACCAA	Fungi	Ascomycota	Eurotiomycetes	Chaetothyriales	Cyphellophoraceae	Cyphellophora	Saprotroph	0	0	0	0	1	0	0	0	0	0	0	0	0	0	0	3	0	1	0	0	0	1	0	2	0	0	0	0	0	0	0	0	0	0	0	0	0	1	0	0	0
122_1471710|F|ITS2	AATCATCAACCACACCTGCCTTTTGTGCTGTGTGTCGGCTTGGTTTTGAGGGTTTTTGCGGGCTCCTTAGCAGAGCCGGCTCCCTTTAAATGTATTAGCGAGGACTCCGTCCGCTGACCGTCTCTGGCGTGATAATTATCTAGTCAAAGGCGAGAATGTGATGGCTTGCTTCTAATCGTCTCGAGAGAGACCGCGGAGTGACTTTAACCGGTCAGCTTCATCTTGA	Fungi	Basidiomycota	Agaricomycetes	Agaricales	Typhulaceae	Typhula	_	0	0	0	0	1	0	0	0	0	0	0	0	0	2	0	0	0	0	0	0	0	0	0	0	0	0	0	0	0	0	0	0	1	1	0	0	0	0	0	0	0
122_1472291|F|ITS2	TAGCACCGCTCGAGCCCGCCTCTCGGGGCGGAGGCTCGGTGTTGGGGACCCGCGGGGTGGGGCCGATGGCCCCTGCCCCCCGCGGCCCTGAAAAGCAGTGGCGGCCCTCTATGGCAAGCCCCCAGCGGAGTAGAACATTACGTCTCGCTCGGGCGCCCTGGAAGGGACGGCCTTGAACGGGGGTTTATCCCCCCTTTTTTTACCC	Fungi	Ascomycota	Sordariomycetes	Conioscyphales	Conioscyphaceae	_	_	0	0	0	0	0	1	0	1	0	0	0	0	2	0	0	0	0	0	2	0	2	0	0	0	0	0	1	0	1	0	1	0	0	0	0	0	0	0	0	0	0
122_1472428|F|ITS2	CAACCCTCAAGCTCCGCTTGGTGTTGGGCCCTGCCCCCGCGGCCGGCCCCAAAGACAGTGGCGGCGCCGCTCGGCCCTAAGCGTAGTACATCTCTCGCTCTAGGACCCGGCGGTGGCCTGCCAGAACCCCCAACTCATGT	Fungi	Ascomycota	Leotiomycetes	Helotiales	Myxotrichaceae	Oidiodendron	Saprotroph	0	0	0	0	0	0	0	0	0	0	0	0	0	0	0	0	0	0	0	0	0	0	0	0	0	0	0	0	0	0	0	0	0	0	0	0	0	0	0	0	0
122_1472684|F|ITS2	GAACTTTCAAGCTTTGCTTGGTGTTGGGTGTTGTCTACAAAGACTCGCCTCAAATCTATTGGCAGCAGATTATCAGTAGTTCAGCGCAGCACATTTGCGTTTCTCCTAGTAGTCTACATCCATTAAGTTATCTATC	Fungi	Ascomycota	Dothideomycetes	Pleosporales	_	_	_	0	0	0	0	0	0	0	0	0	0	0	0	0	0	0	0	0	0	0	0	0	0	0	0	0	0	0	0	0	0	0	0	0	0	0	0	0	0	0	0	0
122_1472887|F|ITS2	CAACCCTCGTCCCCCGTCTAGGCGGGAGGGCGGTGTTGGGGATGGGCCTGCCTCCGGGCCGGCCCGCCCCTAAATGTAGTGGCGACCACGCCGTAGCCTCCTCTGCGTAGTAGTAACTCACCTCGCGGGCGGAGAGCGGTGCGGCCTGCCGTAAAACCCCCTACTTTCTCAA	Fungi	Ascomycota	Sordariomycetes	Hypocreales	Hypocreales_fam_Incertae_sedis	Acremonium	Saprotroph	0	0	0	0	0	0	1	0	0	0	0	0	0	0	0	0	0	0	0	0	0	0	0	0	0	0	0	0	0	0	0	0	0	0	0	0	0	0	0	0	0
122_1473155|F|ITS2	TAATCTCAAGCATAGCTTGGTATTGGAAGAGGATTTGCCTGTGCAGCTCCCTTCTTAAACTGATTGGCAAGCCTACTGTAGAAGCAAGCGTAGTAGAAATACAATAGCTTAGTTATACTGGTAGACTTTGTCAAAATCAAACTCTTTAGTG	Fungi	Ascomycota	Sordariomycetes	Hypocreales	_	_	_	1	0	0	0	0	0	0	0	0	0	1	1	0	0	0	1	0	0	0	0	0	0	0	0	0	0	2	0	0	1	3	0	1	1	0	0	0	0	1	1	0
122_1473399|F|ITS2	AAACCCTCAACCTTAGATTGGTTATTTGACCTTTCTTTGGCTTGGATTTGGACGTTTGCCGATGATAAGTCGGCTCGTCTTAAAAGTAATAGCTGGATCTGTCTCGCGACATGGTTTGACTTGGCGTAATAAGTATTTCGCTAAGGACATCTTCGGATGGCCCTGTTGCAGACTAAAGACCGCTTTCTAATCCATTGATCTTCGGATTAATATTCATAAC	Fungi	Basidiomycota	Tremellomycetes	Tremellales	Tremellaceae	Cryptococcus	Saprotroph	0	1	0	0	0	0	1	0	0	0	0	0	0	0	0	0	0	0	2	1	0	1	1	1	1	0	0	0	0	0	0	0	1	3	0	1	0	0	0	0	0
122_1473730|F|ITS2	CAACCCTCGAGCCCCCGTGGCCCGGCGTTGGGGATCTGCCACGGCAGGCCCCTAAAACCAGTGGCGGACCCGAAGGCCCTCTCCTTTGCGCAGTAGCATCAGCCTCGCATTGGGATCCCTCGGCGTCCTGCCTCTAAACCCCCCACAAGTCCGCTCCGGCGGCACCAA	Fungi	Ascomycota	Sordariomycetes	Glomerellales	Plectosphaerellaceae	Verticillium	Plant pathogen	0	0	0	0	0	0	1	0	0	0	0	1	0	0	1	0	1	0	0	0	0	1	5	2	3	0	3	0	4	9	1	0	2	1	2	0	0	5	1	0	1
122_1473977|F|ITS2	CAAAAACTCTCAGCTGAAATTTATTTTTCTGGCTGGTTATGGGTGTTTGGAGGAAACTTGGTCCTTTGTGTCCAGCTCCCGCCTTAAACTTGCTGCACGACCGCAAGCTAATGCTAGGTTAATGGAGTGGTATTTTCTTATAATTCCAGCAACTGTTCATAGCTTCCGCGGCGTTAAACCTGATGTTGCTTAACTGCGACTGAA	Fungi	Ascomycota	Orbiliomycetes	Orbiliales	_	_	Saprotroph	0	0	0	0	1	0	0	0	0	0	1	0	0	0	0	0	0	0	0	0	0	0	2	0	1	0	0	0	0	1	0	0	1	0	0	0	0	0	0	0	0
122_1474172|F|ITS2	CAACCCTCGAACCCCTCCGGGGGGTCGGCGTTGGGGATCGGCCCTTTCACCGGGTGCCGGCCCCTAAATACAGTGGCGGTCTCGCCGCAGCCTCTCATGCGCAGTAGTTTGCACACTCGCACCGGGAGCGCGGCGCGTCCACGTCCGTAAAACACCCCAAACTTCTGAAA	Fungi	Ascomycota	Sordariomycetes	Hypocreales	Hypocreaceae	Trichoderma	Saprotroph	0	0	1	0	1	1	7	0	0	1	1	0	1	0	0	1	1	0	0	0	0	0	1	1	1	1	0	1	0	0	1	0	0	0	0	2	0	0	0	0	0
122_1474290|F|ITS2	GTACCCTCAAGCTTTGCTTGGTGTTGGGCGTCTTGTCTACCTCTTTAGCGGGTAGACTCGCCTTAAAGTAATTGGCAGCCAGTGTTTTTGGCAGTAAGCGCAGCACATTTTGCGTCTTAGTCCCTAAACAGTGGCATCCACAAAGCCTCTTTCTCAC	Fungi	Ascomycota	Dothideomycetes	Pleosporales	Phaeosphaeriaceae	Phaeosphaeriopsis	Saprotroph	0	0	0	0	0	0	1	0	0	0	0	0	0	0	0	0	0	0	0	0	0	0	1	0	2	0	0	0	0	0	1	0	0	0	0	0	0	0	0	0	0
122_1474519|F|ITS2	AATTCTCAATTATGTTCAGCTTTTTGTTGGAGCATGATTGGATGTGGGGGTTTGTGGATGTCGCAAGATAAATGCCACTCCCTTCAAAAATATTAGCTGGAATGCCTTGGCAAATCCAACTATCAGTGTGATAAATATCAGTGCTGTAGTTGTTGCAAAGGGAATCTGCTTCTCAATTGTTGCAAGACAACTTTGAATCA	Fungi	Basidiomycota	Agaricomycetes	Agaricales	Bolbitiaceae	Conocybe	Saprotroph	0	2	1	1	0	1	0	0	0	1	1	0	0	1	0	2	0	0	0	0	0	0	2	1	1	0	0	1	1	1	0	0	0	3	0	1	1	0	2	26	2
122_1475566|F|ITS2	GTACATTCAAGCCTTGCTTGGTGTTGGGCGTCTTGTCCTGCCTTTTGCGCATGGACTCGCCTTAAATCCATTGGCAGTCGGCAATCTGGCGTGGGAGCGCAGCACATTTTGCGCTCCTCCCCGTGTATTGCGGCGTCCATGAAGCCTATATTCTAGC	Fungi	Ascomycota	Dothideomycetes	Pleosporales	Cucurbitariaceae	Pyrenochaeta	Saprotroph	0	0	0	0	0	0	0	0	0	0	0	0	0	0	0	0	1	0	0	0	0	0	0	0	0	0	0	0	0	0	0	0	0	0	0	0	0	0	0	0	1
122_1475771|F|ITS2	AAACCTTCAAGCCCTGCTTGGTGTTGGGTGCCTGTCCCGCCCCCGCGCGTGGACTCACCTCAAATCCATTGGCGGCCCCCGCACGGCCACGAGCGCAGCAGAAACGCAAACTCGTGCGCCGGACCGGGCGGCTCCCAGAAGCCACCTTCACCA	Fungi	Ascomycota	Dothideomycetes	Pleosporales	Sporormiaceae	Preussia	Saprotroph	0	0	0	0	0	0	0	0	1	0	0	0	0	0	0	1	0	1	0	0	0	0	0	0	0	0	0	0	0	0	1	0	0	0	0	1	0	0	0	0	0
122_1475906|F|ITS2	AATTCTCAACCTTTATCTTTTATTGATAAATGGCTTGGACTTGGGGGTTTGCTGGCGAAAGTCAGCTCCTCTGAAATGTATTAGCTGGTTGCCTTGTGTGAACTTGTCTATTGGTGTGATAATTATCTACGCCGTGGGCTGTTTGCCGTTTTAGCACTGCTTCTAACTGTCTGTTAACTCGGACAATATATGACA	Fungi	Basidiomycota	Agaricomycetes	Agaricales	Strophariaceae	Leratiomyces	Saprotroph	0	0	0	0	0	0	0	0	2	0	0	0	0	0	1	0	0	0	1	0	0	0	0	0	1	0	0	0	0	0	0	0	3	1	0	0	0	1	0	1	0
122_1476213|F|ITS2	AACTCTCAACCCCCTCATTTTGTAATGAAATGTAGCGTGGGCTTGGTTTATGGCTGTCTGCCGGCGTAAATGCCGGCTCAGCTGAAATATACGAGCAACCCAGTTTAAATACCTGACGGCTTGACTCGGCGTAATAACTATTTCGCTGAGGACGTCTAACCTTTGAATCGTTAGTGGTGCTTCTAATGCATTAATCATTTTAAGC	Fungi	Basidiomycota	Cystobasidiomycetes	Cystobasidiomycetes_ord_Incertae_sedis	Symmetrosporaceae	Symmetrospora	_	1	0	0	0	0	0	0	0	0	0	0	1	0	0	0	0	0	0	0	0	0	0	0	0	0	0	0	0	0	0	0	0	0	0	0	0	0	0	0	0	0
122_1476398|F|ITS2	AACTCTCACCTCCAGCCTTCTTTAATTAGAGGTGTTGGGGCGTGGACGTGAGTGCTGCTGGTGCCCTGGTTGCATCGGCTCACTTGAAATACATTAGCTGAATCCTCTAGAGGTGGTTCTACTCGACGTGATAAGATCTCCGTCGAGGACAGTGCAACTTGTTGTGCTGGCCGCCGCTAGCTGTTGATACGCTTCTAATTAGCGCAGACTTCGAGTGCTGGCAACTTTTGACA	Fungi	Basidiomycota	Tremellomycetes	Cystofilobasidiales	Cystofilobasidiaceae	Cystofilobasidium	Saprotroph	0	0	0	0	0	0	0	0	0	0	0	0	0	0	0	0	0	0	0	0	0	0	0	0	0	0	0	0	0	0	0	0	1	0	0	0	0	1	0	0	0
122_1476584|F|ITS2	CAACCTTCAAGCCTGGCTTGGTGTTGGGCGCTGTCCCGCCTCCGCGCGCGGACTCGCCCCAAATGAATTGGCAGTCGCACCCTCCGAGCCGCGAGCGCAGCACAAGTCGCGCGGGCGGAACCCCGGGGGGACGGACGCTCCACAAGACCCTTTCTCAG	Fungi	Ascomycota	Dothideomycetes	Pleosporales	Torulaceae	Torula	_	0	0	0	0	1	0	0	0	1	0	1	0	0	0	0	0	0	1	0	0	0	0	0	0	0	0	0	0	6	0	0	0	0	0	0	0	0	0	0	0	0
122_1477305|F|ITS2	AGTCATCAACCCCTCCCGTTTCGTGCGGAGAGGTGAGTTGGAGCTGGGGGCTTGCGGCCGAGAGGTTGCTCCCCTCAAATGCTTCGGTTGGGCCTGTGGGTCGAACTCGGTTGGGCGTTGTAACAACCTCGCTCTCGTCTGAGAAGTTCCCCTGTCATCGTGCCCCTCCACGACCGTCCGTCTGTGCGGCGGTCAAAACAAACTTTGAA	Fungi	Basidiomycota	Agaricomycetes	Trechisporales	Hydnodontaceae	Trechispora	Saprotroph	0	0	1	0	0	0	0	0	0	0	1	0	0	0	0	0	0	0	1	0	12	0	0	0	0	0	0	0	0	0	0	0	0	0	0	0	0	0	0	0	0
122_1477336|F|ITS2	CTGCCCTCAAGCACGGCTTGTGTGTTGGGTCGTCGTCCCCCCCGGGGGACGGGCCCGAAAGGCAGCGGCGGCACCGCGTCCGGTCCTCGAGCGTATGGGGCTTTGTCACCCGCTCTTGTAGGCCCGGCCGGCTGCTGGCCGACGCTGAAAAGCAACCAATCTATTTCATCA	Fungi	Ascomycota	Eurotiomycetes	Eurotiales	Aspergillaceae	Aspergillus	Saprotroph	0	0	0	0	0	0	0	0	0	0	0	0	0	0	0	0	0	0	0	0	0	0	0	0	0	0	0	0	0	0	0	0	0	0	0	0	0	0	0	0	0
122_1477678|F|ITS2	CAACCATCAAGCGCCTCGCTTGTGTTGGGGCCCTGCGGCTGCCGCAGGCTCCTAAATCCAGTGGCGGGCTCGTCGTCGTACCGAGTGCAGTAAACATCCTCGCTCAGGGAACCCGACGGGTGCCGGCCGTGAAACCCCCCCTTATCAA	Fungi	Ascomycota	Sordariomycetes	Sordariales	Lasiosphaeriaceae	Schizothecium	Saprotroph	1	1	1	3	2	2	1	2	2	0	0	0	1	0	1	4	1	2	3	1	0	0	1	2	26	1	12	0	108	10	1	4	15	2	0	2	2	2	5	19	0
122_1477695|F|ITS2	CAACCCTCGAACCCCTCCGGGGGATCGGCGTTGGGGATCGGGACCCCTCACACGGGTGCCGGCCCCGAAATACAGTGGCGGTCTCGCCGCAGCCTCTCCTGCGCAGTAGTTTGCACAACTCGCACCGGGAGCGCGGCGCGTCCACGTCCGTAAAACACCCAACTTTCTGAAA	Fungi	Ascomycota	Sordariomycetes	Hypocreales	Hypocreaceae	Trichoderma	Saprotroph	0	0	1	1	0	0	0	1	0	0	0	0	0	0	0	0	14	0	0	0	2	0	0	12	1	0	0	1	0	1	0	0	0	0	1	0	0	1	0	0	0
122_1478299|F|ITS2	TACCCCCTCAAGCACTGCTTGTTGTTGGGCGTTTGTCCCACCTTTTGGTATGGACTCGCCTTGAATATATTGGCAGCCATCTCCCTGGCTTCGAGCGCAGCACCTTTGCGTCCGGTACTTGGGGGTTGTGGCTCTCCAAAAGCACTCCTTTC	Fungi	Ascomycota	Dothideomycetes	Pleosporales	Amniculicolaceae	Murispora	Saprotroph	0	0	0	0	0	0	0	0	0	0	0	0	0	0	1	0	0	0	0	0	0	0	0	0	0	0	0	0	0	0	0	0	0	0	0	0	0	0	0	0	0
122_1478484|F|ITS2	CAACCCTCAAGCCTCGCTTGGTGTTGGGGATCGGCTCCTTCCGGGAGCCGCCCCCGAAATCTAGTGGCGATCATACCAACGCATCCTTAGCGTAGTAACATACCCTCGCTCTGGAACGTGGTGCGGTCACGCCGTTAAACACCCCACTTCTCAA	Fungi	Ascomycota	Sordariomycetes	Xylariales	Xylariaceae	Annulohypoxylon	Saprotroph	0	1	0	0	20	1	1	0	0	0	0	0	7	0	4	0	5	1	1	0	0	0	4	7	0	0	0	0	0	0	1	0	0	1	0	0	0	1	0	0	0
122_1478681|F|ITS2	CAACCCTCAGGCTCCCGCGCCTGGCGTTGGGGATCGGCCTTCACCGGCCGGCCCCGAAATACAGTGGCGGCCCCGCCCGTGTACCTCTGCGTAGTAGCACAACCTCGCAGCTGGGAGCGGCGGCGGCCACGCCGGAAAACCCCCGACTTCTGAA	Fungi	Ascomycota	Sordariomycetes	Hypocreales	Stachybotryaceae	Striaticonidium	_	0	0	0	0	0	0	0	0	0	0	0	0	0	0	0	0	0	0	0	0	0	0	0	0	0	0	0	0	0	0	1	0	0	0	0	0	0	0	0	0	0
122_1479005|F|ITS2	CAAATCAACATCGAAATTCATTTGCTTTTTGTAAATGTTTATCGGATTTGAGCCGTCTTTTATTCTTTTAATTAAAGTGGCTTAAAATGTATTTTTTTGGTATATCGAAAAACGTTATTTTACGATCAAATTGATTAAAAAAACAAACGTTTCGAATGCCGTCTTTTGATGTAATACGTTTGACCGTGGTGTTTAATCATGGTTTCATTCGTATACGATTTTTTAAT	Fungi	Glomeromycota	Glomeromycetes	Glomerales	Glomeraceae	Septoglomus	AM	0	0	0	0	1	0	1	0	0	0	0	0	1	0	0	0	0	0	0	0	0	0	0	0	1	0	2	0	2	0	0	0	0	0	0	1	0	0	0	0	0
122_1479410|F|ITS2	CAACCCCTCAGGCCCTGCCTGGCGTTGGAGGACTGCGCTGCGCAGCCTCCCAAAGCAAGCGGCGGCGGCGCCCCAAATCCGAACGCAGTAGTTACCTCTCGTTCTGGGTGCTGGGACGGCGTCCGGCCGGAAAACCCCCATCTCCATCGT	Fungi	Ascomycota	Leotiomycetes	Helotiales	Vibrisseaceae	Phialocephala	Saprotroph	0	1	0	0	0	0	0	0	0	0	0	0	0	0	0	5	0	0	0	1	0	0	0	3	0	0	0	0	1	0	0	0	0	0	1	0	0	0	0	0	0
122_1480314|F|ITS2	CAACCATCAAGCCCCTGGCTTGTGTTGGGGACCTGCGGCTGCCCGCAGGCCCCGAAATTCAGTGGCGGGCTCGCTGACACACCGAGCGTAGTAGCATCAAGCTCGCTCCGGGCGTGCCGCGAGTGCTGGCCGTAAACCAGCCTCATTAGCACTA	Fungi	Ascomycota	_	_	_	_	_	0	0	0	0	0	0	0	0	0	0	0	0	0	0	0	0	0	0	0	0	0	0	0	0	0	0	0	0	0	0	0	0	0	0	0	0	0	0	0	0	0
122_1480404|F|ITS2	AAACCCTCACCCTTGCGATGTTACAATCGTCTTGTGGTGGATTTGGATTGTGCCGTAATTGGCTCATCCTGAAATGCATTAGCTTGTGCTTTTACAGTGCTCGGCATGGTGTGATAATTATCTGCGCCGTCGCCTTAGGCCTGTTCTATATGTGCAGCTTCTAATCGTCCCTCGTGGACAACTTTACTTAACG	Fungi	Basidiomycota	Agaricomycetes	Auriculariales	_	_	Saprotroph	0	0	0	1	0	0	1	0	0	0	1	0	0	0	1	0	0	0	1	0	0	0	2	1	0	0	0	0	1	1	0	0	2	2	0	0	2	1	0	1	0
122_1481007|F|ITS2	CACCACTCAAGCCTCGCTTGGTATTGGGCGACGCGGTCCGCCGCGCGCCTCAAATCGACCGGCTGGGTCTTCTGTCCCCTCAGCGTTGTGGAAACTATTCGCTAAAGGGTGCCACGGGAGGCCACGCCGAAAAACAAACCCATTTCTAA	Fungi	Ascomycota	Dothideomycetes	Capnodiales	Cladosporiaceae	Cladosporium	Saprotroph	0	0	1	0	2	0	1	0	0	0	0	0	0	0	5	0	0	0	0	0	0	0	0	1	0	1	0	0	0	3	0	1	1	0	2	0	0	1	0	0	1
122_1481037|F|ITS2	ACTACCCCACATTTATAATTTTTTTGTTATAGATGGCCTTTGAGAGTTTACCGGTGGATTTTTTTCCATTGGTTCTCCTTAATATAATCTGGCAGAAGGAATTGACTGTATGTTCGTAGATGCCCATTAAACCTTTTAATTGAAAGATTTTTTTGGGCGCTTAAAGTCTGCGTGCAACTACACAGTTGAAACTGGAGGCCACTCAAATAAAATTTTAAA	Fungi	Mucoromycota	Mucoromycetes	Mucorales	Mucoraceae	Mucor	Saprotroph	0	0	0	0	0	0	0	0	0	0	0	0	0	0	0	0	0	0	0	0	0	0	0	0	0	0	0	0	0	0	0	0	0	0	0	0	1	0	0	0	0
122_1481939|F|ITS2	CAACCATCAAGCCCCAGGCTTGTGTTGGGGACCTGCGGCTGCCGCAGGCCCTGAAAACCAGTGGCGGGCTCGCTGTCACACCGGGCGTAGTAGATTTTATCTCGCTCTGGGCGTGCTGCGGGTTCCGGCCGTTAAACCACCTTTTAACCCAA	Fungi	Ascomycota	Sordariomycetes	Sordariales	Chaetomiaceae	Chaetomium	Saprotroph	0	1	0	0	0	0	0	2	0	0	1	0	0	0	0	53	0	0	1	1	0	0	1	0	0	0	0	0	0	0	0	0	0	1	0	0	0	0	0	0	1
122_1482076|F|ITS2	CAACCATCCAGCCCCCGGCTGGCGTTGGGGCCCTGCGGCTGCCGCAGGCCCCGAAATCCAGTGGCGGGCTCGTCGTCGTACCGAGTGCAGTAAACATCCTCGCTCAGGGAACCCGACGGGTGCCGGCCGTGAAACCCCCCCTTCTCAA	Fungi	Ascomycota	Sordariomycetes	Sordariales	Lasiosphaeriaceae	Schizothecium	Saprotroph	0	1	0	0	0	0	0	0	0	0	0	0	0	0	0	2	0	0	0	6	0	0	0	3	0	0	1	0	0	0	0	0	0	0	0	0	0	0	0	0	0
122_1482337|F|ITS2	CTGCCCTCAAGCCCGGCTTGTGTGTTGGGCCCTCGTCCCCCGGCTCCCGGGGGACGGGCCCGAAAGGCAGCGGCGGCACCGCGTCCGGTCCTCGAGCGTATGGGGCTTCGTCTTCCGCTCCGTAGGCCCGGCCGGCGCCCGCCGACGCATTTATTTGCAACTTGTTTTTTTCCA	Fungi	Ascomycota	Eurotiomycetes	Eurotiales	Aspergillaceae	Aspergillus	Saprotroph	1	0	2	0	0	1	0	3	0	1	2	1	2	1	1	0	2	0	1	0	1	1	1	1	3	0	0	3	3	6	1	1	0	0	0	0	0	1	1	0	1
122_1482557|F|ITS2	CAACCCTCAAGACCCACCTTTCGGGGCGGGACTTGGTGTTGGGGCCCGGCCTCCTTCTCGGCGGCCGTCCCCGAAATGCAGTGGCGGTCACGCCGCAATCCCTTGCGTAGTAACTTTTGTCTCGCACTGGAAAGCGACGCGGTCCACGCCGTAAAACAACCCATTTTTTCT	Fungi	Ascomycota	Sordariomycetes	Hypocreales	_	_	_	0	0	0	0	0	0	0	0	0	0	0	0	0	0	0	0	0	0	0	0	0	0	0	0	1	0	0	0	0	1	0	0	0	0	0	0	0	0	0	0	0
122_1482801|F|ITS2	GTACCCTCAAGCTTTGCTTGGTGTTGGGCGTCTTGTCTCCAGTTCGCTGGAGACTCGCCTTAAAGTAATTGGCAGCCGGCCTACTGGTTTCGGAGCGCAGCACAAGTCGCGCTCTCTTCCAGCCAAGGTCAGCATCCACAAAGCCTTTTTTCAAC	Fungi	Ascomycota	Dothideomycetes	Pleosporales	Pleosporaceae	Alternaria	Plant pathogen	0	0	0	0	0	0	0	0	0	0	1	0	1	0	0	0	0	0	0	0	0	0	0	0	0	0	0	1	0	0	0	0	0	0	0	0	0	0	0	0	0
122_1482984|F|ITS2	AATATCAACCCCTCCTGGTTTCTGATCAGTGTTGGGCTTGGACTTGGGTGTCTGCCAGTTCGCTGGCTCGCCTTAAAAGAGTTAGTGGTAATAACATCCACGGCTAAGACGTAATAAGTTTCGTCTGGTCAAGGTGTGACGACTGCTCATAACCCGACCGCAAGGTCATTATTTATG	Fungi	Basidiomycota	Tremellomycetes	Tremellales	Bulleraceae	Bullera	Saprotroph	0	0	0	0	1	0	0	0	0	0	0	0	0	0	0	0	1	0	0	0	0	0	0	0	0	0	1	0	0	0	0	0	0	0	0	0	0	0	0	0	0
122_1483015|F|ITS2	CAACCCCTCAAGCACAGCTTGTGTGTTGGGCTCTCGTCCCCTGTGGACGGGCCTGAAATGCAGTGGCAGCACCGAGATACCGGTGTCTGAGTGTATGGGCATTGATCATCACTCGATAGACCCGATCGGCGCTGACCGTCAAACCACGATTCCTCGGAATCATCCAG	Fungi	Ascomycota	Eurotiomycetes	Onygenales	Onygenales_fam_Incertae_sedis	Chrysosporium	Saprotroph	0	0	0	0	0	0	0	0	0	0	0	0	0	0	0	0	0	0	0	0	0	0	0	0	0	0	0	0	0	0	0	0	0	0	0	0	0	0	0	0	0
122_1483297|F|ITS2	CAAACCTCAAGCTCACGCTTGGTATTGGGCGTCGTCCGCTAGGACGTGCCAGAAACCCGTAGGCAGTGGTGCCCGCCTCCCAGCGTAGTCAATCTACCCGCTTCGGAGCGCGCGGTGCCGCCCGCCGGACGAACAACCACTTTTTTCTATG	Fungi	Ascomycota	Dothideomycetes	Tubeufiales	Tubeufiaceae	_	_	0	39	2	0	6	0	0	0	0	0	0	0	0	1	96	2	5	14	0	0	2	0	0	53	0	1	1	0	4	2	0	0	0	0	2	1	0	2	0	0	0
122_1483329|F|ITS2	GAACCCTCAAGCTCTGCTTGGTGTTGGGCGTTTGTCCCGCGTTTGCGCGTGGACTCGCCTTAAAGCAATTGGCAGCCATGTAATTCGGCTTTGAGCGCAGCACAATGCGTACTCTCCGCTGGTACATTGGCATCCAGAAGCCCTTTTTTTAC	Fungi	Ascomycota	Dothideomycetes	Pleosporales	Morosphaeriaceae	Acrocalymma	Saprotroph	0	0	0	0	0	0	0	0	0	0	0	0	0	0	0	0	0	0	0	0	0	0	0	0	0	0	0	0	0	0	0	0	0	0	0	0	0	0	0	0	0
122_1483439|F|ITS2	CTGCCCTCAAGCACGGCTTGTGTGTTGGGTCGCCGTCCCCTTCCCGGGGGACGGGCCCGAAAGGCAGCGGCGGCACCGCGTCCGGTCCTCGAGCGTATGGGGCTTTGTCACCCGCTCTGTAGGCCCGGCCGGCGCCTGCCGACCACCAACCTTTTTTTAACCA	Fungi	Ascomycota	Eurotiomycetes	Eurotiales	Aspergillaceae	Aspergillus	Saprotroph	0	0	0	0	0	0	0	0	1	0	1	0	0	0	0	0	1	0	0	0	0	0	0	0	0	0	5	0	0	0	0	0	0	0	0	0	0	0	0	0	0
122_1483516|F|ITS2	AAAAATCTCACCCAACTCGGTGCTTTCGAGCGTCGAGTGCAGGTGGATCTGGATTTTTGCGTCAGCAATCATCTTAAATTCATCGTGTGTGCACCAATTGATGTTTCTTTTGGTTGTCCGAGTGCAACAGAATTATCTATTTCGCTTTGGCAGTCGATTGATGCTCTTGATGCGCATGCTTCACCAATAATACGGTTTTCAAATCGGTATGATTTGAATTTCCGATA	Fungi	Chytridiomycota	_	_	_	_	_	0	0	0	0	0	0	0	0	0	0	0	0	0	0	0	0	0	0	0	0	0	0	0	0	0	0	0	0	0	0	0	0	0	0	0	0	0	0	0	0	0
122_1483598|F|ITS2	CAACCATCAAGCGCCTCGCTTGTGTTGGGGCCCTGCGGCTGCCGCAGGCTCCTAAATCCAGTGGCGGGCTCGTCGTGGTACCGAGTGCAGTAAACATCCTCGCTCAGGGAACCCGACGGGTGCCGGCCGTGAAACCACCCCTCTTTAA	Fungi	Ascomycota	Sordariomycetes	Sordariales	Lasiosphaeriaceae	Schizothecium	Saprotroph	0	1	0	0	1	0	0	1	0	0	0	0	0	0	0	0	0	1	0	1	0	0	0	0	0	0	0	0	14	0	0	1	0	0	1	0	0	0	0	0	0
122_1483608|F|ITS2	CAACCCTCGAGCTCCCCTTGGGGAGCCCGGCGTTGGGGACCGGCCTCTACCGCCGACCCCGAAATACAGTGGCGGCCCCGTCACGGCGACCTCTGCGTAGTAACTCAACCTCGCACCGGAAACCCGACGTGGCCACGCCGTAAAACACCCCACTTCTGAA	Fungi	Ascomycota	Sordariomycetes	Hypocreales	Cordycipitaceae	Lecanicillium	Animal parasite	0	0	1	0	0	0	0	0	0	0	0	1	0	0	0	0	0	0	0	1	0	15	1	0	0	0	0	0	0	1	0	0	0	0	0	0	0	0	0	0	0
122_1484405|F|ITS2	AAAACCTCAGTCTCTGATTTATCATTGATTGGTCTTGCATCGGATGCCCAAAGCGTCCCCTGCGAAATCCAATGGCGAAGAGCCACGCAGCCAAAGCGTAGTATAATAACCTCGTAATGGATGTGTGTGCGCTTCCGCCGTAACCCCCAAATTCTTAGT	Fungi	Ascomycota	Pezizomycetes	Pezizales	Ascodesmidaceae	Cephaliophora	_	0	0	0	0	0	1	0	0	0	0	0	0	0	0	0	0	0	0	0	0	0	0	1	0	1	1	1	0	0	0	0	0	0	0	0	0	0	0	0	1	0
122_1484496|F|ITS2	CAACCCTCGGCTCCCCGCCGGTGTTGGGGATCGGGGCGCCCAGCGCGCCCCGTCCCCGAAATACAGTGGCGGCCCGGCCGCGCCTCCTCTGCGTAGTAGCACACCTCGCAGCCCGGAGAGCGGCCCGGCCACGCCGTTAAACCCCAACTTCTGAA	Fungi	_	_	_	_	_	_	0	0	0	0	0	0	0	0	0	0	0	0	0	0	0	0	0	0	0	0	0	0	0	0	0	0	0	0	0	0	0	0	0	0	0	0	0	0	0	0	0
122_1484520|F|ITS2	TCACCCCTCGAGCCCCCGGGCTTGGTGTTGGACGGCTTGGTTACGCTCCCCGCGTGACCCCTCCTAAAGACAATGACGGCGGCCTCGTGGAGCCCCCGGTACACTGAGCTTCTTAACTGAGCACGTATCGGATCTAGGGCGCCCAGGCTCCGGTCCTCTCCCCTTTGTGGGGGAAAAACCTCTTTTTACAA	Fungi	Ascomycota	Eurotiomycetes	Chaetothyriales	Herpotrichiellaceae	Exophiala	Saprotroph	0	0	0	0	0	0	0	0	0	0	0	0	0	0	0	4	0	0	0	0	0	0	1	0	0	0	0	0	0	0	0	0	0	0	0	0	0	0	0	0	0
122_1484578|F|ITS2	TCCCCCCTCAAGCCCTAGCTTGGTGTTGGACCTCTGGTCGTTCTGACCGGTCCCAAAGATAATGACGGCGTCCCCAGGACTCCTTGGTGCAACGAGTTACCACGTAACACGCACCGCAGGTGGCCTGGAGACCTGTCCCAACCTCCACAATTTTTCAA	Fungi	_	_	_	_	_	_	0	0	0	0	0	0	0	0	0	0	0	0	0	0	0	0	0	0	0	0	0	0	0	0	0	0	0	0	0	0	0	0	0	0	0	0	0	0	0	0	0
122_1484596|F|ITS2	CAACCATCAAGCCCCCGGCTTGCGTTGGAGCCCTGCGGCTGCCGCAGGCTCCCAAATCTAGTGGCGGGCTCGTCGTCGTACCGAGTGCAGTAAACATCCTCGCTCAGGGAACGCGTCGGGTTCTTGCCGTGAAACCCCCCCATATCAA	Fungi	Ascomycota	Sordariomycetes	Sordariales	Lasiosphaeriaceae	_	_	0	0	0	0	0	1	0	0	0	0	0	0	1	0	23	0	0	0	0	0	1	0	0	0	0	0	0	0	0	0	0	0	2	0	1	0	0	0	0	96	0
122_1484982|F|ITS2	CACCACTCAAGCTATGCTTGGTATTGGGTGTCGTCCTTAGTTGGGCGCGCCTTAAAGACCTCGGCGAGGCCTCCCCGGCTTTAGGCGTAGTAGAATTTATTCGAACGTCTGTCAAAGGAGAGGAACTCTGCCGACTGAAACCTTTATTTTTACA	Fungi	Ascomycota	Dothideomycetes	Dothideales	Aureobasidiaceae	Aureobasidium	Saprotroph	0	0	0	0	0	0	0	0	0	0	0	0	0	0	0	0	0	0	0	0	0	0	0	0	0	0	0	0	0	0	0	0	0	0	0	0	0	0	0	0	0
122_1485443|F|ITS2	AATCAATCAAACCTTGGTTTGGTATTGGGAGAAGTGGTTTTGCCTCTCTCCTTTAAGCTATTGGCGACACTATTTAGCTTGTAAGATGTAGTAAGTAATTCCTCATCAAAGCAACTGAATGGCTGTCTGCCAAATGAACGATTTATTTTACA	Fungi	Ascomycota	Pezizomycetes	Pezizales	Ascobolaceae	_	_	3	0	1	0	0	1	1	1	2	0	0	1	0	0	1	2	1	1	0	1	1	2	0	0	0	2	0	2	4	2	1	1	0	0	0	1	1	0	0	2	2
122_1485467|F|ITS2	CAACACCTCAGCGCACGCTGGTTTTGAGCTGTGAGGGGCCTCCGGGTCCCTTCCGCTTTAAAGTTGTAAGCTCTGCTGGCTCTCAGCCTGACCGAAAACATAGTAAATTTCTTGCCTTGTTTATGGAATGGTTGTGGGGTTCGGCCTGAACAACACCTATAATTTCTAAG	Fungi	Ascomycota	Orbiliomycetes	Orbiliales	Orbiliaceae	Dactylella	Saprotroph	0	0	0	0	0	0	0	0	0	0	0	0	0	0	0	0	0	0	0	0	0	0	0	0	0	0	0	0	0	0	0	0	0	0	0	0	0	0	0	0	0
122_1485719|F|ITS2	CACTCTTAAAAAACATATTTTTGTTTTTTAGTATTGAGTTTTATTTCTCTTTGGAGAATAACTTGAAATGAATTGGCAAAAGCGAATTATATTTCTTTTAAGGCTTTTTTACAACGTAATAGGTTTTACCAACTCGTTGACTTTAAAGCTGAAATTAATTCATGCTTGGGCATTATAACTAAAACTTTTTAAAA	Fungi	Ascomycota	Saccharomycetes	Saccharomycetales	_	_	Saprotroph	0	0	0	0	0	0	0	0	0	0	0	0	0	0	0	0	1	0	0	0	0	0	0	0	0	0	0	1	0	0	0	0	0	1	0	3	0	0	0	0	0
122_1486212|F|ITS2	CAACCCTCAAGCCTAGCTTGGTGTTGGGCTCCGCCGCCTGGCGGGCCCTAAAGTCAGTGGCGGTGCTGTCCAGCTCCGAGCGTAGTAACTCTTCTCGCTCTGGAGGACTGGGCATGTGCCTGCCAGCAACCCCCCTCAATCTTTCTCA	Fungi	Ascomycota	Eurotiomycetes	Onygenales	Onygenales_fam_Incertae_sedis	Chrysosporium	Saprotroph	0	0	0	1	0	1	1	0	0	0	3	0	0	1	0	0	0	0	0	0	0	0	0	0	1	0	0	0	0	0	0	0	0	0	0	0	0	0	0	0	0
122_1486349|F|ITS2	GAACTTCTCAGAACCCCCTATCAAAGTGGGCTTTGGATTGATGGAGGATGCACTGCTGCCCCAATTTTCGGGGGCTCCTCTTTGCTTCTCTGAAATGGATGGGTTGTGGCCACGAGCCGGTCGTCGGTATGATACGTCTTACCTGCTTCCAACCCGTGCCAGCCAGACATGACCGCAAGGTCTCAGGA	Fungi	Basidiomycota	Agaricomycetes	_	_	_	_	0	0	0	0	0	0	0	0	0	0	0	0	1	0	0	1	0	0	0	0	0	0	0	0	0	0	0	0	0	0	0	0	0	0	0	0	0	4	0	1	0
122_1486625|F|ITS2	CTCCCCTCGAGCGCGGCTTCACGGCCTGTCGCCCGGTGTTGGGGCGCTACGGTGAGAGGAGCCCCGCGCTCCCTCTCCCCCGTAGGCCCCGAAATGTAGTGGCGGTCCCGCCGCGGCGCCCCCTGCGTAGTAGTCTTACAACTCGCATCGGGACCCGGCGGAGGCCAGCCGTCAAACCCCCAACTTCAATA	Fungi	Ascomycota	Sordariomycetes	Microascales	Microascaceae	Acaulium	_	0	0	0	0	0	0	0	0	0	0	0	0	0	0	0	0	0	0	0	0	0	0	0	0	1	0	0	0	0	0	3	0	0	0	0	0	0	2	0	0	0
122_1486778|F|ITS2	AAATAAAAATCGATGTCGTTGTCACCATATAACGCGTCGGAATTGAGTCGTCTTACCTTCGGTTAAGTGACTTAAAATTTTTACGCGAATTCGAAACGTATTTAATGTTTATGTACGTTTGCGATATTCCAATTTATTAGGTGCGATCATTCCTATGGTTCGCGTCTATAATTTTTCATT	Fungi	Glomeromycota	Glomeromycetes	Glomerales	Glomeraceae	Glomus	AM	0	1	0	0	0	0	0	0	0	0	1	0	0	0	1	0	0	0	0	0	0	0	0	0	0	0	0	0	0	0	0	0	0	0	0	0	0	0	0	0	0
122_1486896|F|ITS2	CAACCCTCAAGCACTGCTTGGTGTTGGGGCCCTGCGCCTGCAGGCCCTGAAATACAGTGGCGGATCGCCCGGAAATCTCTCTGCGTAGTACTTAACACCTCGCTCTGGGACCCGGCGGTGCCTGCCGTAAACCCCCCAAATTTACCAA	Fungi	Ascomycota	Sordariomycetes	Glomerellales	Reticulascaceae	Cylindrotrichum	Saprotroph	0	0	0	0	0	0	2	0	0	0	0	0	0	0	0	0	0	0	0	0	0	0	0	0	0	0	0	0	0	0	0	0	0	0	0	0	0	0	0	0	0
122_1487029|F|ITS2	AACACCTCAAAGCTTTTGATTTTTTGTTGAAAGCTTTGGACTTGAGCAATCCCAACACCAATCTTTTTTAGATTGGAGGCGGGTTGCTTGAAATGCAGGTGCAGCTGGACATTCTCCTGAGCTAAAAGCATATTCATTTAGTCCCGTCAAACGGATTATTACTTTTGCTGCAGCTAACATAAAGGGAGTTTGACCGTATTGGCTGACTGATGCAGGATTTCACAGGGGTCGGCAACGACGCTTGTTAA	Fungi	Mortierellomycota	Mortierellomycetes	Mortierellales	Mortierellaceae	Mortierella	Saprotroph	0	0	0	0	0	0	0	0	0	0	0	0	0	0	0	1	0	0	0	0	0	0	0	0	0	0	0	1	0	0	1	0	0	0	0	0	0	0	0	0	0
122_1487198|F|ITS2	CAACCCTCAGCCCCCGTTCGCGGGGCGCTGGCGTTGGGGCCCGGCCGTCCTCGCGGCGGCCGTCCCCGAAACACAGTGGCGGTCTCCCGCAGACTCCCCTGCGTAGTAGCACTACCTCGCAGAAGGGACGAGCGGGCTGGCCACGCCGTAAAACACCCCACTTCTCCA	Fungi	Ascomycota	Sordariomycetes	Hypocreales	Hypocreales_fam_Incertae_sedis	Emericellopsis	Saprotroph	0	0	0	0	1	0	1	0	0	0	0	1	0	0	0	0	0	0	0	0	0	0	0	0	1	2	2	0	0	1	0	0	1	0	0	0	0	1	0	0	0
122_1487848|F|ITS2	AGACTCAACCTCCCCGGTTTATGATCGGGACGGGTTGGATGTGGGTGCTGCCGGTCACGGCTCGCCTCAAATGTCTTAGCGGCTTCAGAAGCCCCATTCTGGCGTAATAAGTTTCGCTGGAGAGGGTGTGGATGACTGCTCACAACCGCCCTTGGGCAACCTTTTGA	Fungi	Basidiomycota	Tremellomycetes	Tremellales	_	_	_	0	0	0	0	0	0	0	0	0	0	0	0	0	0	0	0	0	0	0	0	0	0	0	0	0	0	0	0	0	0	0	0	0	0	0	0	0	0	0	0	0
122_1488286|F|ITS2	CAACCCTCGAGCCCCTCCGGGGGGTCGGCGTTGGGGATCGGCCCTCCCTCGCGGGGGCCGGCCCCGAAATCCAGTGGCGGTCCCGCCGCAGCCTCTCCTGCGCAGTAGTTTGCACAACTCGCACCGGGAGCGCGGCGGGCCCACGCCGTAAAACAACCCAACCTTCTGAAA	Fungi	Ascomycota	Sordariomycetes	Hypocreales	Hypocreaceae	Trichoderma	Saprotroph	0	0	0	0	0	0	1	0	1	1	0	0	1	0	2	0	1	0	3	0	0	1	0	1	0	0	0	0	1	0	0	1	0	1	0	0	0	0	0	0	0
122_1488707|F|ITS2	CAACCCTCAAGCCCTGCTTGGTGTTGGGGCCCTACGGCTGCCGTAGGCCCTGAAAGGAAGTGGCGGGCTCGCTACAACTCCGAGCGTAGTAGAAATCTATCTCGCTAGGGAGGTGCGGCGCGCTCCTGCCGTTAAAGACCCATCTTTAACCAA	Fungi	Ascomycota	Sordariomycetes	Coniochaetales	Coniochaetaceae	Lecythophora	Saprotroph	0	0	0	0	0	1	0	0	0	0	0	0	1	0	0	5	0	0	0	0	0	0	0	0	1	0	0	0	1	1	0	0	0	0	0	0	0	0	1	0	0
122_1489807|F|ITS2	CAACCATCAAGCGCCTAGCTTGTGTTGGGGCCCTGCGGCTGCCGCAGGCCCCTAAATCCAGTGGCGGGCTCGTCGTCGTACCGAGTGCAGTAAACATCCTCACTCAGGGAACCCGACGGGTGCCGGCCGTGAAACCCCCCCTCCTCAA	Fungi	Ascomycota	Sordariomycetes	Sordariales	Lasiosphaeriaceae	Schizothecium	Saprotroph	0	1	0	3	0	1	2	4	0	0	3	2	0	1	0	2	0	1	0	0	0	1	1	0	0	2	1	0	13	11	2	306	1	3	0	1	1	0	2	9	0
122_1489813|F|ITS2	AATTCTCAACCTGCAGTACTTTTTACAAGTCCGGCAGGCTTGGATTATGGGACTTGCTGGTTTTTCTGAAATCAGCTCTCCTTAAATGTATTAGCACAATCTCTGCTGACCATCTTTGGTATGATAATTATCTATACCATCGAGAATCAGTTTTCCGCCCTGGAAGGATTTTGCTTCTAATCGTCTTCGCGGACAACTTGACA	Fungi	Basidiomycota	Agaricomycetes	Agaricales	Entolomataceae	Entoloma	Saprotroph	0	0	0	0	0	0	0	0	0	0	0	0	0	0	0	0	0	0	0	0	0	0	0	0	0	0	0	0	0	0	0	0	0	0	0	0	1	0	0	0	0
122_1489889|F|ITS2	ATACTCTCAAACTTGACCTTTTCTTAATTGAAATGGGGTCATAGTTTGGACTTGGATGCTGCTGCGTTGGCCCTTAGGGGTCGTTGCGGCTCGTCTCGAAATGCATTAGCTGGTCGACTCTTGGTCTATAAAGCTATCAACGGTGTGATAAGAAACAATTCAATTTGTTGATTGTAGCGCTGTTGTTTTATGGGCCGTGTCAATGACTGCTTCTAATAGTCCATTAAGCCTTTTATCAC	Fungi	Basidiomycota	Agaricomycetes	Geastrales	Geastraceae	_	_	0	0	0	0	0	0	0	0	0	0	0	0	0	0	0	0	0	0	0	0	0	0	0	0	0	0	0	0	0	0	0	0	0	0	0	0	0	0	0	0	0
122_1489961|F|ITS2	AATCTTCAACCCACCTCTTTCTTAGTGAATCTGGTGGTGCTTGGTTTCTGAGCGCTGCTCTGCTTCGGCTTAGCTCGTTCGTAATGCATTAGCATCCGCAACCGAACTTCGGATTGACTTGGCGTAATAGACTATTCGCTGAGGATTCTAGTTTACTAGAGCCGAGTTGGGTTAAAGGAAGCTCCTAATCCTAAAGTCTATTTTTTG	Fungi	Basidiomycota	Microbotryomycetes	Sporidiobolales	Sporidiobolaceae	Rhodotorula	Saprotroph	1	0	0	0	0	0	0	0	0	0	0	0	0	0	0	0	0	0	0	0	0	0	0	0	0	0	0	0	0	0	0	0	0	0	0	0	0	0	0	0	0
122_1490300|F|ITS2	CAAAAACACTTCAGCAGACTATTTTATTGGTTTGTTAGGTATTGAGCATGAAGGAAGTGGCACTTGCGGCCAGGCTTCTGCTTTAAACTTGCCGCACGACCGCAAGCTATTGCTAGGTCTATGGAAGTGGTATTTACATATATTTTCCAGTGTGAACTAGCTAGCTTTCAGCGGCGTTAAACCAATGTTGTTCATCAGAGCAACTGAA	Fungi	Ascomycota	Orbiliomycetes	Orbiliales	Orbiliales_fam_Incertae_sedis	Vermispora	_	0	0	0	0	0	0	0	0	0	0	0	0	0	0	0	0	0	0	0	0	0	0	0	0	0	0	0	0	0	0	0	0	0	0	0	0	0	0	0	0	0
122_1490304|F|ITS2	AAACCCTTCGGTTTGACGATTTATTGTCTCGCCGGCGTTGGCGGTTTTTGGGGGTTCGTCCCCCGATTCCGTTTAAACACTGACACGCGGAGATTAAGGTGTTAAAGGATTAACCCCTCATCGATTAGTAGAAATATTTATCTTTGAAGATTATGACTTTAAAACCCCACCCGCTATACAAAATAGGGAATCCCTTCGGGGACACCCGACCTTGAA	Fungi	Ascomycota	Leotiomycetes	Helotiales	_	_	_	0	0	0	0	0	0	0	0	0	0	0	0	1	0	0	0	0	0	0	0	0	0	0	0	0	0	0	0	0	0	1	0	0	0	0	0	0	0	0	0	0
122_1491072|F|ITS2	TACTCCTCTCACTATCAGTTACCTTGGTAGCCTAGTGAGGACTTGAGTCATCATGGACTATCCTCGGATAGCCTGTGCGACTTTAAATAGCAGTACCAGCGTCCCTAGGATCGCTGTTATCTTGCAGAGTTGATGGCCTTGTGCCTAATCCTGTTAGGGTAACAGATCGTATACCTAGTGGTTAAACGTAGCTGGCTTACTAAACCATACAGTGATCAGTAGTTAACTGATTGACTGTGA	Fungi	Basidiomycota	Agaricomycetes	Polyporales	_	_	Saprotroph	0	0	0	0	0	1	0	1	0	0	0	0	0	0	0	1	0	0	0	0	0	0	0	0	0	0	0	0	1	0	1	0	0	0	0	0	0	0	0	0	0
122_1491097|F|ITS2	CAACCCTCAGGCCCCCCGGGGACTGGTGTTGGGGATCGGCCCGCCCTGGCGCGGCGCCGTCCCCGAAATACAGTGGCGGTCTCGCTGCAGCCTCCCCTGCGTAGTAGCACACCTCGCATTGGAGAGCGGCGCGGCCACGCCGTGAAACCCCAACTTCTGAT	Fungi	Ascomycota	Sordariomycetes	Hypocreales	Stachybotryaceae	Achroiostachys	_	0	0	0	0	0	0	0	0	0	0	0	0	0	0	0	0	0	0	0	0	0	0	0	0	0	0	0	0	0	0	0	0	0	1	0	0	0	0	0	1	0
122_1491349|F|ITS2	CAACCCTCGAGCCCCCCCGGGGGGTCGGCGTTGGGGATCGGCTGTCAAGTCAAGACTGCCGGCCCCGAAATGCAGTGGCGGTCTCGCCGCAGCCTCTCCTGCGCAGTAGCTTGCACGCTCGCAACGGGAGCGCGGCGCGTCCACGGCCGTGAAACAACCCAAACTTCTGAAA	Fungi	Ascomycota	Sordariomycetes	Hypocreales	Hypocreaceae	Trichoderma	Saprotroph	0	0	0	0	0	0	0	0	0	0	0	0	0	0	0	0	0	0	0	0	0	0	2	0	3	1	2	2	0	0	0	0	0	0	0	0	0	0	0	0	0
122_1491585|F|ITS2	AAAACCTCAGTCTCTGATTTATCATTGATTGGTCTTGCATCGGATGCCCATGGCGTCCCCTGCGAAATCCAATGGCGAAGAGCCACGCAGCCAAAGCGTAGTATAATAAACCTCGTAATGGATGTGTGTGTGCTTCTGCCGTAACCCCCAAATTCTTAGT	Fungi	Ascomycota	Pezizomycetes	Pezizales	Ascodesmidaceae	Cephaliophora	_	0	0	1	0	0	0	0	0	0	0	0	0	0	0	0	0	0	0	0	0	0	0	0	0	0	0	0	0	0	0	0	0	0	0	0	0	0	0	1	0	0
122_1492378|F|ITS2	TAATGAATCAAATCGAGGTGTTGCTTTTTTTGTGATGCTTTCGGAGTTTGGGTTATCTTAGCCTTCGGGTTAAGAGGCCTAAAATTGAGTCACTTTTTGGTCACACTTCTAGGCGTACATAAATTTGTTTTTATTCGTCTATTCGTGCCAGAAAATTTTACTAGGTGCGAATCACGTTTTATGATTCCGTGCCTATAATTTATCATG	Fungi	Glomeromycota	Glomeromycetes	Glomerales	Glomeraceae	Rhizophagus	AM	0	0	0	0	0	0	0	0	0	0	0	0	0	0	4	0	0	0	0	0	0	0	0	0	0	0	0	0	0	0	0	0	0	0	0	0	0	0	0	0	0
122_1492918|F|ITS2	CAACCCTCAGGACCCCTCCGCGGGACCTGGCGTTGGGGATTGGCCGTCAGCCAGCCCCTAAATATAGTGGCGGTCCCTCCGCGACCTCCCCTGTGCAGTAGCGATACCTCGCAGCGGGATAGCGGTTCGACCACGCCGTAAAAAGCCCAATTTCTCAA	Fungi	Ascomycota	Sordariomycetes	Hypocreales	Hypocreales_fam_Incertae_sedis	Acremonium	Saprotroph	0	0	0	0	0	0	0	0	0	0	0	0	0	0	0	0	2	0	0	0	0	0	0	0	0	0	0	0	0	0	0	0	0	0	0	1	0	0	0	0	0
122_1492923|F|ITS2	CAACCCTCAAGCTCTGCTTGGTATTGGGCTCTGCCGGTCCCGGCAGGCCCTAAAATCAGTGGCGGTGCCATCCGGCTTCAAGCGTAGTAATTCTTCTCGCTTTGGAGGCCCGGGTGCGTGCTTGCCAGCAACCCCCAATTTTTTTCA	Fungi	Ascomycota	Leotiomycetes	Thelebolales	Pseudeurotiaceae	Pseudeurotium	Saprotroph	0	0	0	0	0	0	0	0	0	0	0	0	0	0	0	0	0	0	0	0	0	0	0	0	0	0	0	0	0	0	0	0	0	0	0	0	0	0	0	0	0
122_1493664|F|ITS2	AACACCTCAATTTCATGATTCTTAATTTTGAAATTGGACTTGAGCAGATCCCAACGTACATTTAATTATATGGAGGGTTGCTTCAAATGCAGGTGCAGCCGATCATTCTTCTGGGCTAAAAGCATTATCTAGTTAATCCCGTAAAACGGATTATTCACTTTATTGCTGCAGCTTACCTTTATAAAAGGAAGAAATGGCCATTGTGCTGACTGATGCAGGAATTCTCAGAGGTCTGTAAGGACTTTTGAAA	Fungi	Mortierellomycota	Mortierellomycetes	Mortierellales	Mortierellaceae	Mortierella	Saprotroph	0	1	0	1	0	0	1	0	0	0	0	0	0	0	1	0	2	0	0	1	0	0	0	0	1	1	1	1	2	2	0	0	1	1	0	0	0	1	0	0	0
122_1493774|F|ITS2	TAACCCTCGCCCCTGCGGTGTCAAAGCCGCCCGGGTGGACTTGGGCGTTGCCGTCGTCGGCTCGCCTTGAAATGCATTAGCTTTGCGCCCATTGGTGCGCTTGGTGCTGCCGTGATAATTTCCTCGGCTCGCCTTATGCCGCCTCCAGCGACGCTGCTTCCAACGGTCCCACGCGGACAACAGACACATAAAG	Fungi	_	_	_	_	_	_	3	2	1	1	1	0	0	1	1	0	1	1	0	1	1	4	1	1	3	2	0	1	3	0	2	1	0	0	2	0	0	1	0	2	1	1	1	0	2	0	2
122_1494361|F|ITS2	CAACCTTCAAGCACTGCTTGGTCTTGGGCTCCGCCGCTAACCCGGCGGGCCTCAAAACGAGTGGCGGCGCCATCAGGCTCTGAGCGTAGTAGATTTCCTCGCTACGGAGTCCTGGTGACGGTGGTCATCAAACCCCAACTCTCTAA	Fungi	Ascomycota	Leotiomycetes	Helotiales	Helotiales_fam_Incertae_sedis	Cadophora	Saprotroph	0	1	4	0	0	0	0	0	0	3	0	0	0	0	1	0	0	14	0	1	0	0	0	0	0	0	0	0	1	0	0	0	0	1	1	2	1	0	0	0	0
122_1494633|F|ITS2	TAAATAAAAATCGGGGTTTTTGCCACCTTTGGTGGTGACGCTTCGGAATTGGGTCATCTTTACCTTTCGGTTAAGTGACTTAAAATTTTTTGTATGATATCTGAACGTATTTAAATTTATTTGGTACGTTTTGTAATATCGAATGTTTATTAGGTGTGATCATCCTCATGACTCACGTCTATAATTTTTTCATC	Fungi	Glomeromycota	Glomeromycetes	Glomerales	Glomeraceae	Rhizophagus	AM	0	1	0	0	0	0	0	0	0	0	0	0	0	0	0	0	0	0	0	0	0	1	0	0	2	0	1	0	1	0	0	0	0	0	0	0	0	0	1	0	0
122_1494678|F|ITS2	CTGCCCTCAAGCGCGGCTTGTGTGTTGGGCGTGGTCCCCCTGGCTTTGGCGGGGACCTGCCCGAAAGGCAGCGGCGACGTCCCGCCTAGTCCTCGAGCGTATGGGGCTCTGTCACGCGCTCGGGAGGGACTGGTGGGCGTTGGTCACCCCTTATTCTTTCTAC	Fungi	Ascomycota	Eurotiomycetes	Eurotiales	Trichocomaceae	Talaromyces	Saprotroph	0	0	0	0	0	1	0	0	0	0	2	0	0	0	0	1	1	0	0	0	0	0	1	0	0	0	0	0	0	0	0	0	0	0	22	0	0	0	0	0	0
122_1494723|F|ITS2	CGACCATCAAGCCCCCGGCTTGTGTTGGGGACCTGCGGCACACCCGCAGGCCCTGAAAACCAGTGGCGGGCTCGCTGTCCACACCGAGCGTAGTAGCATTTTTTGTCTCGCTCAGGGCGTGCGGCGGGTTCCGGCCGTGAAAGCCACCTTCTCGAAGGTACCCAAA	Fungi	Ascomycota	Sordariomycetes	Sordariales	Chaetomiaceae	Dichotomopilus	_	0	0	0	0	1	0	0	1	0	0	0	0	0	1	0	1	1	0	0	1	0	0	0	0	0	0	0	0	0	0	0	0	0	0	0	1	0	0	0	0	0
122_1495052|F|ITS2	AATCCATCAACTGCTTCATTGCGGTTGGATATGGGTCTTTTGAGACTTCACAGCCTCAATGACCTGAAATGAAATGTTACGCATCCTTGGACTACACAGTTCTTGGGCATACGCATGAATGAGGCAACTCACAAGTACGTCTGTTCTTAAGGATTTGTCGGTTTGATTGGACTGGGTAACTCAACCATTATCCAGAGTTGGATGACGTCAGTCACCCTTCTTTGAAC	Fungi	Chytridiomycota	Rhizophlyctidomycetes	Rhizophlyctidales	Rhizophlyctidaceae	Rhizophlyctis	_	0	0	0	0	0	0	0	0	0	0	0	0	0	0	0	0	0	0	0	0	0	0	0	0	0	0	0	0	0	0	0	0	0	0	0	0	0	0	0	0	0
122_1495630|F|ITS2	GTATCTTCAAGCTTTGCTTGGTGTTGGGTGTTTGTCCTGCTCTACGCGTGGACTCGCCTTAAATTAATTGGCAGCCGGTAATCTGGTGTTAAGAGCGCAGCACATTGTGCGCTCCTCGCTGTGTATTGCGGCGTCCATTAAGCCTATATTTTTTGC	Fungi	Ascomycota	Dothideomycetes	Pleosporales	_	_	_	0	0	0	0	0	0	0	0	0	0	0	0	0	0	0	0	0	0	0	0	0	0	0	0	0	0	0	0	0	0	0	0	0	0	0	0	0	0	0	0	0
122_1496891|F|ITS2	CAATCTCAAAGTCCAACTTGGCTTGCAAAAGCTAAGGGAAGTGCTTTGAATGTGGGCTTATTTTGTCGGTTCTCCGGCAAATGGCCTGAAAATGATTGCGTTTGCCTCCGGTCGTGAGATCGGTCGTTACCAAGTGCAACAGATTTATTTGTTTTCTCTTGGACGATCGTTTTCTTCAACGTCGGAACAAACGCTCCACTTACCATACAGTCGGGAGAAGAAGTAATTGCTTTTCTCTTCTGAAG	Fungi	Chytridiomycota	_	_	_	_	_	0	0	1	0	0	0	0	0	0	0	0	0	0	0	0	0	0	0	0	0	0	0	0	0	0	0	0	0	0	0	0	0	0	0	0	0	0	0	0	0	0
122_1496892|F|ITS2	CAACCCTCGACCTCCCCTTGGGGAGGTCGGCGTTGGGGACCGGCAGCACACCGCCGGCCCTGAAATGGAGTGGCGGCCCGTCCGCGGCGACCTCTGCGCAGTAATACAGCTCGCACCGGGACCCCGACGCGGCCACGCCGTAAAACACCCAACTTCTGAA	Fungi	Ascomycota	Sordariomycetes	Hypocreales	Cordycipitaceae	Beauveria	Animal parasite	0	0	0	0	0	0	0	0	0	0	0	0	0	0	0	0	0	0	0	0	0	0	0	0	0	0	0	0	0	0	0	0	0	0	0	0	0	0	0	0	0
122_1496920|F|ITS2	AGCAAATCTCAAAGTCAATTCCTTTTAATTTGGTTTTGCTTTGGACTTGGAGGTCTTGCAGATTTCACAGTCTGCTCCTCTTAAATGCATTAGCTGGATCTCAGTCTTATGCTTGGTTCCACTCGGTGTGATAAGTATCACTCGCTGAGGACACTGTTAAAAAGGTGGCCAGGAAAATACTGATTGAACCGCTTCTAATCGTCTATTAATTGACCCTTAA	Fungi	Basidiomycota	Agaricomycetes	Cantharellales	Ceratobasidiaceae	_	_	0	0	0	0	1	0	0	1	0	0	0	0	0	0	1	0	0	0	0	1	0	0	0	0	0	0	0	0	0	0	0	0	0	0	0	0	0	0	0	0	0
122_1497759|F|ITS2	CAACCATCAAGCCCCCGGCTTGTGTTGGGGACCTGCGGCTGCCGCAGGCCCTGAAAAGCAGTGGCGGGCTCGCTGTCACACCGAGCGTAGTAGATTTTATCTCGCTCTGGGCGTGCTGCGGGTTCCGGCCGTTAAACCACCTTCATAACCCAA	Fungi	Ascomycota	Sordariomycetes	Sordariales	Chaetomiaceae	Chaetomium	Saprotroph	0	0	0	0	0	0	0	1	1	0	0	0	1	0	0	1	0	0	0	0	0	0	0	0	0	0	1	0	0	0	0	0	0	1	0	1	0	1	0	0	0
122_1498101|F|ITS2	AATTCTCAATCTCTACAGCTTTTGTTGTTAGCAGGTTGGATGTGGGGGTTTATTGTGGGCGTTACAACCTACTCCCCTGAAATGAATTAGCTGGAATGCCTCGGCAAATCCAACTATCAGTGTGATAAATATCTTACTGTGGTTGTTGCTTTTGAGGGTATCCGCTTCTCAACTGTCTGCAAAGACAACTTGAATCA	Fungi	Basidiomycota	Agaricomycetes	Agaricales	Bolbitiaceae	Conocybe	Saprotroph	0	0	0	0	0	0	0	0	0	0	0	0	0	0	0	0	0	0	0	0	0	0	0	0	0	0	0	0	0	0	0	0	0	0	0	0	0	0	0	0	0
122_1498119|F|ITS2	CAACCATCAAGCCCCCGGGCTTGCGTTGGGACCCTGCGGCTGCCGCAGGCCCCGAAAAGCAGTGGCGGGCTCGCAGTCACACCGAGCGCAGTAGCGATATTCGCTCCGGGCGTCGGCTGCGGGCACTGGCCGTGAAACCCCCCCTTTCCACAA	Fungi	Ascomycota	Sordariomycetes	Sordariales	Lasiosphaeriaceae	Podospora	Saprotroph	0	0	0	0	0	0	0	0	0	0	0	0	0	0	0	0	0	0	0	0	0	0	1	0	0	0	0	0	0	1	0	0	0	0	0	0	0	0	0	0	0
122_1498694|F|ITS2	TCACCCCTCAAGCCTAGCTTGGTGTTGGGGCCCGCCCGTCAGGGCAGCCCTTAAAATCAGTGGCGGCGCCGTCAGGCTCTAAGCGTAGTAATACTTCTCGCTATAGAGCCCTGGCGGTCTCTTGCCAAAACCCCTAATTTTTTAT	Fungi	Ascomycota	Leotiomycetes	Helotiales	_	_	_	0	0	0	0	0	0	1	0	0	0	0	0	0	0	0	0	0	0	0	0	0	0	0	4	1	0	1	0	0	4	0	0	1	0	0	0	0	0	0	1	0
122_1499205|F|ITS2	CGACCCTCAAGCCCCTAGCGGCTTGGTGTTGGGGTGCTTTCTACGGCTTTCAGCCGTAGGCCCCGAAATCCAGTGGCGGGCCCGACGAGACCCCGAGCGCAGTAATTTTCTCTCGCTTTGGGCGTCGCGGCGGGCGACTAGCCGTAAAACCCGCAGGTGCTCTTGTAGCTCTGTAATACACCAA	Fungi	_	_	_	_	_	_	0	0	0	0	0	0	0	0	0	0	0	0	0	0	0	0	0	0	0	0	0	0	0	0	0	0	0	0	0	0	0	0	0	0	0	0	0	0	0	0	0
122_1499338|F|ITS2	ACACCCTCAAGCTCATGCTTGGTGTTGGGCGTCTGTCCGCGCTTTTAGCGCAGACTCGCCCTAAATCCATTGGCAGCGGCTCCGCCGGCTTCTCGCGCAGCACTTTGCGCTCTTGAAGGCTTTCGGCGGGCTCGCGTCCATCAAGTACCCCCCA	Fungi	Ascomycota	Dothideomycetes	Pleosporales	Didymosphaeriaceae	Letendraea	Saprotroph	0	0	0	1	0	0	0	0	0	0	0	0	0	0	33	0	0	0	0	0	1	0	0	0	0	0	0	0	0	0	0	0	0	0	0	0	0	0	0	0	0
122_1500177|F|ITS2	ACACCTCAACTCTCATGGTTTGCTGTGATGAGCTTGGACTCTGGGGGTTTTGCTGGCCTGTGGTCAGCTCCCCTCAAATGAATCAGCCTCCCAGTGTTTGGTGGCATCACGGGTGTGATAAATATCTATGCTCGCGGTTGTCTGCCAGGTAACCTTTGGTGACAAAGGTTTGCTGGAGCTCACAGATGTCTCTCCTCAGCGAGGACAGCTTTTTGAAC	Fungi	Basidiomycota	Agaricomycetes	Thelephorales	Thelephoraceae	Thelephora	EM	0	0	0	0	0	0	0	0	0	0	0	0	0	0	0	0	0	0	0	0	0	0	0	0	0	0	0	0	0	0	0	0	0	0	0	0	0	0	0	0	0
122_1500206|F|ITS2	CAACCCTCAAGCCCTGCTTGGCGTTGGGGCCCTACGGCTGCTGTAGGCCCTGAAAGGAAGTGGCGGGCTCGCTACAACTCCGAGCGTAGTAATCGTCTTATCTCGCTTAGGGCGTTGGGCGGCGCTCCTGCCGTTAAAAGGACCATCTTTAACTCAA	Fungi	Ascomycota	Sordariomycetes	Coniochaetales	Coniochaetaceae	Coniochaeta	Saprotroph	0	0	0	0	0	0	0	0	0	0	0	0	0	0	0	1	0	0	0	0	0	0	0	0	0	0	0	0	0	1	0	0	0	0	0	0	0	0	0	0	0
122_1501165|F|ITS2	AACACCTCAAGACCTTCAATTTTTTTGATGGTCTTGGACTTGAGCAAACCCAACGCCTTTCTTTTTAGATCGATGGCGGGTTGCTTGAAATGCAGGTGCAGCTGGACATTCTCCTGAGCTAAAAGCATATCTATTTAGTCCCGTCAAACGGATTATTACTTTTGCTGCAGCTAACATAAAGGGAGTTTGACCTCATATGCTGACTGATGCAGGATTTCGCAGAAGATCGTCAAAGATTTCTGTTAA	Fungi	Mortierellomycota	Mortierellomycetes	Mortierellales	Mortierellaceae	Mortierella	Saprotroph	0	0	0	0	0	0	0	0	0	0	0	0	0	0	0	0	0	0	0	0	0	0	0	0	0	0	0	0	0	0	0	0	1	0	0	1	0	0	0	0	0
122_1501416|F|ITS2	CAACCCTCAGGCCCCCAGTGCCTGGCGTTGGGGATCGGCGTGGGCGGCGACGGGCTCTCCGGAGTCCCGAGCCAATGCCTGCCGGCCCCGAAATTCAGTGGCGGTCTCGCTGTAGTCCCCCTCTGCGTAGTAGCACAACTCGCATTGGAGCTCGGCGGTGGCCATGCCGTAAAACACCCCACTTCTGAA	Fungi	Ascomycota	Sordariomycetes	Hypocreales	Stachybotryaceae	Myrothecium	Saprotroph	0	0	0	0	0	1	1	0	0	0	1	1	0	0	0	0	0	1	0	0	0	0	0	0	3	2	2	1	1	1	0	1	0	2	0	1	0	0	1	1	0
122_1501872|F|ITS2	CAACCCTCGATTTCCCTTTGGGGAAGTCGGCCGTTGGAGATCGGCAGCACTGCCGGCTCCCAAATACAGTGGCGACCCGCCGCGGGGACCCCTGCGTAGTAACTTACACTCGCACCGGAAACCAGACGTGTCACGCCGTAAAACCCCCAACTTTCTGAA	Fungi	Ascomycota	Sordariomycetes	Hypocreales	Cordycipitaceae	Lecanicillium	Animal parasite	0	0	0	0	0	0	0	0	0	0	0	0	0	0	0	0	0	0	0	0	0	0	0	0	1	0	1	0	0	2	0	0	0	0	0	0	0	0	0	0	0
122_1501968|F|ITS2	CAACCCTCAAGCTCAGCTTGGTGTTGGGCCCCGCCGCCCCGGCGGGCCCTAAAGTCAGTGGCGGTGCCATCCGGCTCCGAGCGTAGTAATTCTTCTCGCTCTGGAGGTCCGGTTGTGTGCCTGCCATCAACCCCCAATTTTTTTCA	Fungi	Ascomycota	Leotiomycetes	Thelebolales	Pseudeurotiaceae	Pseudogymnoascus	Saprotroph	0	0	0	0	0	0	3	0	0	0	0	0	0	0	1	1	1	0	0	0	0	0	0	139	0	0	1	3	0	1	0	0	0	0	0	0	0	0	0	0	0
122_1502024|F|ITS2	CAACCCTCAGGGCCCGTTCGCGGGAACTGGTGTTGGGGATCGGCCTCCCCCCGGAGGCCGGCCCCGAAATGCAGTGGCGGCTCTACCGCGATCTCCTCTGTGTAGTAGCGATACCTCGCAGCTGGATAGTGGTGGTGCCACGCCGTAAAATCCCAACTTTACCAA	Fungi	Ascomycota	Sordariomycetes	Hypocreales	Cordycipitaceae	Beauveria	Animal parasite	0	0	0	0	0	1	0	0	0	0	0	0	0	0	0	0	0	0	0	0	0	0	0	0	0	0	0	0	0	0	0	0	0	0	0	0	0	0	0	2	0
122_1502653|F|ITS2	TCACCCCTCAAGCCTCGTTGCTTGGTGTTGGACGGCCTGGTCGAGGTGACTCGACCCCTCCTAAAGACAATGACGGCGGCCTGTGGTTCCCCCGGTACACTGAGCTTTTAACTGAGCACGTATTGGATAAGGGCGCCCGGGACCCGGTCCTCTCCTTTCACTAGGAAACTTTTTTCAA	Fungi	Ascomycota	Eurotiomycetes	Chaetothyriales	Herpotrichiellaceae	Cladophialophora	Saprotroph	0	0	0	0	1	0	1	0	0	0	0	0	0	0	0	0	0	0	0	0	0	0	0	0	0	0	0	0	0	0	0	0	0	0	0	0	0	0	0	0	0
122_1502807|F|ITS2	CAACCCCTCAAGCCCAGCTTGGTGTTGGGGCACTGCGTCCCGCAGGCCCCCAAATCCAGTGGCGGACGCGCCAGGTCCCCGAGCGCAGTAGTTTCTCCTCGCTCTGGGCGGCCGGCGCGGGCTTGCCTCGCCCCATCACGCACAA	Fungi	Ascomycota	Sordariomycetes	Myrmecridiales	Myrmecridiaceae	Myrmecridium	Saprotroph	0	0	0	0	0	0	1	0	0	0	0	0	0	0	5	0	0	0	0	0	0	0	0	4	0	1	2	0	0	28	1	0	0	0	0	0	0	0	0	0	0
122_1503461|F|ITS2	CCACCCTCAGGCCCTGCCTGGTGTTGGGGGCCTGCGCCTGCAGCCCCTGAAAGACAGCGGCGGTCCCGGCCCCGGCCCCGAGCGTAGTACCACACCTCGCTCCGGGCGCCGGGCGGGCCCCGGCCGTAAGCCTATACTTTACAA	Fungi	Ascomycota	Sordariomycetes	Chaetosphaeriales	Chaetosphaeriaceae	Chaetosphaeria	Saprotroph	0	0	0	0	0	0	7	0	11	0	0	0	0	0	0	3	1	0	0	0	0	1	3	0	0	0	0	0	1	0	0	0	0	1	0	0	0	1	0	1	0
123_1503556|F|ITS2	AATTATCAACCTCTCCTAGCTTTTCTGAGCTAGTGAGAGGCTTGGATGTGGGGGTTCTTTTGCTGGCTTCAAAGAATGAGGTCGGCTCCCCTGAAATGCATTAGCGGAATCCCATGTGAACCGTCTATTGGTATGATAATTATCTATGCCGTTGACGTGACGCACTTTTGTAATGGGTGTTCAGCTTCTAACAGTCCATTGAATTGGACAATACTTAAATGACA	Fungi	Basidiomycota	Agaricomycetes	Agaricales	Strophariaceae	Tubaria	Saprotroph	0	0	0	0	0	0	0	0	1	1	0	0	0	0	0	0	0	0	0	0	0	0	0	0	0	0	1	0	0	0	0	0	2	0	0	1	0	0	0	0	0
123_1503561|F|ITS2	CTACCCTCAAGCGCGGCTTGTGTGTTGGGTCGACGTCCGCCCCGCTCCGGGGGGGACGGGCCCGAAAGGCAGTGGCGGCACCGCGACCGGACCCCGAGCGTATGGGGCTCTGTCACCCGCTCCGTGGGACCGGCCGGCGCCAGCCTGGCAACCATCATTTACCAA	Fungi	Ascomycota	Eurotiomycetes	Eurotiales	Aspergillaceae	Aspergillus	Saprotroph	0	0	20	0	0	0	0	0	0	1	0	0	0	0	0	0	1	0	0	1	1	1	1	1	0	0	0	0	0	0	0	0	1	1	0	0	4	0	0	1	0
123_1503609|F|ITS2	AAAGCCATCAAGCGAGCTTTGCCTCGCCTGGTTCTGGGGGATGGTCTGCCCTCTGGGCAGCCCACTCCCGAAATTAAATGGCGGACAACCCACCGGTGGAACTGCGGCGTAGTAAGTTAATCCTTTCGCCTGCAGCCATGGAGGGATCATCCTGCCGGTTGCAAAACCCCCACATCCAAT	Fungi	Ascomycota	Pezizomycetes	Pezizales	Pyronemataceae	_	Saprotroph	0	0	0	0	0	0	0	0	0	0	0	0	0	0	0	0	0	0	0	0	0	0	0	0	0	0	0	0	0	0	0	0	0	0	0	0	0	0	0	0	1
123_1503735|F|ITS2	CAACCCTCAAGCTCTGCTTGGTGTTGGGGCCCTACGGTTGACGTAGGCCCTTAAAGGTAGTGGCGGACCCTCTCGGAGCCTCCTTTGCGTAGTAACTAACGTCTCGCATTGGGATTCGGAGGGACTCTTGCCGTAAAACCCCCAAATTTTCTAAT	Fungi	Ascomycota	Sordariomycetes	Glomerellales	Glomerellaceae	Colletotrichum	Plant pathogen	0	0	0	0	0	0	0	0	0	0	0	0	0	0	0	0	0	0	0	0	0	0	0	0	0	0	0	0	0	0	0	0	0	0	0	0	0	0	0	0	0
123_1503740|F|ITS2	CAACCCTCAAGCTCCGCTTGGTGTTGGGCCCTGCCCGCTGCGGCCGGCCCTAAAGACAGTGGCGGTGCCGTCTGGCCCTGAGCGTAGTACATCCCTCGCTCCAGTGCCCGGCGGTGGCCTGCCAGAACCCCCCGACTCTCGT	Fungi	Ascomycota	Leotiomycetes	Helotiales	Myxotrichaceae	Oidiodendron	Saprotroph	0	0	0	0	0	0	0	0	0	0	0	0	0	0	0	0	0	0	0	0	0	0	0	0	0	0	0	0	0	0	0	0	0	0	0	0	0	0	0	0	0
123_1503857|F|ITS2	CAACCCTCGCGCCCCCCGCGGCGCGGTGTTGGGGACCGGCCCTCACACGGCCGCCCCCCAAATGCAGTGGCGGTCCCGCCGGCGCCTCCCCCGCGTAGTAGTCACTCACCTCGCGGCCCGGGAGACCCGGCGCGGCACCGAGCCGTAAAACCCCCCGACTGAAGGCCCACGGGCCGAGAA	Fungi	Ascomycota	Sordariomycetes	Hypocreales	Hypocreaceae	Monocillium	Saprotroph	0	0	0	0	0	0	0	0	0	0	0	0	0	0	2	0	0	0	0	0	0	0	0	0	0	0	0	0	0	0	0	0	0	0	0	0	0	0	0	0	0
123_1504241|F|ITS2	GTACCTTCAAGCTATGCTTGGTGTTGGGTGTTTGTCCTCTCCCTGCGTTTGGACTCGCCTTAAAGCAATTGGCAGCCTATATTTGGTTTTGAGCGCAGCACATTTTGCGTCTCACTGCCTATTCTATAGGCACCCATCAAGCCTTTTATCAC	Fungi	Ascomycota	Dothideomycetes	Pleosporales	Phaeosphaeriaceae	Ophiosphaerella	Saprotroph	0	0	0	0	0	0	0	0	0	0	0	0	0	0	0	0	0	0	0	0	0	0	0	0	0	0	0	0	0	0	0	0	0	0	0	0	0	0	0	0	0
123_1504577|F|ITS2	AATTCTCAACCTTTTCAGCTTTTGCAAGTTGGATTGGCTTGGATGTGGAGGTTATTGCGGGCTTCTCTAGAAGTCGGCTCCTCTTAAATGCATTAGCGGAACCTTTGTGGACCAGCTTTTGGTGTGATAATTATCTACGCCATGGTTGTGAAGCAGCTTTAACATGGGGTTCAGCTTCTAACAGTCCATTGACTTGGACAAATTTATGACAT	Fungi	Basidiomycota	Agaricomycetes	Agaricales	Tricholomataceae	Lepista	Saprotroph	0	0	0	0	0	0	0	0	0	0	0	0	0	0	0	0	0	0	0	0	0	0	0	0	0	0	0	0	0	0	0	0	0	0	0	0	0	0	0	0	0
123_1505410|F|ITS2	AATCCTCAAGGCCCCCTTTGCCCTTTGCGGCTTTTGGGGAACTTGGATGTGGGAGCGCTGCGGGAGGCCTACAAGATTGGCCTCTCGCTCTCCTCAAACGCATCAGTAGGGCCCCTCGGGTCTTCGCGGCGTTGATAGTCGTCCACGCCTCGTCCCGTTGGGGGGTTCACCTGCTTCGAAAAAAACACCCTTCTCTGACTC	Fungi	Basidiomycota	Agaricomycetes	_	_	_	_	0	0	0	0	0	0	0	0	0	0	0	0	6	0	2	0	0	0	0	1	0	0	3	0	0	0	0	0	0	0	0	0	0	0	0	0	0	0	0	0	0
123_1505513|F|ITS2	CAACCATCAAGCCCCCGGCTTGTGTTGGGGACCTGCGGCACACCCGCAGGCCCTGAAAACCAGTGGCGGGCTCGCTGTCCACACCGAGCGTAGTAGCATCTTTGTCTCGCTCAGGGCGTGGGGCGGGTTCCGGCCGTGAAAGCCACCTTCTCAAGGTACCCAAA	Fungi	Ascomycota	Sordariomycetes	Sordariales	Chaetomiaceae	Dichotomopilus	_	0	0	0	0	0	0	0	0	0	0	0	0	0	0	0	0	0	0	0	0	0	0	0	0	1	0	0	0	0	0	0	0	0	0	0	0	0	0	0	0	0
123_1505542|F|ITS2	AACACCTCAACTCCCTTTTCTTTTTTGAAATGGGAGCTGGACTTGAGTGATCCCAACACTTTTCTCATTGGAAAGTGGCGGGTCACTTGAAATGCAGGTGCAGCTGGACTTTTCTCTGAGCTATAAGCATATCTATTTAGTCTGCCTAAAAAACAGATTATTACCTTTGCTGCAGCTAACATAAAGGAGATGAGTTCTTGTGCTGACTGATGCAGGATTCACAGAGACAGCTTCGCGGCTGACTTTGTAA	Fungi	Mortierellomycota	Mortierellomycetes	Mortierellales	Mortierellaceae	Mortierella	Saprotroph	0	0	0	0	0	0	0	0	0	0	0	0	0	0	0	1	0	0	1	1	0	0	1	0	0	0	0	0	1	1	1	0	0	0	0	1	0	1	0	1	0
123_1505747|F|ITS2	CAACCCTCAAGCCCGCCGGCTTGGTGTTGGGGCGCCTGTGGCCTCTTGGGCCGCAGCCCCCGAAATTCAGTGGCGGTCCCGACCGAGACCCCGAGCGCAGTAATACCCCTCGCTCGCGGCGTCCGGCGGGTCACCAGCCGTAAAACCCGCGGAGCGCCCCCCGGGCCACCGCAACACCCAA	Fungi	Ascomycota	Sordariomycetes	_	_	_	_	0	1	0	0	2	0	0	0	0	1	0	0	0	0	7	0	0	0	1	0	0	0	1	0	0	0	0	0	0	0	0	0	0	0	0	0	1	0	0	0	0
123_1505778|F|ITS2	GACCCCTCAAGCTCTGCTTGGTGATGGGCGCCTTGTCGACCCCGCGGTTTCCGCAGGCGACTCGCCTCAAATCTATTGGCGGCTAGCATTGCAGTTTCGAGCGCAGCAGAAACGCGAACTCGGGCCTGCGTGTGAGCTCCCAGCAAGCCACCCCCACA	Fungi	Ascomycota	Pezizomycetes	Pezizales	_	_	_	0	0	0	0	0	0	0	0	0	0	0	0	0	0	0	0	0	0	0	0	0	0	0	0	0	0	0	0	0	0	0	0	0	0	0	0	0	0	0	0	0
123_1506556|F|ITS2	GTACCCTCAAGCTTTGCTTGGTGTTGGGCGTTTTTGTCTCTGGTCCGCCAGCGACTCGCCTTAAAATCATTGGCAGCCGGCCTACTGGTTTCGGAGCGCAGCACAAATTTGCGCTTCTTCCAGCAGCGGTCCGCGTCCATGAAGCCACTTTTTCAAC	Fungi	_	_	_	_	_	_	0	0	0	0	0	0	0	0	0	7	0	0	0	0	0	0	0	0	0	0	0	0	0	0	0	0	0	0	0	0	1	0	0	0	0	1	0	0	0	0	0
123_1506908|F|ITS2	TAACCCTCAAGCCTAGCTTGGTGTTGGAGTATGCTACCTCAGCAGCTCTTAAAATCAGTGGCAGTGCTCTCCGGCTCTAAGCGTAGTAATTCTTCTCGCTATGGAACCCGGAGGGTACGCGCCAGAACCCCCAACTTTCTAT	Fungi	Ascomycota	Leotiomycetes	Helotiales	_	_	_	0	0	0	1	0	0	0	0	0	0	0	0	1	0	1	1	0	0	1	0	0	0	0	1	0	0	0	0	0	0	0	1	0	0	0	0	1	0	0	0	0
123_1506951|F|ITS2	CAACCATCAAGCCCTAGGCTTGTGTTGGGGCCCTGCGGCCGTCCGCAGCCCTCTAAAAGCAGTGGCGGGCTCGCTATCACACCGAGTGCAGTAGTTTACTCTTCTCTCAGGGCGTGTGGCGGGTTCCGGCCGTGAAACCCTTCCAATTTATCAA	Fungi	Ascomycota	Sordariomycetes	Sordariales	Chaetomiaceae	_	Saprotroph	0	0	0	0	0	0	0	0	0	0	0	0	0	0	0	0	0	0	0	0	0	0	0	0	3	0	3	0	0	0	0	0	0	1	0	0	1	0	1	0	0
123_1507256|F|ITS2	CAACCATCGAGCCCCGGGCTTGTGTTGGGGACCTGCGGCTGCCCGCAGGCCCCGAAATCCAGTGGCGGGCTCGCTGGCACACCGAGCGTAGTAGCATACACCTCGCTCAGGGCGTGCCGCGGGCTCCGGCCGTAAAACGAACGCCTTCTCGGCACAA	Fungi	Ascomycota	Sordariomycetes	Sordariales	Chaetomiaceae	Myceliophthora	_	0	0	0	0	0	0	0	0	0	0	0	0	0	0	0	0	0	0	0	0	0	0	0	0	0	0	0	0	0	0	0	0	0	0	0	0	0	0	0	0	0
123_1507381|F|ITS2	CAACCATCAAGCCCCGGGCTTGTGTTGGGGACCTGCGGCTGCCGCAGCCCCCGAAAAGCAGTGGCGGTCTCGCTGTCATACCGAGCGCAGTAGTTTGTCTTCGCTCCGGGCGTGGCGGCGGGTGCCGGCCGTGAAACCACCATCTCAA	Fungi	Ascomycota	Sordariomycetes	Sordariales	Chaetomiaceae	_	Saprotroph	0	0	0	0	0	0	0	0	0	0	0	0	0	0	0	0	0	0	0	0	0	0	0	0	0	0	0	0	0	0	0	0	0	4	0	0	4	0	0	0	0
123_1507582|F|ITS2	TATCAATACAACGTTTTGTTGTGATCTGAGCTCTGGTGACAACCTGGCTTTAAATATATAGCTTCGGGCTTTGTAAATGATTACGTCCCGAACCAGAGAGATGAAGGGGCAACCCACTTCCTTTGGGAACTGACTAGTTTATAGAGCTTTGAACTCACCTATTAAGTACTTAGTACTGAAA	Fungi	Chytridiomycota	Spizellomycetes	Spizellomycetales	_	_	_	0	0	0	0	0	0	0	0	0	0	0	0	0	0	0	0	0	0	0	0	0	0	0	0	0	0	0	0	0	0	0	0	0	0	0	0	0	0	0	0	0
123_1508000|F|ITS2	CAACCCTCAGGTCCCCCTTTTCGGAGGGGGAGACACCCTGGTGTTGGGGGACGGCCTGGCCTTCTGCGCCGCGCCGCCCCCGAAATGAATTGGCGGCCTCGTCGCGTGCCACCCCTGCGTAGTAGCACAACCTCGCAACGGGAGCCCGACGCGGCCACTGCCGTAAAACGCCCAACTTTTAAG	Fungi	Ascomycota	Sordariomycetes	Hypocreales	Clavicipitaceae	Metarhizium	Animal parasite	0	0	0	0	0	0	0	0	0	0	0	0	0	0	0	0	0	0	0	0	0	0	0	0	0	0	0	0	0	0	0	0	0	0	0	0	0	0	0	0	0
123_1508031|F|ITS2	CTCCCCTCGAGCGCGGCTTCACGGCCTGTCGCTCGGTGTTGGGGCGCTACGGTGGGAGCCCCGCGCTCCCCCGTAGGCCCCGAAATGTAGTGGCGGTCCCGCCGCGGCGCCCCCTGCGTAGTAGTCTTACAACTCGCATCGGGACCCGGCGGAGGCCAGCCGTCAAACCCCGGCGGAGGCCAGCCGTCAAACCCCCAACTTCAATA	Fungi	Ascomycota	Sordariomycetes	Microascales	Microascaceae	Acaulium	_	0	0	0	0	0	0	0	0	0	0	0	0	0	0	0	0	0	0	0	0	0	0	0	0	0	0	0	0	0	0	0	0	0	0	0	0	0	0	0	0	0
123_1508220|F|ITS2	CACCCCTCAGACCCTGCCCTGTGTGGGCGGATCTGGCGTTGGGCGGTGCCGGAAGGCACGCCTAAAAGTCAGCGACGGCATCCTCGACCGCAAGCGCACAACTGTCGCGATGCAGGGCGAGCGGTGCCGGTACGCCCCTAAA	Fungi	Ascomycota	Leotiomycetes	Helotiales	_	_	_	0	1	0	0	0	0	0	0	0	0	0	0	0	0	0	0	1	0	0	0	0	0	0	0	0	0	0	1	0	0	0	0	0	0	0	0	0	0	0	0	0
123_1508504|F|ITS2	CTTCCCTCAGCCCCGGCCGCTTAGGCGGTATCGGGCGCTGGTGTTGGGACCTACGGGGCTGTTCGCAGCGCCGTAGCCCCCTAATTTCATCGGCGTACACGCGTACGTTGCCCCCTGCGTAGTGGTTTACTTCTCTCGCATCGGGCCGTGCCGCCGTGCTGCCGTCAACCGACAATAGTCAACCAAAAACAG	Fungi	Ascomycota	Sordariomycetes	Savoryellales	Savoryellaceae	Savoryella	Saprotroph	0	0	0	0	1	0	0	0	0	0	0	0	0	0	0	0	0	0	0	0	0	0	1	80	0	0	1	0	0	0	0	1	0	0	1	0	0	0	1	0	2
123_1508579|F|ITS2	GAACTCTCAGCATCCTACCTGATCTGTTGCTGTGGCATTGATCGGGTTGGCTTGTGGATTGTGGAGGATGCAATGCTGCCCCAATTGGGGGGCCTCCTTTGCTTCTCTGAAATGGAGTGCTGTTACGATTGCCGTAACATTTGGGGCTGCGGTCACAATGAACCTGGCGCCGGTATGATACACTCTTCTTACCTGCATCTGGTCCATGCGAGCCGTGTCCAAT	Fungi	Basidiomycota	_	_	_	_	_	0	0	0	0	0	0	0	0	0	0	0	0	0	0	1	0	0	0	0	0	0	0	0	0	0	0	0	0	0	0	0	0	0	0	0	0	0	0	0	0	0
123_1508643|F|ITS2	TCACCCCTCAAGCCCCCCGGCTTGGTGTTGGACGGTTTGGTGGAGGCCTAGCTTCCACCCCTCCCAAAGACAATGACGGCGGCCTCGTTGGACCCCCGGTACACTGAGTTCTTCACGGGACACGTATCGGACACACGGGTTTACGGGACACGGTCTGCCTCCCCTCAGGGAGAATCTTCTAA	Fungi	Ascomycota	Eurotiomycetes	Chaetothyriales	Herpotrichiellaceae	Exophiala	Saprotroph	0	0	0	0	0	0	0	0	0	0	0	0	0	0	0	0	0	0	0	0	0	0	0	0	0	0	0	0	0	0	0	0	0	0	1	0	0	0	0	0	0
123_1509633|F|ITS2	CAACCCTCAAGCCTAGCTTGATGTTGGGCTCCGCTGCCTGACAGGCCTTAAAGTCAGTGGCGGTGTTGTCCAGCTCCGAGCGTAGTAACTCTTCTCGCTTTGAAGGACTGGGCATGTGCTTGCCAGCAACCCCCCAATTTTCTCA	Fungi	Ascomycota	Eurotiomycetes	Onygenales	Onygenales_fam_Incertae_sedis	Chrysosporium	Saprotroph	0	0	0	0	0	0	0	0	0	0	0	0	0	0	0	0	0	0	0	0	0	0	0	0	0	0	0	0	0	0	0	0	0	0	0	0	0	0	0	0	0
123_1510143|F|ITS2	CAACCCTCAAGCCCCAGCGGCTTGGTGTTGGGGACCGGCGAGTTAGGGGGGGACTTGTCCCCCCCGGCGCCGCCCCCGAAATGAATTGGCGGTCTCGTCGCGGCCTCCTCTGCGTAGTAGCACAACCTCGCAACAGGAGCGCGGCGCGGCCACTGCCGTAAAACGCCCAACTTTTTCTCAAG	Fungi	Ascomycota	Sordariomycetes	Hypocreales	Clavicipitaceae	Pochonia	Animal parasite	0	0	0	0	0	0	0	0	0	0	0	0	0	0	0	0	0	0	0	0	0	0	0	0	0	0	0	0	0	0	0	0	0	0	0	0	0	0	0	0	0
123_1510278|F|ITS2	GTACTCTCAAGCTCTGCTTGGTGTTGGGTGCTTGTCCTGTCCCCTGCGGTAGGACTCGCCTAAAAGTAATTGGCAGCTAGGTATCCGGTAGTAGAGCGCAGCACAAATTGCGATGTACGCCGGCATAATCAGCATCCATTAAGCATATAAACAC	Fungi	Ascomycota	Dothideomycetes	Pleosporales	Phaeosphaeriaceae	_	_	0	0	0	0	0	0	0	0	0	0	0	0	0	0	0	0	0	0	0	0	0	0	1	0	0	0	0	0	1	0	0	0	0	0	1	0	0	0	0	0	0
123_1511893|F|ITS2	CAACCATCAGGACCCCCCTGGGGGACCTGGCGTTGGGGATCAGCGGCCCCCCCGTGGTCGCTGCCCCCGAAACCCAGTGGCTGCCCATCGCGGGTGACCCTGCGCAGTAGCGATACCTCGCAGCGGCTCCAGCGGTCCGGCCTCGCCGTAAAACCCCCCACACCTCAA	Fungi	Ascomycota	Pezizomycetes	Pezizales	_	_	_	0	0	0	0	0	0	0	0	1	1	1	0	0	0	0	0	1	0	0	0	0	0	0	0	0	1	0	0	0	0	0	0	0	0	0	1	0	0	0	0	0
123_1512734|F|ITS2	TCACCCCTCAAGCCTTCGGCTTGGTGTTGAGACCTGCTGTCAAGGCAGTCTCTAAAATCAGTGGCAGTGCTGTCAGGCTCTAAGCGTAGTAAATTCATCGCTATAGACACCTGGTGGCCACTCGCCAGAACCCCCCCATTTTTTAAT	Fungi	Ascomycota	Leotiomycetes	Helotiales	Helotiaceae	Tetracladium	Saprotroph	0	0	0	0	0	0	0	0	0	0	0	0	0	0	0	0	0	0	0	0	0	0	0	0	0	0	0	0	0	0	0	0	0	0	0	0	0	0	0	0	0
123_1513267|F|ITS2	AATCTCAATCTAATATGTTTTCTGAACATGTTAGGCTTGGACTTGGGTGTCTGCCAGCAATGGCTCACCTCAAATGACTTAGTGGAACATCCCACATCAGTGTTAGACGTAATAAGTTTCGTCTCTCCTTGTGGTGATGACTGCTCAAAACCTGCCATCGCGCACCTTTTGA	Fungi	Basidiomycota	Tremellomycetes	Tremellales	Rhynchogastremataceae	Papiliotrema	Mycoparasite	1	0	0	0	0	0	0	1	2	0	0	0	0	0	0	0	0	0	1	0	0	1	1	0	0	0	0	1	0	1	0	0	2	0	0	0	0	0	0	0	0
123_1513591|F|ITS2	TCACCCCTCAAGCCCCCCGGGTTTGGTGTTGGACGGCCTGGTCGACCCTCCGCGGTCGACCCCTCCTAAAGACAATGACGGCGGCCTCGTGGCACCCCCGGTACACTGAGCTTCTTTACCGAGCACGTACCGGATCCAGGGCGCCCGGGACCCGGTCTCTCCTCTGTCGTCACGGGCAGGGGAACCCCCCTTTTTATCAA	Fungi	Ascomycota	Eurotiomycetes	Chaetothyriales	Herpotrichiellaceae	Exophiala	Saprotroph	0	0	0	0	0	0	0	0	0	0	0	0	0	0	2	0	0	0	0	0	0	0	0	0	0	0	0	0	0	0	0	0	0	0	0	0	0	0	0	0	0
123_1514204|F|ITS2	CACCGTCCAAGCTGCGGCTTGATGTTGGGCGAGGCTGCGGTCCGAGAGGACGGGCGGCGCGCCTGGAAGGTATGGGCGGCGGAGGCCAGACCGCGAGCGTAGCAAGACGAGAGTCACCCGCTCGGACGGATCTGGCGGACGCGTGTCGAGAAGTCGAGGATGCGAGGGCGACCGCGCAAAGACGACGAAACACACACAA	Fungi	Ascomycota	Dothideomycetes	Venturiales	Sympoventuriaceae	Ochroconis	Saprotroph	0	0	0	0	2	0	1	0	1	0	0	0	0	0	0	0	0	0	0	0	0	0	0	0	0	0	0	1	0	0	0	0	0	0	0	0	0	2	0	0	1
123_1514457|F|ITS2	CGACCCTCGGGGCCCGCCTTTCCCTCCGGGGGAGGACGGGCCCCGGCCTTGGGCCAGCGCCATCTCGTCCCCACCCTCACCGGGCGGGGGCGCGGCGCGGCCCGCAGACCAGCGGCGGCAGCACCGGCGACGTCCCCTGCGCAGTAGCTTATACAACTCGCATTGGTCTCCCGGCGCGGCTCGCCTCGCAACCAAAAAAACTTCTAAA	Fungi	Ascomycota	Sordariomycetes	Hypocreales	Hypocreales_fam_Incertae_sedis	Olpitrichum	_	0	0	0	0	0	0	0	0	0	0	0	0	0	0	0	0	0	0	0	0	0	0	0	0	0	0	0	0	0	0	0	0	0	0	0	0	0	0	0	0	1
123_1514990|F|ITS2	AATTCTCAACCTCACCAACTTTGTTGTGTGAAGGCTTGGATGTGGGGGTTGCAGGTCCGCACTCGTGTGGTCTGCTCCTCTAAAACGTATTAGTGGGTTAGTCCCCTAATCTATTGGTGTGATAATTATCTACGCCGTGGATTTGGAAGGCTATCATAGACCTGCTTCTAACCGTCCTCTGGACAACTTTGACAA	Fungi	Basidiomycota	Agaricomycetes	Agaricales	Psathyrellaceae	Coprinopsis	Saprotroph	0	0	0	0	0	0	0	0	0	0	0	0	1	0	0	0	0	0	0	0	0	0	0	0	0	2	1	1	0	0	0	0	0	0	0	1	0	0	0	0	0
123_1515245|F|ITS2	AAAGCCATCAGGTGAGCTTGTCTCGCCTGGTTCTGGGGGATGGTCTGCCCTCCGGGGAGCCCACCCCCGAAATCCAACGGCGGACAACCCACCCGTGGAACTGCGGCGTAGTATGTTAATTCTTTCGCCAGCAGCCATGGAGGGATCATCCTGCCGGTTGCAAAACCCCCACATCCAAT	Fungi	Ascomycota	Pezizomycetes	Pezizales	Pyronemataceae	_	Saprotroph	0	0	0	0	0	0	0	0	0	0	0	0	0	0	0	0	0	0	0	0	0	0	0	0	0	0	0	0	0	0	0	0	0	0	0	0	0	0	0	0	0
123_1515465|F|ITS2	AACTCTCTTTCTACTACTAGTTGGTGGAAGATTTGTCGGTTGTGCGCATTAGTGCACTCTGACTAAAAGGATCAAGTCTGAATCGGGCTGGTGGCCTGGGACATTGTGTGCTAGAGACGTCGCTTCGGTAGACTGTCTTCTCACAATGCGTCCTTGGCTACTTAAAGCTGGTCTGGTTTCGGGCTTTTCAGTAGTGGCAACACTACAACCCCCCT	Fungi	Rozellomycota	_	_	_	_	_	0	0	0	0	0	0	0	0	0	0	0	0	0	0	1	0	0	0	0	0	0	0	0	0	0	0	0	0	0	0	0	0	0	0	0	0	0	0	0	0	0
123_1516068|F|ITS2	AATCATCAACCACCTCATCTTTGAGAGGGTTGGACTTGGAGGCTCTGCTGGCCCTCTCTGGGACCGGCTCCTCTGAAAAGCATTAGCAGGGGCTCATCTTGTGCGATCTGCGGCCTTGTGTGATAGTTATCTACACTCGGCACGGTCACATTCACCCAGCTTACAGCCGTCTGCCAGCGCGGACAACTTATTTGACC	Fungi	Basidiomycota	Agaricomycetes	Agaricales	Pluteaceae	Pluteus	Saprotroph	0	0	0	0	0	0	0	0	0	0	0	0	0	0	0	0	0	0	0	0	0	0	0	0	0	0	0	0	0	0	0	0	0	0	0	0	0	0	0	0	0
123_1516085|F|ITS2	CAACCATCAAGCCCCCGGCTTGTGTTGGGGACCTGCGGCTGCCCGCAGGCCCTGAAAACCAGTGGCGGGCTCGCTGTCACACCGAGCGTAGTAGCAACATCTCGCTCAGGGCGTGCTGCGGGTTCCGGCCGTTAAAAGCCTTTTACACCCAA	Fungi	Ascomycota	Sordariomycetes	Sordariales	Chaetomiaceae	Chaetomium	Saprotroph	0	0	0	0	0	0	0	0	1	0	0	0	0	0	0	0	0	0	0	0	0	0	0	0	1	0	0	1	0	0	0	0	0	0	0	0	0	0	0	0	0
123_1516466|F|ITS2	CAACCCCTAAGCACAGCTTATTGTTGGGACTCTACGGCTTCGTAGTTCCCCAAAGACATTGGCGGAGTGGCAGCAGTCCTCTGAGCGTAGTAATTCTTTATCTCGCTTTTGTTAGGCGCTGCCCCCCCGGCCGTAAAACCCCCAATTTTTTCT	Fungi	Ascomycota	Sordariomycetes	Trichosphaeriales	Trichosphaeriaceae	Nigrospora	Saprotroph	0	0	0	0	0	0	0	1	0	0	0	0	0	0	0	0	0	0	0	0	0	0	0	0	0	1	1	0	0	1	0	0	0	0	0	0	0	0	0	0	0
123_1516522|F|ITS2	GTACCCTCAAGCTTTGCTTGGTGTTGGGCGTTGTTTGTCTTTGGTCCGCCCAAAGACTCGCCTTAAAACAATTGGCAGCCGGCCTACTGGTTTCGCAGCGCAGCACATTTTTGCGCTTGCAATCAGCAAAAGAGGTTGGTCATCCATCAAGACTACATTTATAC	Fungi	Ascomycota	Dothideomycetes	Pleosporales	Pleosporaceae	Curvularia	Plant pathogen	0	0	0	0	0	0	0	0	0	0	0	0	0	0	0	0	0	0	0	0	0	0	0	0	0	0	0	0	0	0	0	0	0	0	0	0	0	2	0	0	1
123_1516525|F|ITS2	AATTCTCAACCTCAACACTTTTGTGATTGATGGCTTGGATGTGGAGGTTTTTCTGCAGGCTGTTAAAGTCTGCTCCTCTCAAATGAATTAGTGGGTGCCCCGCGCAAACCTATCTATTGGTGTGATAATTATCTACGCTGTGGATTCTAGGATTGCTGTAAAAAGGTGTTTGCCCTGCTTCTAACTGTCCTCTGGACAACTTGAACC	Fungi	Basidiomycota	Agaricomycetes	Agaricales	Bolbitiaceae	Panaeolus	_	0	0	0	0	0	0	0	0	0	0	0	0	0	1	1	3	1	0	0	0	0	0	0	0	0	0	0	1	0	0	0	0	3	1	0	1	0	0	7	2	0
123_1516623|F|ITS2	AATTCTCAACCTCACCAATTTTGTTATGAAGTTGTGTGTAGGCTTGGATGTGGGGGTTGCAGGTCCACTCTCGTGGTCTGCTCCTCTGAAATGTATTAGTGGGTTTGGCCCCTAATCTATTGGTGTGATAATTATCTACGCCGTGGATTGGAAGGCTGTTACGACCTGCTTCTAACCGTCCTTCACCGGACAACTCTTGACAT	Fungi	Basidiomycota	Agaricomycetes	Agaricales	Psathyrellaceae	Coprinopsis	Saprotroph	0	0	0	0	0	0	0	0	0	0	0	0	0	0	0	0	0	0	0	1	0	0	1	0	0	0	0	0	0	0	0	0	0	0	0	0	0	0	0	0	0
123_1516856|F|ITS2	CAACCTTCCGCAGCGCGTTCTCGTGCAGCGGGTGTTGGGGATCGAGGACCGCCTAGCGTGGCCCCCGCCCCCTAAACCTAGTGGCAGTCCCGCAGCGGCCTCCCTTGCGTAGTACTATTCTCGCAGGTGGAACAGCAGCGTGGGTTCGCCGTAAAACCCCCAACTTTCTCAT	Fungi	_	_	_	_	_	_	0	0	0	0	0	0	0	0	1	0	0	3	0	0	0	0	0	0	0	0	0	0	0	0	0	0	0	0	1	1	1	0	0	1	0	0	0	0	0	1	0
123_1517309|F|ITS2	GAACTTCTCAGAACCCCCTGTCAAAGTGGGCTTTGGATTGGTGGAGGATGCACTGCTGCCCCAAATTTGGGGGGCTCCTCTTTGCTTCTCTGAAATGGATGGGTTGTGGCCACGAGCCGGTCGTCGGTATGATACGTCTTACCTGCTTCCAATCCGTGCCAGCCAGCCAGACATGACCGCAAGGTCTCAGGA	Fungi	Basidiomycota	Agaricomycetes	_	_	_	_	0	0	0	0	0	0	0	0	0	0	0	0	0	0	0	0	0	0	0	0	0	0	1	0	0	0	0	0	0	0	0	0	0	0	0	0	0	0	0	2	1
123_1517474|F|ITS2	TAATCTCAAGCAACCGCTTGGTATTGGAAGATGATCTGCCTAGCAGTTCCCTTCTTAAACTGATTGGCAAGTTTACATAGCAGCAAGCGTAGTAGAAATACCATCAGCTTAGTTACTCTGTATAGCTTTGTCAAAATCAAACTATTTTTAAG	Fungi	Ascomycota	_	_	_	_	_	0	0	0	0	0	0	0	0	0	0	0	0	0	0	0	0	0	0	0	0	0	0	0	0	0	0	0	0	1	13	0	0	0	0	0	0	0	0	0	0	0
123_1518481|F|ITS2	CAACCCATCAGGCCCCCAGGCTTGCGTTGGGTCCCTGCGGCTGCCGCAGGCCCCGAAAAGCAGTGGCGGGCTCGCTGTCACACCGAGCGCAGTAGCGATTCTCGCTCCGGGCGTCGGCGGCGGGCACCGGCCGTGAAACCCCCTCCACACACAA	Fungi	Ascomycota	Sordariomycetes	Sordariales	Lasiosphaeriaceae	Podospora	Saprotroph	0	0	0	0	0	0	0	0	0	0	0	0	0	0	1	0	0	1	0	1	0	0	0	0	0	0	0	0	0	10	0	0	0	0	0	0	0	1	0	0	0
123_1519388|F|ITS2	CTCCCCTCGAGCGCGGCTTCACGGCCTGTCGCCCGGTGTTGGGGCGCTACGGTGGAGGGGGAGCCCCGCGCTCCCCCCGTCCCCCGTAGGCCCCGAAATGTAGTGGCGGTCCCGCCGCGGCGCCCCCTGCGTAGTAGTCTCACAACTCGCATCGGGACCCGGCGGAGGCCAGCCGTCAAACCCCCAACTTTCAATA	Fungi	Ascomycota	Sordariomycetes	Microascales	Microascaceae	Acaulium	_	0	0	0	0	0	0	0	0	0	0	0	0	0	0	0	0	0	0	0	1	0	0	0	0	0	0	0	0	0	0	0	0	0	0	0	0	0	0	0	0	0
123_1519933|F|ITS2	AATTCTCAACCTCATCACTTTTGTGATGATGGCTTGGATGTGGAGGTTTTCTGCAGGCTGTCAAAAGTCTGCTCCTCTCAAATGAATTAGTGGGTGCCCCGCGCAAACCTATCTATTGGTGTGATAATTATCTACGCCGTGGGTTTAAGGATTGCTGTAAAAAGGTGTTTGCCCTGCTTCTAACCGTCCTGTTATTGGGACAACTTGAACC	Fungi	Basidiomycota	Agaricomycetes	Agaricales	Bolbitiaceae	Panaeolus	_	0	0	1	1	0	0	0	0	0	0	1	0	0	0	0	0	0	0	0	0	0	0	0	0	0	0	0	0	0	0	0	0	1	0	0	0	0	0	0	0	0
123_1520182|F|ITS2	AAATAAAAATCGGTGTTGTTGCTACTTTTAGCGATGATGCATCGGAATTGAGTTGTCTTTACCTTTTTTGGTTAAAGTGACTTAAAATTATGTACGATTTTTTGAACGTATTTAAATTGTGTTTACTTATGTTCATTATATCAAATATATTAGGTGCGATCATCCTCATGATCTCGCGTCTATAATTTTCATT	Fungi	Glomeromycota	Glomeromycetes	Glomerales	Glomeraceae	Glomus	AM	0	0	0	0	0	0	0	0	0	0	0	0	0	0	0	0	0	0	0	0	0	0	0	0	0	0	0	0	0	0	0	0	0	0	0	0	0	0	0	0	0
123_1520651|F|ITS2	ACACAAATCAAGCGCGGCTTGTGTGTTGGGCCCTCGTCCCCTGAAAGGGACGTGCCCGAAACGCAGCGGCGGCGTCGCGGTTATCCGACCAGCCAGAGTGTATGGGGCTTTGTCACGCACTCCAAGGCACAGGACCGGCGCCTGTCGACCTCCATCAAACGAGATATCAA	Fungi	Ascomycota	Eurotiomycetes	Onygenales	Gymnoascaceae	Arachniotus	Saprotroph	0	0	0	0	0	0	0	0	0	0	0	0	0	0	0	0	0	0	3	0	0	0	1	0	2	1	5	2	0	0	1	0	0	0	1	0	0	0	0	1	0
123_1521021|F|ITS2	CAACCATCAGGCCCCGGGCCTGTGTTGGGGACCTGCGGCTGACCGCAGGCCCCGAAATCCAGTGGCGGGCTCGCTGACACACCGAGCGTAGTAGCATACACCTCGCTCAGGGAGTGCCGCGGGTTCCGGCCGTAAAGCCGCCCTTCAAGCACAA	Fungi	Ascomycota	Sordariomycetes	Sordariales	Chaetomiaceae	Chaetomium	Saprotroph	0	0	0	1	0	0	0	0	0	0	0	0	0	1	1	0	0	0	0	0	0	0	0	0	0	0	0	0	0	0	0	0	1	0	0	0	0	0	0	0	0
123_1521074|F|ITS2	CAACCATCAAGCCCCCGGCTTGTGTTGGGGAACTGCGGCTGCCCGCAGGCCCCGAAATGCAGTGGCGGGCTCGCGGACACACCGAGCGTAGTAGCATAGACCTCGCTCAGGGGGTGCCGCGGGTCCCGGCCGTAAAGCAGCCTTCTCTCAGCACTA	Fungi	Ascomycota	Sordariomycetes	Sordariales	Chaetomiaceae	Chaetomium	Saprotroph	0	0	0	0	0	0	0	0	1	0	0	0	0	0	1	0	0	0	0	0	0	0	0	0	0	0	0	0	0	0	0	0	0	0	0	0	0	0	0	0	0
123_1521201|F|ITS2	CAACCCCTCAAGCTCGGCTTGGTGTTGGGCTGCGCCAGCGTTGCTGGCGGGCCTTAAAATCAGTGGCGGTGCCGTTTGGGCTCCAAGCGTAGTAGCATCTCTCGCTCTGGAGACCCGGCGGTTGCTTGCCAGACAACCACTAAAAAAACAAAG	Fungi	Ascomycota	Leotiomycetes	Helotiales	Helotiaceae	Scytalidium	Saprotroph	0	0	0	0	0	0	0	0	0	0	0	0	0	0	0	0	0	0	0	0	0	0	0	0	0	0	0	0	0	0	0	0	0	0	0	0	0	0	0	0	0
123_1521341|F|ITS2	AATTCTCAACCTCACCAGTTTTGTAACGAGACAGGTGAAGGCTTGGATGTGGGGGTTTTGCAGGCTGCCTCAGTGCTGGTCTGCTCCCCTGAAATGCATTAGCGAGCTTCTACCGAGCTTCCGTCTATTGGTGTGATAATTATCTATGCCGTGGATTTGAACTCGTGCTTGCTGCTAACCGTCCGCAAGGACAATTTACTTGACCA	Fungi	Basidiomycota	Agaricomycetes	Agaricales	Psathyrellaceae	Psathyrella	Saprotroph	0	0	0	0	0	0	0	0	0	0	0	0	0	0	0	0	0	0	0	0	0	0	0	0	0	0	0	0	0	0	0	0	0	0	0	0	0	0	0	0	0
123_1521364|F|ITS2	AATTCATCAACCCAAGGTTCTGGGAATTTATTCCGAGAACTGGAAGGTTGGATCTGGGCCATTTGCTGCTTCGGCAGCAATAGCCTGAAATTGAATGTTACGCACCTATGGACTGTGAAGTCTTGGGCAAACGCATGAATGAGGTAACTCAGAAGTACGTGAGCCTTTGAGAACGATCAATTCTTAGTTGGGTGACTCAACTGATTAACCAGAGTTTGTTGGCGTCAGCTGGCTTATTCTGAAC	Fungi	Chytridiomycota	Rhizophlyctidomycetes	Rhizophlyctidales	Rhizophlyctidaceae	Rhizophlyctis	_	0	0	0	0	0	0	0	0	0	0	0	0	0	0	0	1	0	0	0	0	0	1	0	0	0	0	0	0	0	0	0	0	0	0	0	1	0	0	0	0	0
123_1521465|F|ITS2	CGACCCTCGGGGCCCTCCCTCTTGCAGGGCGGCGGCCCCGGCCTTGGGCCAGCGCGTGCCGCTTTCGAGCGCCGCGCAGCCCGCAGAACAGCGGCGGCAGCACCGGCGACGTCCCCTGCGCAGTAGCATACACTCGCATTGGTCTCCCGGCGCGGCCCGCCTCGAAACCCAAACTTCTTTA	Fungi	Ascomycota	Sordariomycetes	Melanosporales	Ceratostomataceae	Microthecium	_	0	0	0	0	1	0	0	0	0	0	0	0	0	0	0	0	0	1	0	0	0	0	0	0	0	0	0	0	0	0	0	0	0	0	0	0	0	0	0	1	0
123_1521604|F|ITS2	CGACCCTCGGGAGTTCTCCTCGCAAGAGAAGTTCTCCCGGCTTTGGGCCAGCGCATTGCGCGGCCCGCAGACCAGCGGCGGCAGTACCGGCGATGTCCTCTGTGCAGTAGATTTATAGAAAACTCGCATTGGTCCCCGGTAAGGCTTGCCTTGCAACCAACTTTTTTA	Fungi	Ascomycota	Sordariomycetes	Melanosporales	Melanosporaceae	Melanospora	Saprotroph	0	1	0	0	0	0	0	0	0	0	0	0	0	0	1	2	0	0	0	0	0	0	0	0	0	0	0	0	0	0	0	0	0	0	0	0	0	1	0	0	0
123_1521777|F|ITS2	CAACCCTCAAGCCCGGCTTGGTGTTGGGGTCCTGCGGCCGCCGCGGGCCCTGAAAGGAAGTGGCGGGTTCGCTGCAACTCCGAGCGTAGTAGTACTCTATCTCGCTAGGGAGGGGCGGCGCGCTCCGGCCGTCAAACAACCCCTTTGACACAA	Fungi	Ascomycota	_	_	_	_	_	0	0	0	0	0	0	0	0	0	0	0	0	0	0	0	0	0	0	1	0	0	0	0	0	0	0	0	0	0	0	0	0	0	0	0	0	1	0	0	0	0
123_1522266|F|ITS2	AAACCCTCGGGCCCGGCAGACCTAGGTCTGCCGGGGCCGGTGTTGGGACCCCGCGGCTGCCGCGGGCCCCTAAATGCAGTGGCGGACCCTCCTGTGGCCCTGGCGTAGTAAAATGCCTCGCCTTCGGTTGCAGGACGGAGCTTGCCCAGAGAACCATCTCTTTAAA	Fungi	Ascomycota	Sordariomycetes	Hypocreales	Stachybotryaceae	Myrothecium	Saprotroph	0	0	0	0	0	0	0	0	0	0	0	0	0	0	10	0	0	0	0	0	0	0	0	0	0	0	0	0	0	0	0	0	1	0	0	1	0	0	0	1	0
123_1522489|F|ITS2	ACACCAATCAAGCGCGGCTTGTGTGTTGGGCCCTCGTCCCCTGAAAAGGACGTGCCCGAAACGCAGCGGCGGCGTCGCGGTTATCCGACCAGCCAGAGTGTATGGGGCTTTGTCACGCACTCCAAGGCACAGGACCGGCGCCTGTCGACCCCTCTCAAAACGAGATATCAA	Fungi	Ascomycota	Eurotiomycetes	Onygenales	Gymnoascaceae	Arachniotus	Saprotroph	0	0	0	0	0	0	0	0	0	0	0	0	0	0	0	0	0	0	0	0	0	0	0	0	2	0	1	0	0	0	0	0	0	0	0	0	0	2	0	0	0
123_1522609|F|ITS2	CAACCATCAAGCGCTTCGCTTGTGTTGGGGCTCTGCGGCTGCCGCAGGCCCCTAAATCCAGTGGCGGGCTCGTCGTGGTACCGAGTGCAGTAAACATCCTCGCTCAGGGAACCCGACGGGTGCCGGCCGTGAAACTCCCCCTCCTCAA	Fungi	Ascomycota	Sordariomycetes	Sordariales	Lasiosphaeriaceae	Podospora	Saprotroph	0	0	1	0	0	0	0	0	0	0	0	0	0	0	0	1	0	0	0	0	0	0	0	0	0	0	0	0	2	0	0	0	1	1	1	0	0	0	0	8	0
123_1523222|F|ITS2	CAAATCAACATCGAAATTCATTTGCTTTTGTAAATGTTTATCGGATTTGAGCCGTCTTTTATTCTTTAATTAAAGTGGCTTAAAATGTATTTTTTTGGTATCGAAAAACGTTATTTTACGATCAAATTGATTAAAAAAACAAACGTTTCGAATGCCACCTTTTGATGTAATACGTTTGACCGTGGTGTTAATCATGGTTTCATTCGTATACGATTTTTTTAAT	Fungi	Glomeromycota	Glomeromycetes	Glomerales	Glomeraceae	Septoglomus	AM	0	0	0	0	0	0	0	0	0	0	0	0	0	0	0	0	0	0	0	0	0	0	1	0	0	0	0	0	0	0	0	0	0	0	0	0	0	0	0	0	0
123_1523542|F|ITS2	CAACCATCAAGCCCCGGGCTTGTGTTGGGGCCCTGCGGCTGCCGCAGGCCCCGAAAACCAGTGGCGGGCTCGCTGTCACACCGAGCGTAGTAGTTACCACCTCGCTCCGGGCGTGCCGCGGGTTCCGGCCGTTAAACCCCCCACACTTTTCCAAA	Fungi	Ascomycota	Sordariomycetes	Glomerellales	Glomerellaceae	Colletotrichum	Plant pathogen	0	0	0	1	0	0	1	0	0	0	0	0	0	0	0	0	0	0	0	0	0	0	0	1	0	0	1	0	0	4	0	0	0	0	0	0	0	4	0	0	0
123_1523555|F|ITS2	AAATAAAAATCGATGTTGTTGTCAATGATAACGCGTCGGAACTGAGTCGTCTTACCTTCGGTTAAGTGACTTAAAATTTTTACGCGAATTCGAAACGTATTTAATGTTTATGTACGTTTGCGATATTCCAATATTTATTAGGTGCGATCATTCCTATGATTCGCATCTATAATTTTTCATT	Fungi	Glomeromycota	Glomeromycetes	Glomerales	Glomeraceae	Glomus	AM	0	0	0	0	0	0	0	0	0	0	1	0	2	0	0	0	0	0	2	0	0	0	0	0	0	0	0	0	2	0	0	0	0	0	0	0	0	0	0	0	1
123_1523698|F|ITS2	CAACCATCAAGCCCCCGGGCTTGTGTTGGGGACCTGCGGCTGCCGCAGGCCCTGAAATCCAGTGGCGGGCTCGCTGACACACCGAGCGTAGTAGATTTACAACCTCGCTTTGGGAGTGCTGCGGGTGCTAGCCGTAAAACGACCTTGTCTTTAGCACTA	Fungi	Ascomycota	Sordariomycetes	Sordariales	Sordariales_fam_Incertae_sedis	Remersonia	_	0	0	0	2	0	0	0	0	0	0	0	0	1	0	0	0	0	0	0	0	0	0	1	0	0	0	0	0	0	3	1	0	0	0	0	0	1	0	0	0	0
123_1523712|F|ITS2	AATCTCAATCCCCTCGGGTTTATGATCTGGGTCGGGACTTGGACTTGGGCGTCTGCCGGTCACACGGCTCGCCTCAAATGACTAAGTGGATCTCTCTGCATCCGTGACAGACGTAATAAGTTTCGTCTTGTCCCTTGCTAATGAGTCTGCTCATAACCTGCCATCGCGCACTTTTAGA	Fungi	Basidiomycota	Tremellomycetes	Tremellales	Tremellaceae	Cryptococcus	Saprotroph	0	0	0	0	0	0	0	0	0	0	0	0	0	0	0	0	0	0	0	1	0	0	0	0	0	0	0	0	0	0	0	0	0	1	0	0	0	0	0	0	0
123_1524019|F|ITS2	CAACCCTCAAGCCCTGCTTGGTGTTGGGGATCGGCGTTGCCTCCTCCGTCGTTCGCGGCGGGGTGAGGTCGCCGCCCCCGAAATGAATTGGCGGTCTCGTCGCAGCTTTCCTTTGCGTAGTAACATACCACCTCGCAACCAGGAGCGCGGCGCGGCCACTGCCGTAAAACGCCCAACTTTTTCAAG	Fungi	Basidiomycota	Agaricomycetes	Agaricales	Agaricaceae	Macrolepiota	Saprotroph	0	0	0	0	0	0	0	0	0	0	0	0	0	0	0	0	0	1	0	0	0	0	0	1	0	0	0	0	0	0	0	1	0	1	0	0	0	0	0	0	0
123_1524222|F|ITS2	CAAACCCCCTCAGCTGAATACTTTTGTGTTCGCGCTGGTCTTGGGCCTGGATGCTGGGTTAAACCCCGCGCCTGCCCTAAACTTGCTGCACGACCGCTGGCTTCGGCTGGGTCAATGGAGTGGTGTTACAATCTTCCAGAAGGCCTTCAATCGTAGCTTGGTGGCGTTAAACCTGCCGTCCCGTCAGGGACCGAAG	Fungi	Ascomycota	Orbiliomycetes	Orbiliales	_	_	Saprotroph	0	0	0	0	1	0	0	0	0	0	0	0	0	0	0	0	1	0	0	0	0	0	0	0	0	0	0	0	0	1	17	0	0	0	0	0	0	1	0	0	0
123_1524429|F|ITS2	TAAATAAAAATCGAGGTTTTTGCTGCCTTTTTGTGGTGAAGCTTCGGAATTGGGTTGTCTTTACCTATCGGTTAAGTGACTTAAAATTTTTGTATGATATCTGAACGTATTTAAATTTATTTGGTACGTTTTGTAATATCAAATGTTTATTAGGTGTAATCATCCTCATGAATCACGTCTATAATTTTTCATC	Fungi	Glomeromycota	Glomeromycetes	Glomerales	Glomeraceae	Rhizophagus	AM	0	0	0	0	0	0	0	0	0	0	0	0	0	0	0	0	0	0	0	0	0	0	0	0	0	0	0	0	0	0	0	0	0	0	0	0	0	0	0	0	0
123_1525058|F|ITS2	CAACCCTCAAGCTCAGCTTGGTCTTGGGCTCTGCGTCTGCAGTCCCTTAAATCCAGTGGCGGACACGCTAGGTCTCCGAGCGCAGTAGTTTCTCCTCGCTCAGGGCGTCCGGCGTGGGCTTGCCTCGCACCCATCTTTTACAA	Fungi	Ascomycota	Sordariomycetes	Myrmecridiales	Myrmecridiaceae	Myrmecridium	Saprotroph	0	0	0	0	0	0	0	0	0	0	0	0	0	0	0	0	1	0	0	0	0	0	0	0	0	0	0	0	0	0	0	0	1	0	0	0	0	0	0	0	0
123_1525522|F|ITS2	CTCTCTCAAATCTTCGGATTTGGTTTTGAGTGATACTCTTAGTCGAACTAGGCGTTTGCTTGAAAAGTATTGGCAAGAGTGGTACTTTAGGTGCTAAACTGTTTCAATGTATTAGGTTTATCCAACTCGTTGAATCTGGTTAGTTACTTTAGGGTGCTTAGGCTCGGCCTTACAACAACAAACAAA	Fungi	Ascomycota	Saccharomycetes	Saccharomycetales	Saccharomycetales_fam_Incertae_sedis	Candida	Saprotroph	0	0	0	0	0	0	0	0	0	0	0	0	0	0	0	0	0	0	0	0	0	0	0	0	0	0	0	0	0	0	0	0	0	0	0	0	0	0	0	0	0
123_1525897|F|ITS2	CAACCCTCAAGCCTGGCTTGGTGTTGGGCCCTGCCCGTTGCGGCCGGCCCCAAAGACAGTGGCGGCACCGTCTGGTCCTAAGCGTAGTAATGCTCTCGCTCTAGGGTCCGGCGGGCGCACGCCAGCAACCCCAACTCCTAT	Fungi	Ascomycota	Leotiomycetes	Helotiales	Myxotrichaceae	Myxotrichum	Saprotroph	0	0	0	0	0	0	0	0	0	0	0	0	0	0	0	0	0	0	0	0	0	0	0	0	0	0	0	0	0	0	0	0	0	0	0	0	0	0	0	0	0
123_1526150|F|ITS2	CAAACCTCAAGCTCACGCTTGGTATTGGGCGTCGTCCGCTAGGACGTGCCAGAAACCCGTAGGCAGTGGTGCCCGCCTCCCAGCGTAGTCAATCTACCCGCTTCGGAGCGCGCGGTTCCACCCGCCGGACGAACAATCACTATTTTTCTACG	Fungi	Ascomycota	Dothideomycetes	Tubeufiales	_	_	_	0	0	0	0	0	0	0	0	0	0	0	0	0	0	0	0	0	0	0	0	0	0	0	0	0	0	0	0	0	0	0	0	0	0	0	0	0	0	0	0	0
123_1527118|F|ITS2	CAACCCTCAGGCCCCATCCCTCGCGGAGCGGGCCTGGCGTTGGGGATCGGCCGTCCTCCCGGGCGGCCGGCCCCGAAATACAGTGGCGGTCACGCCGCAGCCTCCCCTGCGCAGTAGCACATCTCGCACCGGAGAGCGGCGCGGCCACGCCGTGAAACCCCCCACTATACCAA	Fungi	Ascomycota	Sordariomycetes	_	_	_	_	0	0	0	0	0	0	0	0	0	0	1	0	0	0	0	0	0	0	0	0	0	0	0	0	0	0	0	0	0	0	0	0	0	0	0	0	0	0	0	0	0
123_1527145|F|ITS2	GTACCCTCAAGCTCTGCTTGGTGTTGGGTGTTTTGTCCTCTCCATTGCGTTTGGACTCGCCTTAAAGCAATTGGCAGCCAGTGTATTGGTTTTAAGCGCAGCACATCTTGCGTCTTATTCTTATAACACTAGCGTCCATTAAGCCTTTTTATCAC	Fungi	Ascomycota	Dothideomycetes	Pleosporales	Phaeosphaeriaceae	Ophiosphaerella	Saprotroph	0	0	0	0	0	1	1	0	1	0	0	0	0	0	0	0	0	0	0	0	0	0	0	0	0	1	0	0	0	0	0	0	0	1	0	0	1	0	0	0	0
123_1527157|F|ITS2	CAACCCTCAAGCTCTGCTTGGTATTGGGCGTCGCCGGGGAGTCTTCTCCGGCGTGCCTCAAAGCCATCGGCGGTGGTGCCTTTCTCTAAGCGTGGTAGAATTTTTATTCGCTTCTGAGTTGGGCTTCGCCTGCCGGACAAACCGGGCCCTCGCGGCCCATCTTCTCA	Fungi	Ascomycota	Eurotiomycetes	Chaetothyriales	Herpotrichiellaceae	Coniosporium	Saprotroph	1	0	0	0	0	0	1	0	0	0	1	0	0	0	0	0	0	0	0	0	0	0	0	0	0	0	0	0	1	2	0	0	0	0	0	0	2	1	0	0	0
123_1527159|F|ITS2	AAACCTCTCACGCCCCGGGTCTTAACCGAACCGCGCGGCTGTGGACCGTGGCCGTCTGGCCGGCGCTTGTCGTCGGCCCGGCCGAAATATATGCGGAGCGCCTCTGCTGCCCGCGACGACCGAGCGTTGTAGACCCCTCGCTTGATCGGCGTGAGCGCAGGCTCCCAAACCTATCT	Fungi	Basidiomycota	Spiculogloeomycetes	Spiculogloeales	Spiculogloeaceae	Phyllozyma	_	0	0	0	0	0	0	0	0	0	0	0	0	0	0	0	0	0	0	0	0	0	0	0	0	0	0	0	0	0	0	0	0	0	0	0	0	0	0	0	0	0
123_1527206|F|ITS2	TCACCCTTCAAGCTCTGCTTGGTGTTGGGGCCTGCTGTTACAGGCAGCCCTTAAAATCAGTGGCAGTGGTCATTAGGCTCTAAGCGTAGTAATTCTTCTCGCTATAGCGTCTAGTGGTTGCGCGCCAAAACCCCCAACTTTTTAT	Fungi	Ascomycota	Leotiomycetes	Helotiales	Helotiaceae	Tetracladium	Saprotroph	0	0	0	0	1	1	0	0	0	0	1	0	0	0	0	1	0	0	0	0	0	0	2	0	3	0	2	0	0	0	0	0	0	1	0	0	0	0	0	0	0
123_1527774|F|ITS2	GTACCCTCAAGCTTTGCTTGGTGATGGGTGTTTGTTCCGCTGCAACGCGTGAACTCGCCTCAAATCAATTGGCAGCCGGCAATCTGGTGTTTGAGCGCAGCACATTTTGCGCTCTTCGCTGTGGATTGCGGGCGTCCATGAAGCCTATATCTTCAC	Fungi	Ascomycota	Dothideomycetes	Pleosporales	Cucurbitariaceae	Pyrenochaeta	Saprotroph	0	0	0	0	0	0	0	0	0	0	0	0	0	0	0	0	0	0	0	0	0	0	1	0	0	0	0	0	0	0	2	0	0	0	0	0	0	0	0	0	0
123_1527804|F|ITS2	CACCACTCAAGCCTCGCTTGGTATTGGGCGCCGCGGTGTTCCGCGCGCCTCAAAGTCTCCGGCTGAGCTGTCCGTCTCTAAGCGTTGTGATTTCATTAATCGCTTCGGAGCGCGGGCGGTCGCGGCCGTTAAATCTTTCATAA	Fungi	Ascomycota	Dothideomycetes	Capnodiales	Mycosphaerellaceae	Cercospora	Plant pathogen	0	0	0	0	0	0	0	0	0	0	0	0	0	0	0	1	0	0	0	0	0	0	0	0	0	0	0	0	0	0	1	0	0	0	0	0	0	0	0	0	0
123_1528486|F|ITS2	AAATTCTCAAACCAGCTGGGTTGCTCTTGCTTCCCAGTTGGCTTTGGATGTGGGGGTTTCTTTTGCTGGCTTTTCATACAAGTCTGCTCCCCTGAAATGCATTAGCTGGTGTCTTTCTTTTGCCTGTCTATTGGTGTGATAACTATCTGCGCCATAGGGTGAATATTTCAAAAGCACTGCTTCTAACCGTCCTTTTGGACAGCAAATGACAA	Fungi	Basidiomycota	Agaricomycetes	Agaricales	Bolbitiaceae	Agrocybe	Saprotroph	0	0	0	0	0	0	0	0	0	0	0	0	0	0	2	0	0	0	0	0	0	0	0	0	0	0	0	0	0	0	0	0	3	0	0	0	0	8	0	0	0
123_1528602|F|ITS2	ACACCCTCAAGCTCTGCTTGGTGTTGGGCGTCTGTCCCGCCTCTGCGCGCGGACTCGCCCCAAAGGCATTGGCAGCGGTCCACGGCACCTCTCGCGCAGCACATTGCGCTTCTCGAGGCGGCCCGGCCCGCGTCCAGGAAGCCCATTACCGT	Fungi	Ascomycota	Dothideomycetes	Pleosporales	Didymosphaeriaceae	Kalmusia	Saprotroph	0	0	0	0	0	0	0	0	0	0	0	0	0	0	0	0	0	0	0	0	0	0	0	0	0	0	0	0	0	0	0	0	0	0	0	0	0	0	0	0	0
123_1529194|F|ITS2	AATCTCAATCCTCCTAGGTTTTTGACCTGGTTGGACTTGGACATGGGCGTCTGCCAGCAATGGCTCGCCTTAAATGACTTAGTGGAACATCCCACATCAGTGTTAGACGTAATAAGTTTCGTCTCTCCTTGTGGTGATGACTGCTCATAATCTGCCATCGCGCACTTTTGA	Fungi	Basidiomycota	Tremellomycetes	Tremellales	Rhynchogastremataceae	Papiliotrema	Mycoparasite	0	1	0	0	0	0	1	0	0	0	1	0	0	0	0	0	0	0	0	0	0	0	0	0	0	0	0	0	1	0	0	0	1	0	0	0	0	0	0	0	0
123_1529269|F|ITS2	AAAACCACTCAAGCTCTTTTGCTTGGTATTGGGAGAGGAGTGCACTCGCGGCCCTCCCTTCCGAAATTCAATGGCGGAAAGCCCCATGTGCCCCGGCGTAGTAAGTTTTCTTTCGCTTGGAACCTGAGGTGATCCTGCCGCAAACCCCCAATTCTTTCCA	Fungi	Ascomycota	Pezizomycetes	Pezizales	Pyronemataceae	Scutellinia	Saprotroph	0	0	0	0	0	0	0	0	1	1	0	0	0	0	0	0	0	0	0	0	0	0	0	1	0	0	0	0	0	0	0	0	0	0	0	0	0	0	0	0	0
123_1529834|F|ITS2	TTAAATAAAAATCGGTGTTGTTGCTGCTACCCGTAGTGGTGTGTTAATGCATCGGAATTGAGTCGTCTTTTACCTATTTTGGTTTAAGTGGCTTAAAATTATGTACGATTTTTTGAACGTATTTAAATTATTTACGTATGTTCATAATATCAAATATTAGGTGCGGTCATTTTCATGATTCACATCTATAATTTTTTCATT	Fungi	Glomeromycota	Glomeromycetes	Glomerales	Glomeraceae	Glomus	AM	0	0	1	1	0	0	0	0	0	0	0	0	0	0	0	1	0	0	0	0	0	0	0	1	0	0	0	0	0	0	0	0	0	0	1	0	0	0	0	0	1
123_1530582|F|ITS2	CAACCTTCAAGCACGGCTTGGTGTTGGGCGCTGTCCCGCCTACGCGCGAGGACTCGCCCCAAATCAATTGGCAGTCGCACCACCCCGAGCCGCGAGCGCAGCACAAGTCGCGCCCGCCGGAACGCGGGGGGAAGGACGCTCCACAAGACACTTTCAACG	Fungi	Ascomycota	Dothideomycetes	Pleosporales	Torulaceae	Torula	_	0	0	0	0	0	0	0	0	0	0	0	0	0	0	0	0	0	0	0	0	0	0	0	0	0	0	0	0	0	0	0	0	0	0	0	0	0	0	0	0	0
123_1530626|F|ITS2	AACCCCTCAAGCCTAGCTTGGTATTGGGTGCTTGTCCCGCCTCTCGCGCGGCGACTCACCTCAAAGTCATTGGCAGCCCGCATCTCGCCGGCCGTGAGCGCAGCACAGACGCGCTCTTGGCAACGACGGATCGGCTCTCCAAAAGCTTATTTCAAC	Fungi	Ascomycota	Dothideomycetes	Pleosporales	_	_	_	0	0	0	0	0	0	0	0	1	0	0	0	0	0	0	0	0	0	0	1	0	0	0	1	0	0	0	2	0	3	0	0	0	1	0	0	0	0	0	0	0
123_1530788|F|ITS2	AAACCCTCAAGCCCTGCTTGGTGTTGGGTGCCTGTCCCGCCCCCGTGCGTGGACTCACCTCAAATCCATTGGCGGCCCTCGTGCCGGCCCCGAGCGCAGCAGAAACGCGGTCTCGTGGCCCGGCGGAGCGTGCCCCCAGAAGCAACATTCACCG	Fungi	Ascomycota	Sordariomycetes	Sordariales	Chaetomiaceae	Humicola	Saprotroph	0	0	0	0	0	0	1	0	0	1	0	0	0	0	1	2	0	0	0	0	0	0	1	0	0	0	0	0	0	1	0	0	0	0	0	0	0	0	0	1	0
123_1530872|F|ITS2	CGACCCTCGGGGCCCCTCCTCTCCCTCTTGCAGGGCGGCGGCGGCCCCGGCCTTGGGCCAGCGCGTGCCGCTCTCGAGCGCCGCGCGGCCCGCAGAACAGCGGCGGCAGCACCGGCGACGTCCCCTGCGCAGTAGAATACACTCGCATTGGTCTCCCGGCGCGGCTCGCCTCGAAACCCAAACTTCTTTA	Fungi	Ascomycota	Sordariomycetes	Melanosporales	Ceratostomataceae	Microthecium	_	0	0	0	0	0	0	0	0	1	0	0	0	0	0	0	0	0	0	0	0	0	0	0	0	0	0	0	0	0	3	0	0	0	0	0	0	0	0	0	0	0
123_1531883|F|ITS2	CAACCCTCAAGCCCCCGGGCTTGGTGTTGGGGCTCGGCCCGTCCCTAGCGGATGCGCCGTCCCCGAAATCTAGTGGCGGTCTCGCTGTAGCCTCCTCTGCGTAGTAGCTAACACCTCGCAATGGGAACGCAGCGCGGCCACGCCGTTAAACCCCCCACTTCTGAA	Fungi	Ascomycota	Sordariomycetes	Hypocreales	Nectriaceae	Fusicolla	Plant pathogen	1	0	0	0	0	0	0	0	0	0	1	0	0	0	1	0	1	0	0	0	0	0	0	0	0	0	0	0	0	0	0	0	0	0	0	0	0	0	0	0	0
123_1532319|F|ITS2	CAACCCTCAGGCCCACCCTTCCGGGGGAGCGGGCCTGGTTCTGGGGATCGGCGGCCCTCGCGGCCCCCGTCCCTCAAATTCAGTGGCGGTCGCGCCGCAGCCTCCCCTGCGTAGTAGCACAACCTCGCACCGGAGAGCGGAACGACCACGCCGTAAAACACCCAATTTTTTAA	Fungi	Ascomycota	Sordariomycetes	Hypocreales	Hypocreales_fam_Incertae_sedis	Sarocladium	Saprotroph	0	0	1	0	0	0	0	0	0	0	0	0	0	0	0	1	0	0	0	2	0	0	0	2	0	0	0	0	0	0	0	0	2	1	0	0	0	0	0	0	0
123_1532405|F|ITS2	AAATCTTCAACTTCTATGTTTGATGGCTTTCGGGCCAAGAAACATAAAAGGTGAGATCTGGGTCGTTTGCCTTTGCGGCAATGACTTTAATTGCAACGTCTTAGAACCAATGACTGAAATGTCTTGGGCAAACGCATGAATGAGGCAACTCACAAGTACGTCTGTTCCTTTTGACAGGGATGTTTTGGTGCTCAGACTCAACTGATTAACCAAAGTTGGGTTGCGGTAGCAGCTTTTCTTTGAAC	Fungi	Chytridiomycota	Rhizophlyctidomycetes	Rhizophlyctidales	Rhizophlyctidaceae	Rhizophlyctis	_	0	0	0	0	0	0	1	0	0	0	0	0	1	0	1	0	0	0	0	0	0	1	0	0	0	0	0	0	0	0	1	0	0	0	0	2	0	0	0	0	1
123_1532515|F|ITS2	AATTCTCAACCTCACCAGTTTTCTGAACTGTTCTCCGAGGCTTGGATGTGGGGGTTTGTGCAGGCTGCCTCAGCGCGGTCTGCTCCCCTGAAATGCATTAGCGAGTTCGATACTGAGCTCCGTCTATTGGTGTGATAATTATCTACGCCGTGGATCGGGGCTTAGACTCGCTTCTAACCGTCCGCAAGGACAATACCTTGACA	Fungi	Basidiomycota	Agaricomycetes	Agaricales	Psathyrellaceae	Coprinellus	Saprotroph	0	0	0	0	0	0	0	0	0	0	0	0	0	0	0	0	0	0	0	0	0	0	1	0	0	0	0	0	0	0	0	0	0	0	0	0	0	0	0	0	0
123_1532692|F|ITS2	AATTCTCAACCTTATTAGCTTTTGCTGATAATGGCTTGGACTTGGGGGTCTTTTTGCTGGCTTTCATTAGTCTGCTCCCCTTAAATGTATTAGCCGGTGCCCCGCAGTGGAACCGTCTATTGGTGTGATAATTATCTACGCCGTGGACGTCTGCTATAATGGGTTTGCGCTGCTTCTAACCGTCTCTCGGGACAACACAAATGACA	Fungi	Basidiomycota	Agaricomycetes	Agaricales	Bolbitiaceae	Agrocybe	Saprotroph	0	0	0	0	0	0	0	0	0	0	0	0	1	0	0	1	1	0	0	0	0	0	0	0	0	0	0	0	1	0	0	0	1	1	0	0	0	1	0	7	0
124_1533340|F|ITS2	TAAATACACCTCATCATCTCTGATGGTGGATGTTGGACAGCTTGGCTTTGGTCAATTGTCTCAAAGTGATTGTGCTGGCTTCGGCTGTTGCTGGTTAGCTTTAAAGGTGCAAAAAGATGAATTAAAAGTTCGCTTCCCATCTTATGAGCTCTCCACTTGCAATACCATTGTCGTGCACTCCTAATACTCAGGTTCCCCAGCTTTGCTGGATAACCTGTTA	Fungi	Chytridiomycota	Spizellomycetes	Spizellomycetales	_	_	_	0	0	0	0	0	0	0	0	0	0	0	0	0	0	0	0	0	0	0	0	0	0	0	0	0	0	0	0	0	0	0	0	0	0	0	0	0	0	0	0	0
124_1533466|F|ITS2	AATCATCAATCTAATTTCACTTTTGTGAAGTTGGCTTGGATTTGGAGACTGTTGGACTTCATTTTTGGAGTTTGACTTCTCTTGAATGTATTAGTTGGATTGAAATGCAACGCTACGTGTAGTGTGATAATTATCTTCACTGCATAGTTGTAATGAAGTCTGGCTTCTAACAGTCCTTCACTGGGACAATCTATTGACC	Fungi	Chytridiomycota	Spizellomycetes	Spizellomycetales	_	_	_	0	0	0	0	0	0	0	0	0	0	0	0	0	0	0	0	0	0	0	0	0	0	0	0	0	0	0	1	0	0	1	0	1	1	0	0	0	0	0	0	0
124_1534007|F|ITS2	CAACCCTCAAGCTCTGCTTGGTCTTGGGCCGCGCCGGCAACGGCGGGCCTCAAAAACAGTGGCGGCGCCATCGTGTCCCTCAGCGTAGTAATTCTTCTCGCTGTTGGGTTCCGGTGGCCGCTGGCCAGCAACCCCCAATTTTCTAT	Fungi	Ascomycota	Leotiomycetes	Helotiales	Helotiaceae	Hymenoscyphus	Saprotroph	0	0	0	0	0	0	0	0	0	0	0	0	0	0	0	0	0	0	0	0	0	0	0	0	0	0	0	0	0	0	0	0	0	0	0	0	0	0	0	0	0
124_1534944|F|ITS2	CAACCCTCAAGCTCTGCTTGGTATTGGGCGTCGTCCTCTTGCGGACGCGCCTCAAAGACCTCGGCGATGGCGTCTAGCCCTCAAGCGTAGTAGAATACACCTCGCTTTGGAGTGGTTGGCGTTGTCCGCCGGACGAACCTTCTGAATTTTCTCAA	Fungi	Ascomycota	Dothideomycetes	Botryosphaeriales	Botryosphaeriaceae	Phaeobotryon	Plant pathogen	0	0	0	0	0	0	0	0	0	0	0	0	0	0	0	0	0	0	0	0	0	0	0	0	0	0	0	0	0	0	0	0	0	0	0	0	0	0	0	0	0
124_1535169|F|ITS2	CAACCATCAAGCGCCTGCGCTTGTGTTGGAGCCCTGCGGCTGCCGCAGGCTCCCAAACCCAGTGGCGGGCTCGTCGTCGTACCGAGTGCAGTAAACCTACCTCGCTCAGGGAACGCGACGGGTGACCGGCCGTAAAACCCCCACTTTCTCAA	Fungi	Ascomycota	Sordariomycetes	Sordariales	Lasiosphaeriaceae	Schizothecium	Saprotroph	0	0	0	0	0	0	2	0	0	0	0	0	0	0	1	1	0	0	0	0	1	0	0	0	0	0	0	0	0	0	0	0	0	0	0	0	0	0	0	0	0
124_1535456|F|ITS2	CTGCCCTCAAGCACGGCTTGTTGTTGGGTCTACGTCCCCCCGGGGACGGGCCCGAAAGGCAGCGGCGGCATCGCGTCCGGTCCTCGAGCGTATGGGGCTTCGTCACCCGCTCTTGTAGGCCCGGCCGGCGCCAGCCGACCCCAACCATTTTTCTCA	Fungi	Ascomycota	Eurotiomycetes	Eurotiales	Aspergillaceae	Penicillium	Saprotroph	0	0	0	0	0	0	0	0	0	0	0	0	0	0	0	0	0	0	0	0	0	0	0	0	0	0	0	0	1	1	0	0	0	0	0	0	0	0	0	0	0
124_1536774|F|ITS2	CAACCCTCAAGCCTAGCTTGGTGTTGGGCTCCGTTGCCTGACAGGCCCTAAAGTCAGTGGCGGTGCTGTCCAGCTCCGAGCGTAGTAACTCTTCTCGCTTTGAAGGACTGGGCATATGCTTGCCAGCAACCCCCCAATTTTCTCA	Fungi	Ascomycota	Eurotiomycetes	Onygenales	Onygenales_fam_Incertae_sedis	Chrysosporium	Saprotroph	0	0	2	1	0	1	0	0	0	0	0	0	1	0	0	0	0	0	0	0	0	0	0	1	0	1	0	0	1	0	0	1	1	0	0	0	1	0	0	0	1
124_1538813|F|ITS2	CAACCCCTCAAGCCCCAGCGGCTTGGTGTTGGGGATCGACCCGCCGCCTGACCCCCCCGGGGGGATGGCAGGGTCGGCCCTGAAATACAGTGGCGGTCCCGTCGCGGCCCCCTCTGCGTAGTAGCACACCTCGCAGTGGAGAGCGGCGCGGCCACGCCCAACCCCATACTTCTCAA	Fungi	Ascomycota	Sordariomycetes	Hypocreales	Bionectriaceae	Valsonectria	_	0	0	0	0	0	0	0	0	0	0	0	0	0	0	2	3	0	0	0	0	0	0	0	2	0	0	0	0	0	0	0	0	0	0	0	0	0	1	0	0	1
124_1539604|F|ITS2	AAATGAAATATCGATGTGTTGCTTTTTTGCAACATTTCGGAATTGGGTTAACTTGATCCTCAAGTGACCTAAAATTCATTACTTCGGTATGATTAACGTATTTAATTATTTCGTTTGAATGCCGAATTATATTAGATGTGACTATTTAATATAGCATCACTTCTATAATTTTTTGAA	Fungi	Glomeromycota	Glomeromycetes	Glomerales	Glomeraceae	Kamienskia	AM	0	0	0	1	0	0	1	0	0	0	0	0	0	0	0	0	0	0	0	0	0	0	0	0	0	0	0	0	0	0	0	0	0	0	0	0	0	0	0	0	0
124_1540273|F|ITS2	GTACCTTCAAGCTTTGCTTGGTGTTGGGCGTCTTGTCTTTTCCTTTTGTGATTAGACTCGCCTTAAAGTAATTGGCAGCCAGTGTTTTTGGTAGTAAGCGCAGCACATTTTGCGTCTTGGTCCCTAAACAGTGGCATCCACAAAGCCTCTTTCTCAC	Fungi	Ascomycota	Dothideomycetes	Pleosporales	Massarinaceae	Stagonospora	Plant pathogen	0	0	0	0	0	0	0	0	0	0	0	0	0	0	0	0	0	0	0	0	0	0	0	0	0	0	0	0	1	0	0	0	0	0	0	0	0	0	0	0	0
124_1541127|F|ITS2	CAACCCCTAAGCACAGCTTACTGTTGGGACTCTACGGCCTCCGTAGTTCCCTAATGCGATTGGCGGAGTGGCAGTAGTCCTCTGAGCGTAGTAATTCTTTATCTCGCTTTTGTTAGGTGCTGCCCCCCCGGCCGTTAAACCCCCAATTTTTTCT	Fungi	Ascomycota	Sordariomycetes	Trichosphaeriales	Trichosphaeriaceae	Nigrospora	Saprotroph	0	0	0	0	0	0	0	0	0	0	0	0	0	0	0	0	0	0	0	0	0	0	0	0	0	0	1	0	0	0	0	0	0	0	0	0	0	0	0	0	0
124_1541951|F|ITS2	CAACCCTCAGGGCCCCTCTCTCGGGGGGGTGCCCTGGCGTTGGGGATCGGCCGCCCCCCGCGGCGCGCCGGCCCCGAAATGCAGTGGCGGTCCGCCCCGCGACCCTCCGTGCAGTAGCGATACCTCGCGGCTGGATAGCAGGTCGGGCCACGCCTCGAAACCCCCAACTTCTTCAA	Fungi	Ascomycota	Sordariomycetes	Hypocreales	Bionectriaceae	Geosmithia	Saprotroph	0	0	0	0	0	0	0	0	0	0	0	0	0	0	0	0	0	0	0	0	0	0	0	0	0	0	0	0	0	1	0	0	0	0	0	0	0	0	0	0	0
124_1542154|F|ITS2	TTTCATCAGTTCCCTCAGATTTTTCTGACGGTTGGTACTGGATATTGGAAGCTGCTGGAAATACCTTTTCAGCTCTTCTCAAATGCATTAGCGTGAATATTTATCGAGTGTTCTCCAGTGTAATAATTATCTACGCTGCCGAACTTTTGATGAGATCTATGTATTCATGCTTAAAATCGTTTCCATAGTGGAACAATATTATTGC	Fungi	Basidiomycota	Agaricomycetes	Polyporales	Hyphodermataceae	Hyphoderma	Saprotroph	0	0	0	0	0	0	0	0	0	0	1	0	0	0	0	0	0	1	0	0	0	0	0	0	0	0	0	0	0	0	0	0	1	0	0	0	0	0	0	0	0
124_1542182|F|ITS2	CAACCCTCAGGCCCCCAGTGCCTGGCGTTGGGGATCGGCGTGGGCGGCGACGGCTCTCCGGAGCCCGAGCCAAATGCCTGCCGGCCCCGAAATTCAGTGGCGGTCTCGCTGTAGTCCCCCTCTGCGTAGTAGCACAACTCGCATTGGAGCTCGGCGGTGGCCATGCCGTAAAACACCCCACTTCTGAA	Fungi	Ascomycota	Sordariomycetes	Hypocreales	Stachybotryaceae	Paramyrothecium	_	0	0	0	0	0	0	0	0	0	0	0	0	0	0	0	0	0	0	0	0	0	0	0	0	0	0	0	0	0	0	0	0	0	0	0	0	0	0	0	0	0
124_1542677|F|ITS2	CAACCCTCGAACCCCCCCAGGGGGGTCCGGCGTTGGGGATCGGGGACCCCTGAGACGGGATCCCGGCCCCGAAATACAGTGGCGGTCTCGCCGCAGCCTCCCCTGCGCAGTAGTTTGCACAACTCGCACCGGGAGCGCGGCGCGCCCACGTCCGTAAAACACCCAACCTTCTGAAA	Fungi	Ascomycota	Sordariomycetes	Hypocreales	Hypocreaceae	Trichoderma	Saprotroph	0	0	0	0	0	0	0	0	0	0	1	1	0	0	0	1	6	0	0	0	0	0	0	0	0	0	0	0	0	0	0	0	1	0	0	0	0	0	0	0	0
124_1543789|F|ITS2	AATTCTCAACCTCACCAACTTTGCGGTTGTGTGAAGGCTTGGATGTGGGGGTTGCAGGTCCGCTTCACAGTGGTCTGCTCCTCTGAAACGCATTAGTGGGTTAGTCCCCTCATCTATTGGTGTGATAATTATCTACGCCTGTGGGTTTGGGATGGCTGCATAGACCTGCTCTCTAACCGTCCTCACGGACAACATATGACAA	Fungi	Basidiomycota	Agaricomycetes	Agaricales	Psathyrellaceae	Coprinopsis	Saprotroph	0	0	0	0	0	0	0	0	0	0	0	0	0	0	0	0	0	0	0	0	0	0	0	0	0	0	0	0	0	0	0	0	0	0	0	0	0	0	0	0	0
124_1543956|F|ITS2	CAACCCTCGCACCCGGCTTCTGTCGGGGGCGGTGTTGGGGATCGGCCTCCCGTCATCGGGCGGCCGGCCCCTAAATAGAGTGGCGACCACGCCGTAGCCTCCTCTGCGTAGTAGTGAAACACTCGCGGGCGGAGAGCGGTGCGGCCCGCCGTAAAACCCCCAACTCTTTCTAA	Fungi	Ascomycota	Sordariomycetes	Hypocreales	Hypocreales_fam_Incertae_sedis	Fusariella	_	0	2	0	1	0	0	0	0	0	0	0	0	0	0	0	1	0	0	0	1	0	0	0	0	1	1	0	0	0	1	0	1	0	2	0	0	0	6	0	0	0
124_1544009|F|ITS2	TTTAATAAAAATCGGTGTTATTGCTACCCGTAGTGGTGTTAATGCATCGGAATTGAGTTGTCTTTACCTTTTTTGGTTAAAGTGACTTAAAATTATGTACGATTTTTGAACGTATTTAAATTGTTTACGTATGTTCATTATATCAAATATTAGGTGCGGTCATCCTCATGATTTCGCGTCTATAATTTTTCATT	Fungi	Glomeromycota	Glomeromycetes	Glomerales	Glomeraceae	Glomus	AM	0	3	0	0	0	1	1	0	1	1	0	0	0	0	2	1	1	0	0	1	0	0	2	1	17	1	21	1	0	1	3	0	0	1	0	0	2	6	0	0	2
124_1544062|F|ITS2	GTACCCTCAAGCTTTGCTTGGTGTTGGGCGTTTTGTCTTTTTATTCAGACTCGCCTTAAAGTAATTGGCAGCCAGTGTTTTGGTAGTAAGCGCAGCACATTTTGCGTCTTAGTCCCCTAACAGCGGCATCCATAAAGCCTCTTTCTCAC	Fungi	Ascomycota	Dothideomycetes	Pleosporales	Phaeosphaeriaceae	Phaeosphaeria	Saprotroph	0	0	0	1	1	0	1	0	0	0	0	1	0	0	0	0	0	0	0	0	0	1	0	0	0	0	0	0	0	0	0	0	0	0	0	0	0	2	0	0	0
124_1544417|F|ITS2	TCACCCTTCAAGCTTTGCTTGGTGTTGGGGCATGCCATCACAGGCAGCCCTTAAAATCAGTGGCAGTAACCATTAGGCTCTAAGCGTAGTAATTCTTCTCGCTATAGCGTCTGGTGGTCGCGCGCCAAAACCCCCCATTTTTCAT	Fungi	_	_	_	_	_	_	0	1	0	0	0	0	0	0	0	0	0	0	0	0	0	0	0	0	0	0	0	0	0	0	0	0	0	0	0	0	0	0	0	0	0	0	0	0	0	0	0
124_1545068|F|ITS2	CAACCCTCAAGCCCGGCTTGTGTGTTGGGCGTCGGCCCCCCGGGGCCCGCCCGAAATATAGGGACTTCCCGTTAAAGGGCTCCCAGCGTATGGGCTTACACCCGCTGAGAGAGACCCTAGACACGGAGGTCGAACCCCCCTAGTTTAACTATAACTC	Fungi	Ascomycota	Eurotiomycetes	_	_	_	_	0	0	0	0	0	0	0	0	0	0	1	0	1	0	0	0	0	0	0	0	0	0	0	0	0	0	0	0	0	0	0	0	0	0	0	0	0	0	0	0	0
124_1547156|F|ITS2	TTAAATAAAAATCGGTGTTGTTGCTACCCCGTAGTGTTAATGCATCGGAATTGAGTTGTCTTTACCTTTTTTGGTTAAGTGACTTAAAATTATGTACGATTTTTTGAACGTATTTAAATTGTTTATGTATGTTCATAATATCAAATATTAGGTGCGGTCATTCTTATGATTCACATCTATAATTTTCATT	Fungi	Glomeromycota	Glomeromycetes	Glomerales	Glomeraceae	Glomus	AM	0	0	0	0	0	0	0	0	0	0	1	0	0	0	0	0	0	0	0	0	1	0	0	1	0	0	0	0	0	0	0	0	2	0	0	0	0	0	0	0	0
124_1547400|F|ITS2	CTCCCCTCGAGCGGCGGCTTCACGGCCTGTCGCCCGGTGTTGGGGCGCTACGGTGGGAGCCCCGCGCTCCCCCCCGTAGGCCCCGAAATGAAGTGGCGGTCCCGCCGCGGCGCCCCCTGCGTAGTAGTCTTACAACTCGCATCGGGACCCGGCGGAGGCCAGCCGTCGAACCTTTTATTTCATG	Fungi	Ascomycota	Sordariomycetes	Microascales	Microascaceae	Acaulium	_	0	0	0	0	0	0	0	0	0	0	0	0	0	0	0	0	0	0	0	0	0	0	0	0	0	0	0	0	0	0	0	0	0	0	0	0	0	0	0	0	0
124_1548436|F|ITS2	CGACCCTCGGGGCCCCTCCCTGCCTGCAGGGCTGGGGCCCCGGCATTGGGCCAGCGCGTGTCGCCCACTCGGGCGCCGCGCGGCCCGCAGTCCAGCGGCGGCAGCACCGGCGACGTCCCCTGCGCAGTATCTTACGCTCGCATTGGTCTCCCGGCGCGGCCCGCCTCGAAACCCCCACATCATTA	Fungi	Ascomycota	Sordariomycetes	Melanosporales	Ceratostomataceae	Microthecium	_	0	0	0	0	0	0	0	0	0	0	0	0	0	0	0	0	0	0	0	0	0	0	0	0	0	0	1	0	0	0	0	2	0	0	0	0	0	0	0	0	0
124_1548442|F|ITS2	AATTCTCAACCTCATCAGTTTTGTAACGAGACTGTGTGAAGTTGGATGTGGGGGTTTGTGCAGGCTGCCTCAGTGCGGTCTGCTCCCCTGAAATGCATTAGCGAGTTCAAACTGGGCTCCGTCTATTGGTGTGATAATTATCTACGCCGTGGATTGGGCTTAGACTTGCTTCTAACCGTCCGCAAGGACAATCTTTTGACA	Fungi	Basidiomycota	Agaricomycetes	Agaricales	Psathyrellaceae	Psathyrella	Saprotroph	0	0	0	0	0	0	0	0	0	0	0	0	0	0	0	0	0	0	0	0	0	0	0	0	0	0	0	0	0	0	0	0	0	0	0	0	0	0	0	0	0
124_1548828|F|ITS2	CTGCCCTCAAGCACGGCTTGTGTGTTGGGCCCCCGCCCCCCCGCACCGGGGGGGCGGGCCCGAAAGGCAGCGGCGGCACCGCGTCCGGTCCTCGAGCGTATGGGGCTTCGTCACCCGCTCTTGTAGGCCCGGCCGGCGCCAGCCGACCCCCCTCAATCTATTTTTTCA	Fungi	Ascomycota	Eurotiomycetes	Eurotiales	Aspergillaceae	Penicillium	Saprotroph	0	0	0	0	1	0	0	0	0	0	0	0	0	0	0	0	0	0	0	0	0	0	0	0	0	0	0	0	1	0	0	0	0	0	0	0	0	0	0	0	0
124_1549779|F|ITS2	CAACCCTCAGCGCAAGCTGGTTATGAGTTGGCTGCAGCCCGCTTTCATTTATTTGAACGGGTGAAATCCGGCTTTAAAGTTGTATGCTCTGCTGGCTGCTTTGCCCGACCAAAACATAGTAAAATTTACGACTGTTTATAGAACGGCTTTGCTTGCTCGGCCTGAATAAAACCCAACATTTCTTAG	Fungi	Ascomycota	Orbiliomycetes	Orbiliales	Orbiliaceae	Dactylella	Saprotroph	0	0	0	0	0	0	0	0	0	0	0	0	0	0	0	0	0	0	0	0	0	0	0	0	0	0	0	0	0	1	0	0	0	0	0	0	0	0	0	0	0
124_1550556|F|ITS2	CAACCCTCAAGCCTAGCTTGGTGTTGGGCTCCGCCGCCTGGCGGGCCCTAAAGTCAGTGGCGGTGCTGTCCAGCTCCGAGCGTAGTAACTCTTCTCGCTCTGGAGGACTGGGCATGTGCTCGCCAGCAACCCCCAATTTTTTTCA	Fungi	Ascomycota	Eurotiomycetes	Onygenales	Onygenales_fam_Incertae_sedis	Chrysosporium	Saprotroph	0	0	0	0	0	0	0	0	0	0	0	0	0	0	0	0	0	0	0	0	0	0	0	0	0	0	0	0	0	0	0	0	0	0	0	0	0	0	0	0	0
124_1550931|F|ITS2	CAACCCTCAGGCCCCCAGTGCCTGGCGTTGGGGATCGGCACAACCGCGCCTCCGGGCGCGGCGCCGGCCCCGAAATCTAGTGGCGGTCTCGCTGTAGTCCTCCTCTGCGTAGTAGCACAACCTCGCACTGGAACGCGGCGGCGACTGAGCCGTTAAACCCCCAACCTTCTGAA	Fungi	Ascomycota	Sordariomycetes	Hypocreales	Stachybotryaceae	Myrothecium	Saprotroph	0	0	0	0	0	0	0	0	0	0	0	0	0	0	0	0	0	0	0	0	0	0	0	0	0	0	0	0	0	0	0	0	1	0	0	0	1	0	0	0	0
124_1550949|F|ITS2	CGACCCTCGGGGCCCTCCCTCTCGCAGGGCAGCGGCCCCGGCCTTGGGCCAGCGCGTGCCGCTCTCGAGCGCCGCGCGGCCCGCAGAACAGCGGCGGCAGCACCGGCGACGTCCCCTGCGCAGTAGCATACCACTCGCATTGGTCTCCCGGCGCGACCCCCCTCAATCTTTCTCA	Fungi	Ascomycota	Sordariomycetes	Melanosporales	Ceratostomataceae	Microthecium	_	1	0	0	0	0	0	0	0	0	0	2	0	0	0	0	0	0	0	0	1	0	0	0	0	0	0	0	0	0	0	0	0	0	0	0	0	0	0	0	0	0
124_1551518|F|ITS2	CAACCATCAAGCCCCCGGCTTGTGTTGGGGACCTGCGGCGCGCCCGCAGGCCCTGAAAACCAGTGGCGGGCTCGCTGACCACACCGAGCGTAGTAGCATTTCTGTCTCGCTCAGGGCGTGCGGCGGGTTCCGGCCGTGAAACCCACCCCCCAAGGGGTACCCAAA	Fungi	Ascomycota	Sordariomycetes	Sordariales	Chaetomiaceae	Dichotomopilus	_	0	0	0	0	0	0	0	0	0	0	0	0	0	0	0	0	0	0	0	0	0	0	0	0	0	0	0	0	0	0	0	0	0	0	0	0	0	0	0	0	0
124_1551581|F|ITS2	CTGCCCTCAAGCACGGCTTGTGTGTTGGGCCCCGTCCCCCAATCCCGGGGGACGGGCCCGAAAGGCAGCGGCGGCACCGCGTCCGGTCCTCGAGCGTATGGGGCTTTGTCACCCGCTCTGTAGGCCCGGCCGGCGCTTGCCGATCAACCAAACTTTTATCCA	Fungi	Ascomycota	Eurotiomycetes	Eurotiales	Aspergillaceae	Penicillium	Saprotroph	0	1	0	0	0	0	0	0	0	0	0	0	0	0	0	1	1	0	0	0	0	0	1	0	5	1	0	0	4	3	0	0	0	0	0	0	0	0	1	4	0
124_1551629|F|ITS2	AATTCTCAACCTTTCTGGCTTTTACAAAGCTAGTGAGGCTTGGATTATGGGAGTTGCTGGCTTTTGAAGTCGGCTCTTCTGAAATGCATTAGCAAGATCATTGCTGCTCATCATTGGTATGATAATTATCTATACCATTGAGTCGGCTTCCTTCATTTGGAGGATTTTGCTTCTAACAGTCTTTCTTCCTAAGACAGTACTTGACAA	Fungi	Basidiomycota	Agaricomycetes	Agaricales	Entolomataceae	Entoloma	Saprotroph	0	0	0	0	0	0	0	0	0	0	0	0	0	0	0	0	0	0	0	0	0	0	0	0	0	0	0	0	0	0	0	0	0	0	0	0	0	0	0	0	0
124_1552097|F|ITS2	CTGCCCTCAAGCGCGGCTTGTGTGTTGGGCTCCGCCCCCCCGTACTTGGGGGGCGCGCCCGAAAGGCAGTGGCGGCGCCGTGCCCGGTCCTCGAGCGTATGGGGCTTCGTCACCCGCTCTGGAGGCCCGGCCGGCCGCCGCCGACCCAACCTTCCAACCTATCTTTACC	Fungi	Ascomycota	Eurotiomycetes	Onygenales	Arachnomycetaceae	Arachnomyces	_	0	0	0	0	0	0	0	0	0	0	0	0	0	0	0	0	0	0	0	0	0	0	0	0	0	0	0	0	0	0	0	0	0	0	0	1	0	0	0	0	0
124_1552941|F|ITS2	CTGCCCTCAAGCACGGCTTGTGTGTTGGGTGCGGTCCCCCCGGGGACCTGCCCGAAAGGCAGCGGCGACGTCCGTCTGGTCCTCGAGCGTATGGGGCTTTGTCACTCGCTCGGGAAGGACTGGCGGGGGTTGGTCACCACCAAAATTTTACCAC	Fungi	Ascomycota	Eurotiomycetes	Eurotiales	Trichocomaceae	Talaromyces	Saprotroph	0	2	0	0	30	0	0	0	0	0	0	0	50	0	0	1	0	0	0	1	0	0	0	17	0	0	1	0	2	7	0	0	7	0	1	1	0	1	0	0	4
124_1553365|F|ITS2	CTGCCCTCAAGCACGGCTTGTGTGTTGGGTGTGGTCCCCCTGGGGACCTGCCCGAAAGGCAGCGGCGACGTCCGTCTGGTCCTCGAGCGTATGGGGCTCTGTCACTCGCTCGGGAAGGACCTGCGGGGGTTGGTCACCACCACATCTTTTTACAA	Fungi	Ascomycota	Eurotiomycetes	Eurotiales	Trichocomaceae	Talaromyces	Saprotroph	0	0	0	1	0	0	0	0	0	1	0	0	0	0	0	0	1	0	0	0	0	0	1	1	3	0	0	0	0	0	0	0	0	0	0	0	0	0	0	0	0
124_1553522|F|ITS2	CAACCTTCAAGCCCGGCTTGTGTGATGGGTGACCGTCCCTCCTCTCGGCGGGACGCGCCCGAAATTCAGTGGCTAGACCGCGATTCCGGCGTCTGAGCGAATGGGATAACCACCGCTTCTAGAACCGGCCGGCCCTGGCCCCAAAACATCGATCCTCGCGGATCACCCA	Fungi	Ascomycota	Eurotiomycetes	Onygenales	Arthrodermataceae	Ctenomyces	Saprotroph	0	0	0	0	0	0	0	0	0	0	0	0	0	0	0	0	1	0	0	0	0	0	0	0	0	0	0	0	0	0	0	0	0	1	0	0	0	0	1	1	0
124_1553934|F|ITS2	CAACCCTCAGGACCCCTTCGGGGGAACCTGGCGTTGGGGATCGGCCCGCCCCCGTGCAGGCCGGCCCCGAATCTCAGTGGCGGCCCCATCGCGAGCTCCCCTGCGCAGTAGCGATACCTCGCAGCCGGATAGCGGTGCGGCCACGCCGTAAAACACCCCACATCTTCAA	Fungi	Ascomycota	Sordariomycetes	Hypocreales	Hypocreales_fam_Incertae_sedis	Acremonium	Saprotroph	0	0	0	0	0	0	0	0	0	0	0	0	0	0	0	0	0	0	0	0	0	0	0	0	0	0	0	0	0	0	0	0	0	0	0	0	0	0	0	0	0
124_1554077|F|ITS2	AGTCTCTCGGGCCCCTCCGCCTTTTCGGTCGGGGTGGCTTCGGATTTGGACGCCTGCCGCCTCTCTCTATAAAACGGAAGCGGCTCGTCTTTAAACGCATTAGCAAAAGCGGAGCGGTGCCTCTCTCTCCAGACGCGATTTAAACCTTTGTGTCCGGACCGAAACGCCCGATGCCCTTTAGCTGACAGCCGTCCGCGCTTTGCGGCCGGACAGAAATCACTTTCTTCTCTCTCT	Fungi	Basidiomycota	Agaricomycetes	Phallales	Phallaceae	Lysurus	Saprotroph	0	0	0	0	1	0	0	0	0	0	0	0	0	0	0	0	0	0	0	0	0	0	0	0	0	0	0	0	0	0	0	0	0	0	0	0	0	0	0	0	1
124_1555536|F|ITS2	CAAAACCTTCCGGCCCCCGGTTTGTTCCGGGAAGCTCGGGCGTGCTGGCGCGGGGACTGGCCGCCGCGCTTCGGTGCGGGCGGGCCTTCCCCCGCTTAAAGGTGTGGAAGCTAGCGGGGTGTGCCCCGGATCGCGACGACTCGTAAGCTTTTTTTACTGTCGAAGTCAATCCGGACGCCCCCGCCTCACAAACACTGGCCGTTTTTTTCCGGCCTTGAAC	Fungi	Ascomycota	Pezizomycetes	Pezizales	_	_	_	0	0	0	0	2	0	0	0	0	0	0	1	1	1	19	2	0	0	0	0	0	0	1	0	0	0	0	0	0	0	0	0	1	0	0	0	0	2	0	1	1
124_1556091|F|ITS2	CTGCCCTCAAGCACGGCTTGTGTTGGGGACCTGCGGCTGCCGCAGGCCCTGAAAACCAGTGGCGGGCTCGCTGTCACACCGGGCGTAGTAGATTTTATCTCGCTCTGGGCGTGCTGCGGGTTCCGGCCGTTAAAAAACCTTTTTTACCCAA	Fungi	Ascomycota	Sordariomycetes	Sordariales	Chaetomiaceae	Botryotrichum	Saprotroph	0	0	0	0	0	0	0	0	0	0	0	0	0	0	0	0	0	0	0	0	0	0	0	0	0	0	0	0	0	0	0	0	0	0	0	0	0	0	0	0	0
124_1556787|F|ITS2	CATCATTCAAAACACATTCTTTTGATATGTGCTTTGGTTGTGGATGGTTGACTATATCTGTAGTCTCGTCTGTAATGTATTGACTATACATTTGTAGCTTTAGTTGTAGCAATCAAAGTTGACAACTTTAAAGTGCACATCTGTTGGTTTAGCTTTTTAAGGTTTGCATTCTTTTAAACCTTTTTA	Fungi	Ascomycota	Pezizomycetes	_	_	_	_	0	0	0	0	0	0	0	0	0	0	0	0	0	0	0	0	0	0	0	0	0	0	0	0	0	0	0	0	0	0	2	0	0	1	0	0	38	0	0	0	0
124_1557051|F|ITS2	CAACCATCAAGCCCCAGGCTTGTGTTGGGGCCCTGCGGCTGCCGCAGACCCCTAAAAGCAGTGGCGGACTCGCTGTCATACCGAGCGCAGTAATACATCTCGCTCTGGGCGTGGCGGCGGGCACCGGCCGTTAAATACTCCACTAA	Fungi	Ascomycota	Sordariomycetes	Sordariales	Chaetomiaceae	Trichocladium	Saprotroph	0	1	1	0	0	0	1	0	0	0	0	0	0	0	0	0	0	0	0	0	0	0	0	0	0	0	0	0	0	0	0	0	0	0	0	0	0	0	0	0	1
124_1558061|F|ITS2	GTACCTTCAAGCTTTGCTTGGTGTTGGGCGTTTTGTCTTTTCTCTTCTGATTAGACTCGCCTTAAAGTCATTGGCAGCCAGTGTTTTTGGTAGTAAGCGCAGCACATTTTGCGTCTTAGTCCTTAAATAGCGGCATCCATATAGCTACTTTTTCAC	Fungi	Ascomycota	Dothideomycetes	Pleosporales	Massarinaceae	Stagonospora	Plant pathogen	0	0	0	0	0	0	0	0	0	0	0	0	0	0	0	0	0	1	0	0	0	0	0	0	0	0	0	0	0	0	0	0	0	0	0	0	0	0	0	0	0
124_1558432|F|ITS2	AAATAAAAATCGATGTTGTTGTCACCGTGATAACGCGTCGGAATTGAGTCGTCTTACCTTCGGTTAAGTGACTTAAAATTTTTACGCGAATTCGAAACGTATTTAATGCTTATGTACGTTTGCGATATTCCAATATATTAGGTGCGGTCATTTCTATGATTCGCGTCTATAATTTTTCATT	Fungi	Glomeromycota	Glomeromycetes	Glomerales	Glomeraceae	Glomus	AM	0	0	0	0	0	0	0	0	0	0	0	0	1	0	1	0	0	0	0	0	0	0	1	1	0	0	0	0	0	0	0	0	0	0	0	0	0	0	0	0	0
124_1558872|F|ITS2	CGACCCTCGGGGCCCCTCCCTGCGTGCAGGGTCGCGGCCCCGGCCTTGGGCCAGCGCGTGCCGCCCCCCGTGGGCGCCGCGCGGCCCGCAGACCAGCGGCGGCAGCACCGGCAACGTCCCCTGCGCAGTAGCCAACACTCGCATCGGGCTACCGGCGCGGCCCGCCTCGCGACCCCACATCTCTTTA	Fungi	Ascomycota	Sordariomycetes	Melanosporales	Ceratostomataceae	_	_	0	0	0	0	0	0	0	0	0	0	0	0	0	0	0	0	0	0	0	0	0	0	0	0	0	0	0	0	0	0	0	0	0	0	0	0	0	0	0	0	0
124_1562115|F|ITS2	CAACCCTCGAGCCCCCGTGGCCCGGCGTTGGGGATCTGCCACGGCAGGCCCCTAAAACCAGTGGCGGACCCGAAGGGCCCTCTCCTTTGCGCAGTAGCATCAGCCTCGCATCGGGAGCCCTCGGCGTCCTGCCTCTAAACCCCCTACAAGCCCGCCCCGGCGGCACCAA	Fungi	Ascomycota	Sordariomycetes	Glomerellales	Plectosphaerellaceae	Plectosphaerella	Plant pathogen	0	0	0	0	0	0	0	0	0	0	0	0	1	0	0	0	0	0	0	1	0	0	0	0	26	1	10	0	7	1	0	0	0	0	0	0	1	0	0	0	0
124_1562176|F|ITS2	CAACCATCAAGCCCCGGCGCTTGTGTTGGGGACCCGCGGCTGCCGCGGGCCCTTAAAGACAGTGGCGGTCCTCGCTGCAGCACCGAGCGTAGTAGCTATACACCTCGCCCTGGGAGCTGCGCGTGTCGACCACGCCGTAAAACCCCCCACCTCTCACAA	Fungi	Ascomycota	Sordariomycetes	Sordariales	Lasiosphaeriaceae	Cercophora	Saprotroph	0	0	0	0	0	0	0	0	0	0	0	0	0	0	0	0	0	0	0	0	0	0	0	0	0	0	0	0	0	1	0	0	0	0	0	0	0	0	0	0	0
124_1562229|F|ITS2	CAAAACCTTCGGGAAGAGTACTTTTGTGACTTAATCCCCGGCGTTGGCGGCGGGCGGTCCCCCCCGTGGGGATCCCCCCGCTTAAACCTGGCGCGGGGCAAGTGCCGGTGGCAGCTTCAATAGTAGAGATATTTTTGAAAGCCGAAACCTGGCCTTAGCCCCCTCAATCTTTCTCA	Fungi	Ascomycota	Orbiliomycetes	Orbiliales	_	_	Saprotroph	0	0	0	0	0	0	0	0	0	0	0	0	0	0	0	0	0	0	0	0	0	0	0	0	0	0	0	0	0	0	0	0	0	0	0	0	0	0	0	0	0
124_1562482|F|ITS2	CAAACCCCTCAAGCCCGGCTTGTGAGTTGGACCATCGTCCCCGCCCGTGCGGACGGGTCCGAAATGCAGTGGCGGCGCCGAGCTCCTGGCGTCTGAGTGTATGGGATCACTTCATCGCTCTCAAGACCCGATCGGCGCCCGTCGAAACCCATATTTCTTTCCG	Fungi	Ascomycota	Eurotiomycetes	Onygenales	Onygenaceae	Apinisia	_	0	0	0	0	0	0	0	0	0	0	0	0	0	0	0	0	0	0	0	0	1	0	0	0	1	0	0	0	0	0	1	0	0	0	0	0	0	0	0	0	0
124_1562798|F|ITS2	AGTCTCTCGGACCCACCGTCTTTTTCGGCGGGTTCGGATTTGGATGCCTGCCGCCTTCTCTCGAAAGCGGCTCGTCTTTAAATGCATTAGCAACAGCGGTCTTCGAATACCCGCTCTCCAGACGCGATTAAACCTCTGCGTCCGGACGGGAAATTACGACTGTTTGGCTGCCAACCGTCTTCGCGGACAGAAGCTTCGCGCTTCTAACATCACTCT	Fungi	Basidiomycota	Agaricomycetes	Phallales	Phallaceae	Lysurus	Saprotroph	0	0	0	0	0	0	0	0	1	0	0	0	0	0	0	0	0	0	0	0	0	0	0	0	0	0	0	0	0	1	0	0	0	0	0	0	0	0	0	0	0
124_1562854|F|ITS2	CAACCCTCAGCTACCCGCTGGTTTTGAACCCGAACGGTACCCCCCTTTAACCGGGGGAACCGAGCCGGTTTTAAAGTTGTAAGCTCTGCTGGCCGCTCCGCCCAACCAGAACATAGTAAAACTACTACTTTTGTTAGGGTCAAGTGGAACGGTTTTTCGGCCTGAACAAAACCTACCCATTTCTCAAG	Fungi	Ascomycota	Orbiliomycetes	Orbiliales	Orbiliaceae	Arthrobotrys	Saprotroph	0	0	0	0	0	0	0	0	0	0	0	0	0	0	0	0	0	0	0	0	0	0	0	0	0	0	0	0	0	0	0	0	0	0	0	0	0	0	0	0	0
124_1563999|F|ITS2	GTACCCTCAAGCTCTGCTTGGTGTTGGGTGTTTGTCTCCTCTGGGAGACTCGCCTCAAAACAATTGGCAGCCGGCATATTGGTATCGGAGCGCAGCACAAGTCGCGCTTCTGTCCATGTTTGTTGGCATCCAGCAAGACCATTTTTCAC	Fungi	Ascomycota	Dothideomycetes	Pleosporales	Pleosporaceae	Pleospora	Plant pathogen	0	0	0	0	0	0	0	0	0	0	0	0	1	0	0	0	0	0	0	0	0	0	0	0	1	0	4	0	0	0	0	0	0	0	0	0	0	0	0	0	0
124_1564246|F|ITS2	CAACCATCAAGCCCCCGGCTTGTGTTGGGGACCTGCGGCGACGCAGGCCCCGAAAACCAGTGGCGGGCTCGCTGTCCACACCGAGCGTAGTAGCATTCATGTCTCGCTCCGGGCGTGCGGCGGGTTCCGGCCGTGAAAACCACCTTCTAAAGGTACCCAAA	Fungi	Ascomycota	Sordariomycetes	Sordariales	Chaetomiaceae	Dichotomopilus	_	0	0	0	0	0	0	0	0	0	0	0	0	0	0	0	0	0	0	0	0	0	0	0	0	0	0	0	1	0	0	0	0	0	0	0	0	0	0	0	0	0
124_1565171|F|ITS2	ATTTCTCAACCTATCTGGCTTTTACAAGTCGGTTTAGGCTTGGATTGTGGAGGTTGCTGGTTTCCCCGAAATCAGCTCCTCTTAAATGCATTAGCAGAGTCTTCGCTGATCATCTTTGGTATGATAATTATCTATACCATCGACAATCAGCTTTCCATTATGGAAGGGTTTTGCTTCTAATCGTCTGCAAAGACAATTTGACA	Fungi	Basidiomycota	Agaricomycetes	Agaricales	Entolomataceae	Entoloma	Saprotroph	0	0	0	0	0	0	0	0	0	0	0	0	0	0	0	1	0	0	0	0	0	0	0	0	0	0	0	0	0	1	0	0	0	1	1	0	0	0	0	0	0
124_1565408|F|ITS2	AACTCTCAAACTACATCTTAATTGATGTCAGGTTTGGATTTGGACGTTGCTGGACGCGAGTTCGGCTCGTCTCGAATGCATTAGCTGTAGATTTCGATTTCAGTTAAACCGTGTGATAATACATCAACGCGGGCAGCCGTCAAGGCGCTGAATCGTTAGTTCGAAGGCTTCTAATCGTCCTTATAGGACCGCCTTAACTGGTGTTTCATTTCAC	Fungi	Basidiomycota	Agaricomycetes	Tremellodendropsidales	_	_	_	0	0	0	0	0	0	0	0	0	0	0	0	0	0	0	0	0	0	1	0	0	0	0	0	0	0	0	0	0	0	0	0	0	0	0	0	0	0	0	0	0
124_1565742|F|ITS2	CAACCCTCAAGCCCGGCTTGGTGTTGGGGATCGGCCTGCCCCCTCGTGGGCGGGCCGGCCCCGAATTCTAGTGGCGGTCTAGCCGTAGCTTCCTCTGCGTAGTAGCAATATCTCGCACCGGAGACGCGGCAAGGCAAGGCCACGCCGTTAAACCCCCCACTTCTGAAA	Fungi	Ascomycota	Sordariomycetes	Hypocreales	Nectriaceae	Macroconia	Saprotroph	0	0	0	1	0	0	0	0	0	0	0	0	0	0	0	1	1	0	0	0	0	0	12	0	0	0	0	0	0	1	0	0	1	2	0	0	0	0	0	0	0
124_1566162|F|ITS2	CACCACTCAAGCTATGCTTGGTATTGGGCGTCGTCCTTAGTTGGGCGCGCCTTAAAGACCTCGGCGAGGCCTCACCGGCTTTAGGCGTAGTAGAATTTATTCAATAACGTCTGTCAATGGAGAGGACTTCTGCCGACTGAAACCTTTATTTTTTACA	Fungi	Ascomycota	Dothideomycetes	Dothideales	Aureobasidiaceae	Aureobasidium	Saprotroph	0	0	0	0	0	0	0	0	0	0	0	0	0	1	0	0	0	0	0	0	0	0	0	0	0	0	0	0	0	0	0	0	0	0	0	0	0	0	0	0	0
124_1566848|F|ITS2	AATTCTCAATCTCTACAAACTTGTGTTGTTAGCAGATTGGAAGTGGGGGTTTTGTGGGTGTATCCATTATATCCACTCCCCTGAAAATCATTAGCTGGAATGCCTTTGCATAACCAACTATCAGTATGATAATTATCTACTCTGATGTTGTTGTGAAGGGAATCTGCTTTCAAACCGTCGTTTCGACACTTTGAATCC	Fungi	Basidiomycota	Agaricomycetes	Agaricales	Bolbitiaceae	Conocybe	Saprotroph	0	0	0	0	0	0	0	0	0	0	0	0	0	0	0	0	0	0	0	0	0	0	1	0	0	0	0	0	0	0	2	0	0	0	0	0	0	0	0	0	0
124_1567759|F|ITS2	GTACTCTCAAGCCTTGCTTGGTGTTGGGTGTTTGTCTTCGCCTCGCTTAGACTCGCCTTAAATATATTGGCAGCCGGTATACTGGTTTGAAGCGCAGCACAATTGCATTTCAGGCTCTTAGTACTAGCATCCACAAAGATTATCAACAC	Fungi	Ascomycota	Dothideomycetes	Pleosporales	Phaeosphaeriaceae	_	_	0	2	0	0	0	0	0	0	0	0	0	0	0	0	0	0	0	0	0	0	0	0	0	0	0	0	0	0	0	1	0	0	0	0	0	0	0	0	0	0	0
124_1568771|F|ITS2	AATTCTCAACCTTCCAACTTTTATTAGCTTGGTTAGGCTTGGATGTGGGGGTTGCGGGCTTCATTAACGAGGTCGGCTCTCCTTAAATGTATTAGCGGAACTTTTGTGGACCGTCTATTGGTGTGATAATTATCTACGCCGTGGATGTGAAGCAGCTTTATGAAGTTCAGCTTCTAACCGTCCCTTGACTTGGACAATTCTTGACA	Fungi	Basidiomycota	Agaricomycetes	Agaricales	Hydnangiaceae	Laccaria	EM	0	0	0	0	0	0	0	0	0	0	0	0	0	0	0	0	0	0	0	0	0	0	0	0	0	0	0	0	0	0	0	0	0	0	0	0	0	1	0	0	0
125_1569621|F|ITS2	AAACCTTCAAGCTCAGCTTGGTGATGGGTGACTGTCCTCCCCTCGCGGGGGGACTCGCCTCAAAAACATTGGCGGCCGGTACATTGGCTTCGAGCGCAGCAGAAACGCGGTCTCGAGTCCGGTGGATCGGCTCCCATAAGTCTATTCTTTTA	Fungi	Ascomycota	Dothideomycetes	Pleosporales	Sporormiaceae	Preussia	Saprotroph	0	0	0	0	0	0	0	0	0	0	0	0	0	1	0	0	0	0	0	0	0	0	0	0	1	0	0	0	0	0	0	0	0	1	1	0	0	0	0	1	0
125_1569730|F|ITS2	AAACCTTCAAGCTATGCTTGGTGTTGGGTGTTTGTTCCGCCTCAGTGCGTGGACTCGCCTCAAATTCATTGGCAGCCGGTATGTTGGCTTCGTGCGCAGCACATTGCAAGCGATTTCAGCAAACCCCCTTCCACAAGCCTTTTTTTA	Fungi	Ascomycota	Dothideomycetes	Pleosporales	Melanommataceae	Herpotrichia	Saprotroph	0	0	0	0	0	0	0	0	0	0	0	0	0	0	0	0	0	0	0	0	0	0	0	0	0	0	0	0	0	0	0	0	0	0	0	0	0	0	0	0	0
125_1569957|F|ITS2	CAACCCTCGAACCCCTCCGGGGGGTCGGCGTTGGGGATCGGCCTTCCTTCACGGGGGCCGTCTCCGAAATACAGTGGCGGTCTCGCCGCAGCCTCTCCTGCGCAGGAGTTTGCACACTCGCATCGGGAGCGCGGCGCGTCCACAGCCGTTAAACACCCAACTTCTGAAA	Fungi	Ascomycota	Sordariomycetes	Hypocreales	Hypocreaceae	Trichoderma	Saprotroph	18	5	4	1	0	7	3	2	4	0	1	1	6	0	32	2	384	1	0	4	1	2	8	21	1	2	2	0	1	3	3	2	0	29	6	1	2	356	1	1	2
125_1570625|F|ITS2	ATCTCTCAAATACAAAAACTTTATTGTTTTTGTGTTTGGACTTGGAAGCTGTCGGCGCAAGTCGACTCTTCTTAAATGCATTAGCTGGGGTTTATATAGTGGATCCTTGGTGTGATAATTATCTACGCCTTGAAGTCCCTGTAGACCTTGCTTCAAACCGTCTTACTACGAGACAATTTTGAATC	Fungi	Basidiomycota	Agaricomycetes	Cantharellales	Ceratobasidiaceae	Waitea	Plant pathogen	0	0	0	0	0	0	0	0	0	0	0	0	0	0	0	0	0	0	0	0	0	0	0	0	0	0	0	0	0	0	0	0	0	0	0	0	0	0	0	0	0
125_1570650|F|ITS2	CAACCCTCGAACCCCTCCGGGGGGTCGGCGTTGGGGATCGGCACTTACCTGCCGGCCCCGAAATACAGTGGCGGTCTCGCCGCAGCCTCTCCTGCGCAGTAGTTTGCACACTCGCACCGGGAGCGCGGCGCGTCCACGGCCGTAAAACAACCCAAACTTCTGAAA	Fungi	Ascomycota	Sordariomycetes	Hypocreales	Hypocreaceae	Trichoderma	Saprotroph	0	0	0	0	0	0	0	0	1	0	0	0	0	0	0	0	0	0	0	0	0	0	3	0	0	0	0	0	0	0	0	0	0	2	0	0	0	0	0	0	0
125_1570656|F|ITS2	CACCCCTCAAGCACGGCTTGTGTGTTGGGCTATCGTCCCCCGTGGACGGGCCCGAAAGGCAGTGGCGGTACCGCGTTCCGGTGCCCGAGCGTATGGGGCTTTGTCACCCGCTCAAGAGGCCCGGCCGGCGCTGGCCGACAATCGATCTTCTTCAA	Fungi	Ascomycota	_	_	_	_	_	0	0	0	0	0	0	0	0	0	0	0	0	0	0	0	0	0	0	0	0	0	0	0	0	0	0	0	0	0	0	0	0	0	0	0	0	0	0	0	0	0
125_1571192|F|ITS2	ACTCTTCAACCCACCGGTTCCTTGTTGAACTGTGTGGTGCTTGGTTTCTGGACGCTGCTGGTTCCTCGGAACGCTAGCTCGTCTAAAATTTATTAGCATCTCAATTTCGAAACGTGGATTGACTCAGCGTAATAGACTATTCGCTGAGGACACTGCTTGCGGTGGCCATGTTAGATAACGATTGATGCTCATAGCACTCTATCTAGTCATTCTTTCTAAG	Fungi	Basidiomycota	Microbotryomycetes	Microbotryomycetes_ord_Incertae_sedis	Chrysozymaceae	Udeniozyma	_	0	0	0	0	0	0	0	1	0	0	0	0	0	0	0	0	0	0	0	0	0	0	1	1	0	0	0	0	0	0	0	0	0	0	0	0	0	0	0	0	0
125_1571362|F|ITS2	AACTCTCAACTCCCAACTTTCTTAATAGTCGGTTGGGAGCTTGGACTTGAGCGTTGCTGGTCTTTATTGACCGGCTCGCTTGAAATGAATTAGCAGATCCTTTTTGTAATCGGTTCCACTCGACGTGATAAGTATTTCGCCGAGGACATCTTAACGGATGGCCGAGATAAAGAAAGTCTTTAGATCCGCTTCTAATTCTTAGATAGAGCTTGCTCTACTAAACCCCTTTTATG	Fungi	Basidiomycota	Tremellomycetes	Cystofilobasidiales	Mrakiaceae	Mrakia	Saprotroph	0	0	0	0	0	0	0	0	0	0	0	0	0	0	0	0	0	0	0	0	0	0	0	0	0	0	0	0	0	0	0	0	0	0	0	0	1	0	0	0	0
125_1571491|F|ITS2	CAACCCTCAAGCGCGGCTTGCGTGTTGGGCGCCGTCCCTGGTGGACGCGCCCGAAAGGCAGTGGCGGTACCGTGCTCCGGTGCCCGAGCGTATGGGCTTCAAACCCGCTCTGGTGGCCCGGCCGGCGCTGGCCTCGACCCTCAACTTTACCA	Fungi	Ascomycota	Eurotiomycetes	Onygenales	Onygenales_fam_Incertae_sedis	Chrysosporium	Saprotroph	0	0	0	0	0	0	0	0	0	0	0	0	0	0	0	0	0	0	0	0	0	0	0	0	0	0	0	0	0	0	0	0	0	0	0	0	0	0	0	0	0
125_1571829|F|ITS2	TCACCCCTCAAGCTCAGCTTGGTGTTGGGGCCTGCCCGTCACAGGGCAGCCCTTAAAAGCAGTGGCGGTGCCATCTGGCTCTAAGCGTAGTAATACTCCTCGCTATAGATGTCTGGTGGTGTCCTGCCAAAACCCCCCATATTTTTAAT	Fungi	Ascomycota	Leotiomycetes	Helotiales	_	_	_	0	0	0	0	0	0	0	0	0	0	0	0	0	0	0	0	0	0	0	0	0	0	0	0	0	0	0	0	0	0	0	0	0	0	0	0	0	0	0	0	0
125_1572048|F|ITS2	CAACCCTCAAGCTCTGTCTTGCGCTTGGTGTTGGGGATCGGCCCTGCCCGCCAGCCCGGGCGGGCCGCCCCCGAAATGAATCGGCGGTCTCGTCGCAGCCTCCTCTGCGTAGTAATTCAGTTATCCTCGCACTTGGAGCGCGGCGCGGCCACTGCCCGTAAAACGCCCAACTTCTCAAG	Fungi	Ascomycota	Sordariomycetes	Hypocreales	Hypocreales_fam_Incertae_sedis	Ustilaginoidea	_	0	0	0	0	0	0	0	0	0	0	0	0	0	0	0	0	0	0	0	0	0	0	0	0	0	0	0	0	0	0	0	0	0	0	0	0	0	0	0	0	0
125_1572220|F|ITS2	CAACCCTCAAGCCTGGCTTGGTGTTGGGCCCTGCCGTCCGCGGCCGGCCCCAAAGACAGTGGCGGCGCCGCATGGCCCTGAGCGTAGTACATCTCTCGCTCCAGGGCCCCGCGGTGGCCTGCCAGAACCCCCAACTCTAT	Fungi	Ascomycota	Leotiomycetes	Helotiales	Myxotrichaceae	Oidiodendron	Saprotroph	0	0	0	0	0	0	0	0	0	0	0	0	0	0	0	0	0	0	0	0	0	0	0	0	0	0	0	0	0	0	0	0	0	0	0	0	0	0	0	0	0
125_1572222|F|ITS2	TATTCTCAACCCCTAAATTTTTGTAATGAAGGTTTAGCGGGCTTGGACTTGGAGGTTGTGTCGGCCCTTGTCGGTCGACTCCTCTGAAATGCATTAGCGTGAATCTTACGGATCGCCTTCAGTGTGATAATTATCTGCGCTGTGGTGTTGAAGTATTTATGGTGTTCATGCTTCGAACCGTCTCCTTGCCGAGACAATCATTTGACA	Fungi	Basidiomycota	Agaricomycetes	Polyporales	Meruliaceae	Irpex	Saprotroph	0	0	0	0	0	0	0	0	0	0	0	0	0	0	0	0	0	0	0	0	0	0	0	0	1	0	1	0	0	0	0	0	0	0	0	0	0	0	0	0	0
125_1572461|F|ITS2	AAACCTTCAAGCTCAGCTTGGTGTTGGGTGACTGTCCGCCGCCTCCGGGCGCGTGGACTCGCCTCAAAATTATTGGCGGCCGGTACATTGGCTTCGAGCGCAGCAGAAACGCGAACTCGGGCCCGTCGTATTGGCTCCCAGAAGCTATCTTCACAA	Fungi	Ascomycota	Dothideomycetes	Pleosporales	Sporormiaceae	Sporormiella	Saprotroph	0	1	0	0	1	0	0	0	0	0	0	0	0	0	0	0	0	0	0	0	0	0	0	0	2	0	0	0	0	0	0	0	0	0	0	0	0	0	0	0	0
125_1573148|F|ITS2	CTGCCCTCAAGCCCGGCTTGTGTGTTGGGCCCCGTCCCCCCCGCCGGGGGGACGGGCCCGAAAGGCAGCGGCGGCACCGCGTCCGGTCCTCGAGCGTATGGGGCTTCGTCACCCGCTCTAGTAGGCCCGGCCGGCGCCAGCCGACCCCCAACCTTTAATTATCTCA	Fungi	Ascomycota	Eurotiomycetes	Eurotiales	Aspergillaceae	Penicillium	Saprotroph	0	0	0	0	3	0	1	0	1	0	0	0	0	1	0	1	1	0	0	0	0	1	0	0	0	0	0	0	1	0	0	1	0	0	0	0	0	0	0	0	0
125_1573343|F|ITS2	CAACCCTCAAGCACTGCTTGGTGTTGGGGCCCTACAGCTTCTGTAGGCCCTGAAAACTAGTGGCGGGCTCGCTATAACTCCGAGCGTAGTAGTAACATCTCGCTTAGGACGTGATGGCGGGATCCGGCCGTTAAACCCCCCAATTTTCTGAA	Fungi	Ascomycota	Sordariomycetes	Sordariales	Sordariales_fam_Incertae_sedis	Cordana	Saprotroph	0	0	0	0	0	0	0	0	1	0	0	0	1	0	0	0	0	0	0	0	0	0	0	0	0	0	0	0	0	0	0	0	0	0	0	0	0	0	0	1	0
125_1573618|F|ITS2	CTGCCCATCAAGCACGGCTTGTGTGTTGGGCCGCCGTCCGCCTCCTTCTGGAGGGGGACGGGCCTGAAAGGCAGCGGCGGCACCGCGTCCGGTCCTCGAGCGTATGGGGCTCAGTCACCCGCTCTGGAGGCACGGCCGGCGCCCGCCGACCCCTGACCTTCTTCTAACCA	Fungi	Ascomycota	Eurotiomycetes	Eurotiales	Aspergillaceae	Aspergillus	Saprotroph	0	0	0	0	0	0	0	0	0	0	0	0	0	0	0	0	1	0	0	0	0	0	0	0	0	0	0	0	0	0	0	0	0	0	0	0	0	0	0	0	0
125_1573806|F|ITS2	CTGCCCTCAAGCACGGCTTGTGTGTTGGGCCCCGCCCCCCGGTCTCGGGGGGCGGACCCGAAAGGCAGCGGCGGCACCGCGTCCGGTCCTCGAGCGTATGGGGCTTCGTCACCCGCTCTGTAGGCCCGGCCGGCGCCCGCCGGCGACCCCAATCAATCTATCCA	Fungi	Ascomycota	Eurotiomycetes	Eurotiales	Aspergillaceae	Penicillium	Saprotroph	0	0	0	0	0	0	0	0	0	0	0	0	0	0	0	0	0	0	0	0	0	0	0	0	0	0	0	0	0	0	0	0	0	0	0	0	0	0	0	0	0
125_1574009|F|ITS2	TCAACCCTCAAGCCTGGCTTGTCATTGAACCTCTGGTCGTTGAAAGACAGGTTCGAAAGATAATGACGGTGTCGCGATCGACCCTAGATGCAACGAGCTTCACAGCACGCATGTTAGTGGCCGGCCGGCCCCGGTCTTAACCCTATTTCAAT	Fungi	Ascomycota	Eurotiomycetes	Chaetothyriales	_	_	Saprotroph	0	0	0	0	0	0	0	0	0	0	0	0	0	0	0	0	0	0	0	0	0	0	0	0	0	0	0	0	0	0	0	0	0	0	0	0	0	0	0	0	0
125_1574176|F|ITS2	CAACCCTCGCAGCCCCTCTGGGCAGCGGTGTTGGGGACCGGCACAACCGCGCGGAGGGACATTCTCCCCGCCGGCGCCGCCCCCGAAATGTAGTGGCGGCCTCGCTGCAGCCTCCCTTGCGTAGTAGCACACCTCGCACCGGAGCGCAGCGCGGCCACGCCGTAAAACCCCCGACTCTCTGA	Fungi	Ascomycota	Sordariomycetes	Hypocreales	Hypocreaceae	Monocillium	Saprotroph	0	0	0	0	0	0	0	0	0	0	0	0	0	0	0	0	0	0	0	0	0	0	0	0	0	0	0	0	0	0	0	0	0	0	0	0	0	0	0	0	0
125_1574217|F|ITS2	CAACCCTCGACCTCCCCTTGGGGAAGTCGGCGTTGGGGACCGGCAGCATACCGCCGGCCCCGAAATGGAGTGGCGGCCCGTCCGCGGCGACCTCTGCGTAGTAATCCAACCTCGCACCGGAACCCCGACGTGGCCACGCCGTAAAACCCCCAACTTTCTGAA	Fungi	Ascomycota	Sordariomycetes	Hypocreales	Cordycipitaceae	Lecanicillium	Animal parasite	0	0	0	0	0	0	0	0	0	0	0	0	0	0	0	0	0	0	0	0	0	0	0	0	0	0	0	0	0	0	0	0	0	4	0	0	0	0	0	0	0
125_1574268|F|ITS2	CAACCCTTAAGCTTAGCTTAGTGTTGGGAGACTGCCTAACCGCAGCTCCTCAAATTCAGTTGGCAGAGTGTAGGTGTGCTCTGAGCGTAGTAATTCTTTATCTCGCTTCTGAAAGCCTTATACTGTCGCCACAAACCTATTATCTTTTTAAT	Fungi	Ascomycota	Sordariomycetes	Xylariales	Hyponectriaceae	Monographella	Plant pathogen	0	0	0	0	0	0	0	0	0	0	0	0	0	0	0	0	0	0	0	0	0	0	0	0	0	0	0	0	0	1	0	0	0	0	0	0	0	0	0	0	1
125_1576194|F|ITS2	TCACCCCTCAAGCCCTCGGCTTGGTGTTGGACGGTTTGGTGGAGGCCCCCGGCTTCTACCCCTCCCAAAGACAATGACGGCGGCCTCGTTGGACCCCCGGTACACTGAGTTCTTCACGGGACACGTATCGGACACACGGGTTTGCGGGACACGGTCTGCCTCCCCTCAGGGAGAATCTTCTAA	Fungi	Ascomycota	Eurotiomycetes	Chaetothyriales	Herpotrichiellaceae	Exophiala	Saprotroph	0	0	0	0	0	1	0	0	0	0	0	0	0	0	0	0	0	0	0	0	0	0	0	0	0	0	0	0	0	0	0	0	0	0	0	0	0	0	0	0	0
125_1576323|F|ITS2	TAGACTCACCTACTCGGGTTTCCGAACTAGGTGCTTTGGACGTCTGCCGCCTTCTGGCTCGTCTTAAATGTCTAAGTGGAATGCGTAATAAGTTTTCGCTCCCTCCACTCTAATTACACTTTAG	Fungi	Basidiomycota	Tremellomycetes	Tremellales	Bulleribasidiaceae	Hannaella	Saprotroph	0	0	0	0	0	0	0	0	0	0	0	0	0	0	1	0	0	0	0	0	0	0	0	0	0	0	0	1	0	0	0	0	0	0	0	0	0	0	0	1	1
125_1576327|F|ITS2	GTACCCTCAAGCTTTGCTTGGTGTTGGGCGTCTTGTCTTTTCCATTCGTGATTAGACTCGCCTTAAAGTAATTGGCAGCCAGTGTTTTTGGTAGTAAGCGCAGCACAATTTGCGTCTTGGTCCCTAAGCAGTGGCATCCACAAAGCCTCTTTCTCAC	Fungi	Ascomycota	Dothideomycetes	Pleosporales	Massarinaceae	Stagonospora	Plant pathogen	0	0	0	0	0	0	0	0	0	0	0	0	0	0	0	0	1	0	0	0	0	0	0	0	0	0	0	0	0	0	0	0	0	1	0	0	0	0	0	0	0
125_1576517|F|ITS2	CAACCATCAAGCACAGCTTGGCAATGGGCGACGTCCCCCCTCGCGGGGGGCGCGCCCCAAAACCGTCGGCAGAGTCACGCGGACCCGCCGGGCGTAGCAGAAAAGGAAGGCTCACGCCGACCCCTCACGTCCAATGCGACCGCGCCTCGCGCCGTAAAACCAAAGGCCCGCAAGGGTCGCTCCAAA	Fungi	Ascomycota	Dothideomycetes	_	_	_	_	0	0	0	0	0	0	0	0	0	0	1	0	0	0	0	0	0	0	0	0	0	0	0	0	0	0	0	0	1	0	0	0	0	0	0	0	0	1	0	0	0
125_1576642|F|ITS2	GTACCCTCAAGCTATGCTTGGTGTTGGGTGTTTGTCCTCTCCTTTGCGTTTGGACTCGCCTTAAAGTAATTGGCAGCCAGTGTATTGGTCTTGAAGCGCAGCACAATTTGCGATTCTAGCTTTTATCATTGACATCCATTAAGCCTTTTTATCGC	Fungi	Ascomycota	Dothideomycetes	_	_	_	_	0	0	0	0	0	0	0	0	0	0	0	0	0	1	0	0	0	0	0	0	0	0	0	0	0	0	0	0	0	0	0	0	0	0	0	0	0	0	0	0	0
125_1578580|F|ITS2	CGACCCTCAAGCCCTTAGCGGCTTGGTGTTGGGGTGTTTCTATGGCTCTTAGCTGTAGGCCCCGAAATACAGTGGCGGGCCTGACGGGACCCCGAGCGCAGTAATTTCTCTCGCTTTGGGCGTCGCGGCGGGCAACTAGCCGTAAAACCCACAGGTGCCCTCGCGGCCCTGTAATACACCAA	Fungi	_	_	_	_	_	_	0	0	0	0	0	0	1	0	0	0	0	0	0	0	0	1	0	0	0	0	0	0	1	0	0	0	0	0	0	1	0	1	0	0	1	0	0	0	0	2	1
125_1578965|F|ITS2	CAAATCAACATCGAAATTCATTTGCTTTTGTAAATGTTTATCGGATTTGAGCCGTCTTTTTTTATTTTGTTAATTAAAGTGGCTTAAAATGTATTTATTTTGGTATCGAAAAACGTTATTTTACGATCAAATTGATTAAAAAACAAACGTTTCGAATGCCGTCTTTTAGTGTAATACGTTTGACTGTGGTGTTAATCATAGTTTCATTCGTATACGATTTTTTAAT	Fungi	Glomeromycota	Glomeromycetes	Glomerales	Glomeraceae	Septoglomus	AM	0	0	0	0	0	0	0	0	0	0	0	0	0	0	0	0	0	0	0	0	0	0	0	0	0	0	0	0	0	0	0	0	0	0	0	0	0	0	0	0	0
125_1579993|F|ITS2	AACTCTCACCCTTCAACTTTCTTAATAGTGGTTGGAGGCGTGGACTTGAGCGCTGCTGGTTTTTATTAACCGGCTCGCTTGAAATGAATTAGCAGATCCTTTTTGTAATCGGTTCCACTCGACGTGATAAGTATTTCGCCGAGGACATCTTAACGGATGGCCGAGATAAAGAAAGTCTTTAGATCCGCTTCTAATTCTTAGCCTTACGCAAGTAAGCTAAACCCATTTTATG	Fungi	Basidiomycota	Tremellomycetes	Cystofilobasidiales	Mrakiaceae	Mrakia	Saprotroph	0	0	0	0	0	0	0	0	0	0	0	0	0	0	0	1	0	0	0	0	0	0	0	0	0	0	0	0	1	0	0	0	0	0	1	0	0	0	0	0	0
125_1580504|F|ITS2	TTAAATAAAAATCGGTGTTGTTGCTACCCCGTAGTGTCGTTGATGCATCGGAATTGAGTTGTCTTTACTTTTTTTGGTTAAGTGACTTAAAATTATGTACGATTTTTGAACGTATTTAAATTATTTACGTATGTTCATAATATCAAATATTAGGTGCGGTCATTCTCATGATTTTCGCGTCTATAATTTTTCATT	Fungi	Glomeromycota	Glomeromycetes	Glomerales	Glomeraceae	Glomus	AM	0	0	0	0	0	0	0	0	0	0	0	0	0	0	0	0	0	0	0	0	0	0	0	0	0	0	0	0	0	0	0	0	0	0	0	0	0	1	0	0	0
125_1580837|F|ITS2	TCCTCCCTCAAACCTCGGGTTTGGTGTTGGACCGGGTTGGTCGATCGACCAACTGGTCTCAAAGACAATGACGGCGTCCGTGGGACCCTCTGCGCAACGAGCTTCTCGGAGCACGCGTCGAGTTTCAAGGTCCCTCCGGGCCGGTCGCCTCGTCGCCCCTTCCAGGGACGACACCTTCCA	Fungi	Ascomycota	Eurotiomycetes	Chaetothyriales	Herpotrichiellaceae	_	Saprotroph	0	0	0	0	0	0	0	0	0	0	0	0	0	0	0	0	0	0	0	0	0	0	0	0	0	0	0	0	0	0	0	0	0	0	0	0	0	0	0	0	0
125_1581069|F|ITS2	AATCTCAATCCCCCCGGGTTTATGATCTGGGTTGGGACTTGGACTTGGGTGCTGCCGGTTACATGGCTCGCCTCAAATGACTTAGTGGATCTCTCTGCATCCGTGACAGACGTAATAAGTTTCGTCTTGTCCCTTGCTGTCTGAGTCTGCTCCTAACCTGCCATTGTGCACTTTTAGA	Fungi	Basidiomycota	Tremellomycetes	Tremellales	Tremellaceae	Cryptococcus	Saprotroph	0	0	0	0	0	0	0	0	0	0	0	0	0	0	0	0	0	0	0	0	0	0	0	0	0	0	0	0	0	0	0	0	0	0	0	0	0	0	0	0	0
125_1581212|F|ITS2	CACCACTCAAGCTATGCTTGGTATTGGGTGCCGTCCTTAGTTGGGCGCGCCTTAAAGACCTCGGCGAGGCCACTCCGGCTTTAGGCGTAGTAGAATTTATTCGAACGTCTGTCAAAGGAGAGGAACTCTGCCGATTGAAACCTTTATTTTTCTA	Fungi	Ascomycota	Dothideomycetes	Dothideales	Aureobasidiaceae	Aureobasidium	Saprotroph	0	0	0	0	0	0	0	0	0	0	0	0	1	0	0	0	0	0	1	0	0	0	1	1	0	4	0	3	0	1	0	0	0	0	3	0	0	0	0	0	1
125_1581606|F|ITS2	GTACCCTCAAGCTTTGCTTGGTGTTGGGCGTTTTGTCTTTTTATTAAGACTCGCCTCAAAGTAATTGGCAGCCAGTGTTTTGGTAGTAAGCGCAGCACATTTTGCGTCTTGGTCCCTCAACAGCGGCATCCACAAAGCCTCTTTTTCAC	Fungi	Ascomycota	Dothideomycetes	Pleosporales	Phaeosphaeriaceae	Phaeosphaeria	Saprotroph	0	0	0	0	1	0	0	0	0	0	0	0	0	0	0	2	0	0	0	0	0	0	0	0	0	0	0	0	0	1	0	0	0	0	0	0	0	0	0	0	0
125_1582339|F|ITS2	CAACCATCAAGCCCCCGGCTTGCGTTGGGGCTCTGCGGCTGCCGCAGACCCCTAAATCCAGTGGCGGGCTCGTCGTCGTACCGAGTGCAGTAAACATCCTCTCTCGAGACCGCGACGGGTGCCGGCCGTGAAACCCCCCCTTCTCAA	Fungi	Ascomycota	Sordariomycetes	Sordariales	Lasiosphaeriaceae	Schizothecium	Saprotroph	1	0	0	1	0	0	0	0	0	0	0	0	0	0	6	0	0	0	0	1	0	0	0	13	0	0	0	0	0	1	0	0	43	0	0	0	0	1	0	0	0
125_1582885|F|ITS2	CAACCCTCAGGCCCCCTTCGCGGGCGGTTCTGGTGTTGGGGCTCGGCCGCTACCCTGCGGCCGTCCCCTAAATTCAGTGGCGGCCTCGCCGTGATCCCTTGCGTAGTAATGCACCTCGCACTGGAGAGCGCCGTGGCCACGCCGTAAAACCCCCAACTTTCAAT	Fungi	Ascomycota	Sordariomycetes	Hypocreales	_	_	_	0	0	0	0	1	0	0	1	0	0	0	0	0	0	3	0	0	1	0	0	0	1	0	1	0	1	0	0	0	0	0	0	0	0	0	0	1	2	0	0	0
125_1583040|F|ITS2	CTGCCCTCGAGCCTGTCCAGCATCTAGGTGCTGTTCAGGTCCGGCGTTGGGGCACTACGGGAAGCCTCGTGCTATCCCCCGTAGGCCCCGAAATGAAGTGGCGGTCCTGCCGCGGCTCCCCCTGCGTAGTATTACAGCTCGCTTCGGGACCCGGTGGAGGCCTGCCGTCAAACCCCCAACTTCAATA	Fungi	Ascomycota	Sordariomycetes	Microascales	Microascaceae	Cephalotrichum	Saprotroph	0	0	0	0	0	0	0	0	0	0	0	0	0	0	0	0	0	0	0	0	0	0	0	0	0	0	0	0	0	0	0	0	0	0	0	0	0	0	0	0	0
125_1583294|F|ITS2	CTGCCCTCAAGCACGGCTTGTGTGTTGGGCCCCGCCCCCCGGCTCCGGGGGGCGGGCCCGAAAGGCAGCGGCGGCACCGCGTCCGGTCCTCGAGCGTATGGGGCTTCGTCACCCGCTCCGTAGGCCCGGCCGGCGCTGGCCGACCCCCAACCATTCTTCTCA	Fungi	Ascomycota	Eurotiomycetes	Eurotiales	Aspergillaceae	Penicillium	Saprotroph	0	0	0	0	0	0	0	0	0	1	0	0	0	0	0	0	0	0	0	0	0	0	0	0	0	0	0	0	0	0	0	0	0	0	0	0	0	0	0	0	0
125_1583628|F|ITS2	TCACCCCTCAAGCCCCGTGCTTGGTGTTGGACGGTCGGTCGAAGGGTTTTGCCCCGCGACCCCTCCTAAAGACAACGACGGCGGCCTGTGGTTCCCCCGGTACACTGAGCTTTTCACCGAGCACGTACCGGACGAGGGCGCCCAGGACCCGGTCTTCTCCTCTCGCGAGGAACTATTTTATCAA	Fungi	Ascomycota	Eurotiomycetes	Chaetothyriales	Herpotrichiellaceae	Cladophialophora	Saprotroph	0	0	0	0	0	0	0	0	0	0	0	0	0	0	0	0	0	0	0	0	0	1	1	0	0	0	0	0	0	0	0	0	0	0	0	0	0	0	0	0	0
125_1588427|F|ITS2	AATTCTCAACTCCCTTTGATTTCTTCAAAGGCGAGCTTGGATTGTGGAGGCTCTGCCGGCTGCACAAGTCGGCTCCTCTGAAATGCATTGGCAAAGGCGTGTGCATGAATTGGCCTTTCGGTGTGATAATGATCACCGTGGCTGGATTGCTATAATGCCTATGCCCAATCTTTTCCATCGATTTGGAAAAAAACCCACTTGACA	Fungi	Basidiomycota	Agaricomycetes	Boletales	Coniophoraceae	Coniophora	Saprotroph	0	0	0	0	0	0	1	0	0	0	0	0	0	0	1	0	0	0	0	0	0	0	0	2	0	0	0	0	0	0	0	0	0	0	0	3	1	0	0	0	0
125_1588527|F|ITS2	AAACCCTCACACTTGTGATGTAACAATCCCAAGCTGTGGATTTGGACCTTGCCGTAGCTGGCTTGTCCTGAAATGCATTAGCTTGCGCTTATTAGAGTGCTTGGCATTGGTGTGATAATTATCTGCGCCTCAGCCTCATGCCTCTTCGGAAGTGCTGCTTCTAATCGTCCGAATGGACAACTTTAAA	Fungi	Basidiomycota	Agaricomycetes	Auriculariales	_	_	Saprotroph	0	0	1	0	0	0	0	0	0	0	0	0	0	0	1	0	0	0	0	0	0	0	0	0	0	0	0	0	0	0	0	0	0	0	0	0	1	0	0	1	0
125_1588565|F|ITS2	TCACCCCTCAAGCCCCCGGCTTGGTGATGGACGGTTTGGTCCCGGCTGACCCCGGGACCCCTCCCAAAGACAATGACGGCGGGCTGTCGCACCCCCGGCACACTGAGCATCCTCGCGGAGCACGTGTCGGTTCCAGGGTCGACGGCGCCCCGGTCTCAACCTCATCTTTAACCA	Fungi	Ascomycota	Eurotiomycetes	Chaetothyriales	Herpotrichiellaceae	Exophiala	Saprotroph	0	0	0	0	0	0	5	0	0	0	0	0	0	0	0	0	0	0	1	0	0	0	0	0	0	0	0	0	1	0	0	0	0	0	0	0	0	0	0	0	0
125_1588567|F|ITS2	AACACCTCAAAGCTTTTGATTTTTTTCAAAAGTTTTGGACTTGAGCAATCCCAACACCAGTCTTTTCGGATCGGTGGCGGGTTGCTTGAAATGCAGGTGCAGCTGGACATTCTCCTGAGCTAAAAGCATATTTATTTAGTCCCGTTAAACGGATTATTACTTTTGCTGCAGCTAATATAAAGGGAGTTTGACCGTATTGGCTGACTGATGCAGGATTTCACAAGGGTCGGAAACGATTTTTGTAAA	Fungi	Mortierellomycota	Mortierellomycetes	Mortierellales	Mortierellaceae	Mortierella	Saprotroph	0	0	0	0	0	0	0	0	0	0	0	0	0	0	0	0	0	0	0	0	0	0	0	0	0	0	0	0	0	0	0	0	0	0	0	1	0	0	0	0	0
125_1588606|F|ITS2	CAACCATCAAGCCCCCGGCTTGTGTTGGGGACCTGCGGCTGCCGCAGGCCCTGAAATCCAGTGGCGGGCTCGCCGTCGCACCGAGCGCAGTAGCACACTTCTCGCTCCGGGAGCGCGGCGGGCGCCTGCCGTAAAACCCCCCCACGCACCAAA	Fungi	Ascomycota	Sordariomycetes	Sordariales	Chaetomiaceae	_	Saprotroph	0	0	0	0	0	0	0	0	0	0	0	0	0	0	0	1	0	1	0	0	0	0	0	0	0	0	0	0	0	0	0	0	0	0	0	0	0	2	0	0	0
125_1588776|F|ITS2	TAATCCCTTCCCGGGAGACTCTTCTATTCTGTAGTGGAGTGTCTACGGGGTGTTGGCATTGGACGCCTTATTTTTAGGCGACCGGAGCCGAAATGAAGTGGCGGACTCGCAGCGGCCCCTAGCGCAGTAGAAACAACCCTTCTCGCTTAGGAGAGCCGCAGCGGTGGACCACAGCCCTACATGCTTTTTTTATTTTTTAGAAAAGCTATATCTAAAA	Fungi	Ascomycota	Sordariomycetes	Branch06	_	_	_	0	0	0	0	0	0	0	0	0	0	0	0	2	0	0	0	0	0	0	0	0	0	0	0	0	0	0	0	0	0	0	0	0	0	0	0	0	0	0	0	0
125_1589781|F|ITS2	AAAACCACTCAAGCTCTTTTGCTTGGTATTGGAAGATGAGTATGCTTTGTTATACTCACTTTCGAAATTCAAAGGCGTAGAGCCCCACGTGCCACGGCGTAGTAAGTTTTCTTTCGCTTGGAATGTGAGGTGATATTGCCACAAACCCCCAATTTTTCTA	Fungi	_	_	_	_	_	_	1	0	0	0	0	0	0	0	0	0	0	0	0	0	0	1	0	0	0	0	0	0	1	0	0	0	0	0	0	3	0	0	0	0	0	0	0	0	1	0	0
125_1590258|F|ITS2	CAACCCTCGACTTCCCTTTGGGGAAATCGGCGTTGGGGAACGGCAGCATACCGCCGGCCCCGAAATGAAGTGGCGGCCCGTCCGCGGCGACCTCTGCGTAGTAATCCAACTCGCACCGGAACCCCGACGTGGCCACGCCGTAAAACACCCAACTTCTGAA	Fungi	Ascomycota	Sordariomycetes	Hypocreales	Cordycipitaceae	Lecanicillium	Animal parasite	0	0	0	0	1	0	0	0	0	0	0	0	0	0	0	0	0	0	0	0	0	0	0	0	0	0	0	0	0	1	0	0	0	0	0	0	0	0	0	0	0
125_1590380|F|ITS2	AATTCTCAACCTCATAACGTTTTCGGACGGCCTTTGAGGCTTGGACTTTGGAGCGTGTCGGTTTCTATTGCAGAAGTCGACTCCTCTTTAAATGCATTAGCTGGAACCTCTTGTGGACCAGACTACGGTGTGATAATTATCTACGCTGTTGGTCTTGTGAAGCACTTTGTTACGAGGTTCTGCTTCCAACCGTCCCTTACACGGACAATCTTATGACA	Fungi	Basidiomycota	Agaricomycetes	Agaricales	Typhulaceae	Typhula	_	0	0	0	2	0	0	0	1	0	0	0	1	0	0	0	1	0	0	0	2	0	0	0	0	1	0	1	0	0	0	0	0	1	0	0	7	0	0	0	0	0
125_1591072|F|ITS2	CAACCATCAAGCCCCAGGCTTGTGTTGGGGCCCTGCGGCCGCCCGCAGCCCCCTAAAAGCAGTGGCGGGCTCGCTATCACACCGAGTGCAGTAGTTTACTCTTCTCTCAGGGCGTGTGGCGGGTCCCGGCCGTGAAACCCCCTATTTATCAA	Fungi	Ascomycota	Sordariomycetes	Sordariales	Lasiosphaeriaceae	_	_	0	0	0	0	19	0	0	0	1	0	0	0	3	0	0	0	1	0	0	0	0	0	0	0	0	0	0	0	1	0	0	0	0	0	0	0	0	0	0	0	0
125_1591264|F|ITS2	AACACCTCAACCTCCTCTTGATTTTTCAAAAGGAGGGTGGACTTGAGCTATCCCAACAACCTTTATCGGTCGGCGGGCGGCTTGAAATGCAGGTGCAGCTGGACTTTTATCTGAGCTAAAAGCATATCTATTTAGTCCTCGTCAAACAGGATTATTACTTTTGCTGCAGCTAACATAAAGGATAATTGTCCTCTTTGCTGACTGATGCAGGATTTTACGACACTTTATGTGTTGTTCA	Fungi	Mortierellomycota	Mortierellomycetes	Mortierellales	Mortierellaceae	Mortierella	Saprotroph	1	0	0	0	0	0	0	0	0	0	0	0	0	0	0	0	0	0	0	0	0	0	0	0	0	0	0	0	0	0	0	0	0	0	0	0	0	0	0	0	0
125_1592894|F|ITS2	GTACTCTCCAGCCTTGCTGGGTGTTGGGTGTTTGTTCCGCTGCACGCGTGAACTCGCCTCAAATACATTGGCAGCCAGCCGTCCCGTGTGGGAGTGCAGCACATTTTGCGCTCTTCACTGTGTACGGCGGCGTCCACAAGCCTATATTTTTAC	Fungi	Ascomycota	Dothideomycetes	Pleosporales	Pleosporaceae	_	Plant pathogen	0	0	0	0	0	0	0	0	0	0	0	0	2	0	0	0	0	0	1	0	0	0	0	0	0	0	0	0	0	0	0	0	0	1	0	0	0	0	0	0	0
125_1593650|F|ITS2	CAACCCTCGGGCCCCCTCCCTCGCGGGAGGCGGTGCCCGGTGTTGGGGCCCGGCCGCCCTCCCCGGCGGCCGTCCCCTAAATCCAGTGGCGGTCGCGCCGCGAACCCTTGCGTAGTAGAAACACCTCGCACCGGAGAGCGACGCGGTCCACGCCGTGAAACCCCCAACTTTTCAAT	Fungi	Ascomycota	Sordariomycetes	_	_	_	_	0	0	0	0	0	0	0	0	0	0	0	0	0	0	1	0	0	0	0	0	0	0	0	0	0	0	0	0	0	0	0	0	0	0	0	0	0	0	0	0	0
125_1593970|F|ITS2	CAAATCAACATCGAAATTCATTTGCTTTTGTAAATGTTTATCGGATTTGAGCCGTCTTTTATTTTTTTAATTAAAGTGGCTTAAAATTTATTTTTTGGTATCGAAAAACGTTATTTTACGATCAAATTGATTAAAAAACAAACGTTTCGAACGCCATCTTTTAGTGTAATACGTTTGACTGTGGTGTTTATCATGGTTTCATTCGTATACGATTTTTTAAT	Fungi	Glomeromycota	Glomeromycetes	Glomerales	Glomeraceae	Septoglomus	AM	0	0	0	0	0	0	0	1	0	0	0	0	0	0	0	0	0	0	0	0	0	0	0	0	0	0	0	0	0	0	0	0	0	0	0	0	0	0	0	0	0
125_1594070|F|ITS2	TACCTCTCTCACTATCAATTACCTTGGTAATCTAGTGAGGACTTGAGTTATCATGGACTATCCTCGGATAGCCTGTGTGACTTTAAATAGTAGCACCAGCGTCCCTAGGATCGCTGTTACCTTGCAGAGTTGATGGCCTTGTGCCTAATCCTGTTAAGGTAACTGACCGCATACCTAGTGGTTAATCGTAGCTGGCTTACCCAAACCATACAGTAGTCAGTAGTAACTGATTGACTGTGA	Fungi	Basidiomycota	Agaricomycetes	Polyporales	_	_	Saprotroph	0	0	0	0	0	0	0	0	0	0	0	0	0	0	0	0	0	0	0	0	0	1	0	0	0	0	0	0	0	0	0	0	0	0	0	0	0	0	0	0	0
125_1594094|F|ITS2	CAACCCTCAAGCCCCAGCGGTTTGGTGTTGGGCGTCGGCCGTCCTCTGCGGCGGCCGTGCCCCAAATACAGTGGCGGACTCGCTGTTGCCTCCTCTGCGTAGTAGTAATATCTCGCACCGGAAAAGCAGCGTGCCCACGCCGTAAAACAACCCAATTTTCTGAA	Fungi	Ascomycota	Sordariomycetes	Hypocreales	Nectriaceae	Fusarium	Plant pathogen	0	0	0	0	0	0	0	0	0	0	0	0	0	0	0	0	0	0	0	0	0	0	0	0	0	0	0	0	1	0	0	0	0	0	0	0	0	0	0	0	0
125_1594208|F|ITS2	CAACCCTCAAGCTTTGCTTGGTATTGGTGGCAGGCCTTTTGATGGCCTCCCCCGAAAAACAGCGGCGGATAGTTTGGATTCCCAGCGCAGTGACTTTTAAATTCTCGCTGAAAAGGATCCCCAGGCTCTCCTGCCGGACAACAAAAAACTTTTTTCTAT	Fungi	_	_	_	_	_	_	0	0	0	0	0	0	0	0	0	0	0	0	0	0	0	0	0	0	0	0	0	0	0	0	0	0	0	0	0	0	0	0	0	0	0	0	0	0	0	0	0
125_1594873|F|ITS2	CAACCCTCAAGCGCCGTGGTGCTTGGTGTTGGGGCTTCTGCTGCTTGTAGCAGGCCCTGAAAGATAGTGGCGAGCTCGCCGTGACCCTGAGCGTAGTAGTTTACACCTCGCTTCTGTGGCTCGCGGCGGGTTCTCAGCCGTGAAACCCCCAATTTTCACAA	Fungi	Ascomycota	Sordariomycetes	Sordariales	Sordariales_fam_Incertae_sedis	Conlarium	Saprotroph	0	0	0	0	0	0	0	0	0	0	0	0	0	0	0	0	1	0	1	0	0	0	0	0	0	0	0	0	0	0	0	0	0	0	0	0	0	0	1	0	0
125_1595062|F|ITS2	TTAATAAAAATCTCGGTGCGTTGCAATTTTTGTGTTGTTCCGGAGTTTGAGTTATCTTAACTTCCTTCTGGGTTTTAAGAGGCTTAAAATTGACCTTTTTTGTGCATTTTAGACGTACATAAATTTTTTTATTCGTTTATCTTAATGCCAAAATCTATTAGATGCGACCATATAGTGTGGTACCGTGTCTATAAATTTTTCATG	Fungi	Glomeromycota	Glomeromycetes	Glomerales	Glomeraceae	Rhizophagus	AM	0	0	0	0	0	0	0	0	0	0	0	0	0	0	0	0	0	0	0	0	0	0	0	0	0	0	0	0	0	0	0	0	0	0	0	0	0	0	0	0	0
125_1595342|F|ITS2	TCTTCCCTCAAACCTCGGGTTTGGTGTTGGGCCGCGCTGGTTCCTTCGTGACCAACTGGCCTCAAAGACAATGGCGGCGTCCGTGGGACCCTCGGTGCAACGAGCTTCTTAGGAGCACGCGTCGAGTTTCAAGGACCTTCCGGGCCGGTCTCTCCTCATGTTATCACAA	Fungi	Ascomycota	Eurotiomycetes	Chaetothyriales	Herpotrichiellaceae	Coniosporium	Saprotroph	0	0	0	0	0	0	0	0	0	0	0	0	0	0	0	0	0	0	0	0	0	0	0	0	0	0	0	0	0	1	0	0	0	0	0	0	0	0	0	0	0
125_1595715|F|ITS2	AACTCTCAACCTTCAACTTTTTTATTAAGGCTGAAGGCTTGGACTTGAGCGCTGCTGGTTTTTACTAACCGGCTCGCTTGAAATGAATTAGCAGATCCTTTTTGTAATCGGTTCCACTCGACGTGATAAGTATTTCGCCGAGGACATGTGAAAGCATGGCCGAGATAAAGAAAGTCTTTAGATCCGCTTCTAATTCTTAGATAAAGCTTGCTTTACTAAACCCCATTTTATG	Fungi	Basidiomycota	Tremellomycetes	Cystofilobasidiales	Mrakiaceae	Mrakia	Saprotroph	0	0	0	0	1	0	0	0	0	0	0	0	0	0	0	0	1	0	0	0	0	0	0	0	0	0	0	0	0	0	0	0	0	1	0	0	1	0	0	0	0
125_1596028|F|ITS2	AATTCTCAACCTCACCCATTTTGTCATGAAATGGTCTGTGTAGGCTTGGATGTGGAGGCTTTGCAGGTCCGCTCTTTTGTGGTCTGCTCCTCTGAAATGCATTAGTGGGTTCCGCCCCTAAATCTATTGGTGTGATAATTATCTACGCCATGGATCTGGGTTTGGCAATACAAAGAACCTGCTGACAACCGTCCGTCTCGGACAATTTGACAT	Fungi	Basidiomycota	Agaricomycetes	Agaricales	Psathyrellaceae	Coprinopsis	Saprotroph	0	0	0	0	0	0	0	0	0	0	0	0	0	0	0	0	0	0	0	0	0	0	0	0	0	0	0	0	0	0	0	0	0	0	0	0	0	0	0	0	0
125_1596224|F|ITS2	GTACCCTCAAGCTTTGCTTGGTGTTGGGCGTCTTGTCGTATTACGACTCGCCTTAAATACATTGGCAGCCGGCACTTTGGCCTAGGAGCGCAGCACATTTTGCGATCGTAGCCCGTTGTACTGGCGTCCATTAAGCCTTTTTTTCAAC	Fungi	Ascomycota	Dothideomycetes	Pleosporales	Phaeosphaeriaceae	Setophoma	_	0	0	0	0	1	0	0	0	0	0	0	0	0	0	0	0	0	0	0	0	0	0	0	0	0	0	0	0	0	0	0	0	0	0	0	0	0	0	0	0	0
125_1597189|F|ITS2	CAACCATCAAGCCCCCCCGGCTTGTGTTGGGGACCTGCGGCTGCCGCAGGCCCTGAAAACCAGTGGCGGGCTCGCTTGTCACTCCGAGCGTAGTAGTATTGTCTCGCTCAGGTCGTGCTGCGGGTTCCGGCCGTTAAAACACCCTTTTAACCCAA	Fungi	Ascomycota	Sordariomycetes	Sordariales	Chaetomiaceae	Chaetomium	Saprotroph	0	0	0	0	0	0	0	0	0	0	0	0	0	0	0	0	0	0	0	0	0	0	0	0	0	0	0	0	0	0	0	0	0	0	0	0	0	0	0	0	0
125_1598384|F|ITS2	CAACCCTCGGGCCCCGCCTTGCGCGGGCTCCGGCGTTGGGGACCGGCCTCCGTCTCGGACGGCCGCCCCCGAATCACAGTGGCGGTCCCGCCGCGGCCTTCTCTGCGCAGTAGCACACCTCGCACTGGAGAGCGGCGCGGCCACGCCGTAAAACCCCCAACCTCTGAA	Fungi	Ascomycota	Sordariomycetes	Hypocreales	Hypocreaceae	Monocillium	Saprotroph	0	0	0	0	0	0	0	0	0	0	0	0	0	0	0	3	0	0	0	0	0	0	0	0	0	1	0	0	0	0	0	0	0	0	0	0	0	0	0	0	0
125_1600426|F|ITS2	AATTCTCAACCTTCCAACTTTTATTAGCTTGGATAGGCTTGGATGTGGGGGTTGCAGGCTTCATCAATGAGGTCAGCTCTTCTTAAATGCATTAGCGGAACTTTTGTGGACTGTCTATTGGTGTGATAATTATCTACGCCGTGGATGAGAAACAGCTTTATCAAGTTCAGCTTCTAACCGTCCATTGACTTGGACAATTTTGACA	Fungi	Basidiomycota	Agaricomycetes	Agaricales	Hydnangiaceae	Laccaria	EM	0	0	0	0	0	0	0	0	0	0	0	0	0	0	0	0	0	0	0	0	0	0	0	0	0	0	0	0	0	0	0	0	0	0	0	0	0	0	0	0	0
125_1601132|F|ITS2	ACAACCCACATCCACAATTTTGTTGTGAATGGAAGTGAGAGTATCGACCTTAAAATTGAACTCTTTAAAACTATTAGGCCTGAACTATTGTTCTATTAGCCTGAACATTTTTTTAATATAAAGGAATGCTCTAGTTAAAAGACTATCTTGGGGGCCTCCCAAATAAATCATTTTTTAA	Fungi	Mucoromycota	Mucoromycetes	Mucorales	Mucoraceae	Mucor	Saprotroph	0	0	0	0	0	0	0	0	0	0	0	0	0	0	0	0	0	0	0	0	0	0	0	0	0	0	0	0	0	0	0	0	0	0	0	0	0	0	0	0	0
125_1601360|F|ITS2	CAACCATCAAGCCCCAGGCTTGCGTTGGAGCCCTGCGGCTGCCGCAGCCTCCTAAAAGCAGTGGCGGGCTCGCTATCACACCGAGTGCAGTAGACTTCTCTTCGCTCAGGGCGTGTGGCGGGTTCTAGCCGTAAAACCCCCTACTTTTTTAA	Fungi	Ascomycota	Sordariomycetes	Sordariales	Lasiosphaeriaceae	Immersiella	Saprotroph	0	0	0	0	0	0	0	0	0	0	0	0	0	0	0	0	0	0	0	0	0	0	0	0	0	0	0	0	0	0	0	0	0	0	0	0	0	0	0	0	0
125_1601693|F|ITS2	CAACCCTCAAGCCCCAGCGGTTTGGTGTTGGCGCGCGGCCGGACCCAGTGCCGGCCGCCGCCGAAATGCAGGGGCGGTCGCCCCGCGGCAACCATTACGCAGTAGTAACATCTCGTAACTGGGACGCGGGACGGCCACGCCTAACCCACTCATTTTCTCAG	Fungi	Ascomycota	Sordariomycetes	Hypocreales	Nectriaceae	Fusarium	Plant pathogen	0	0	0	1	0	0	1	0	0	0	0	0	1	0	0	0	0	0	1	1	0	0	0	0	0	0	0	0	0	0	0	0	0	0	0	0	0	0	0	0	0
125_1602166|F|ITS2	TCACCCCTCAAGCCCCTGGCTTGGTGTTGGACGGTTTGGTGGAGGCCCCCTCGGGGGCTCCTGCCCCTCCCAAAGACAATGACGGCGGCCTCGTTGGACCCCCGGTACACTGAGTTCTTCACGGGACACGTATCGGATACATGGGTTTACGGGACACGGTCTGCCTCCCCTCAGGGAGAATCTTCTCAA	Fungi	Ascomycota	Eurotiomycetes	Chaetothyriales	Herpotrichiellaceae	Exophiala	Saprotroph	8	48	8	8	33	14	85	3	36	16	19	4	7	3	22	12	13	8	11	11	5	9	42	307	2	4	5	3	6	8	4	4	5	37	1	4	9	11	4	49	12
125_1603624|F|ITS2	CTGCCCTCAAGCCCGGCTTGTGTGTTGGGTCTCGTCCCCCTTCCCGGGGGGACGGGCCCGAAAGGCAGCGGCGGCACCGCGTCCGGTCCTCGAGCGTATGGGGCTTTGTCACCCGCTCTGTAGGCCCGGCCGGCGCTTGCCGATCAACCAAAACTTTTTTCCA	Fungi	Ascomycota	Eurotiomycetes	Eurotiales	Aspergillaceae	Penicillium	Saprotroph	0	0	0	0	0	0	0	0	0	0	0	0	0	0	0	0	0	0	0	0	0	0	0	0	0	0	0	0	0	0	0	0	0	0	0	0	0	0	0	0	0
125_1604010|F|ITS2	AATTCTCAACCTCACCAACTTTGTTGTGTGCAGGCTTGGATGTGGGGGTTGCAGGTCCACTCTCGTGGTCTGCTCCTCTGAAATGTATTAGTGGGTTGTGCCCCTAATCTATTGGTGTGATAATTATCTACGCCGTGGATTGGGTTGGTTACTTGAAGACCTGCTTCTAACCGTCCCTTGGACAACTTTTGACAA	Fungi	Basidiomycota	Agaricomycetes	Agaricales	Psathyrellaceae	Coprinopsis	Saprotroph	0	0	0	0	0	0	0	0	0	0	0	0	1	0	0	0	1	0	0	0	0	0	0	0	0	0	0	0	0	0	0	1	1	0	0	0	1	0	0	0	0
125_1604039|F|ITS2	TCACCCCTCAAGCCCCCGTGCTTGGTGTTGGACGGCTTGGTCACGTCACCGTGACCCCTCCCAAAGACAATGACGGCGGCCTGTGGTTCCCCCGGTACACTGAGCTTTTAACTGAGCACGTATTGGATAAGGGCGCCCAGGACCCGGTCTTCTCCCTTCACCGGGAAATTTTCAAT	Fungi	Ascomycota	Eurotiomycetes	Chaetothyriales	Herpotrichiellaceae	Cladophialophora	Saprotroph	0	0	0	0	0	0	0	0	0	0	0	0	0	0	0	0	0	0	0	0	0	0	0	0	0	0	0	0	0	0	0	0	0	0	0	0	0	0	0	0	0
125_1606151|F|ITS2	CAACCCTCGACTTCCCTTTGGGGAAATCGGCGTTGGGGACTGGCAGCATACCGCCGGCCCCGAAATGGAGTGGCGGCCCGTCCGCGGCGACCTCTGCGTAGTAATCCAACCTCGCACCGGAACCCCGACGTGGCCACGCCGTAAAACACCCCACTTTCTGAA	Fungi	Ascomycota	Sordariomycetes	Hypocreales	Cordycipitaceae	Lecanicillium	Animal parasite	0	1	0	0	2	0	0	0	2	0	0	0	0	1	0	0	1	0	0	4	0	0	0	0	0	0	0	0	1	24	9	0	1	1	0	0	0	1	0	0	0
126_1606320|F|ITS2	CAACCCTCAAGCCCCCGGGTTTGGTGTTGGGGATCGGCGAGCCTCACGGCAAGCCGGCCCCGAAATACAGTGGCGGTCTCGCTGCAGCTTCCATTGCGTAGTAGTAAAACCCTCGCAACTGGTACGCGGCGCGGCCAAGCCGTTAAACCCCCAACTTCTGAA	Fungi	Ascomycota	Sordariomycetes	Hypocreales	Nectriaceae	Fusarium	Plant pathogen	0	0	0	0	0	0	0	0	0	0	0	0	0	0	0	0	0	0	0	0	0	0	1	0	4	0	7	0	0	0	0	0	0	0	0	0	0	0	0	0	0
126_1606495|F|ITS2	CAACCCTCAAGCCCTAGTTGCTTGGTGTTGGGAGCTTATCCTGCCGCAAGGCGGGACAACTCCTTAAAATCATTGGCGGAGTCGCGGTGACCCCAAGCGCAGTAATTCCTTTTCTCGCTTTAGGTGTTAACGCTGGCTTCCAGCCACTAAAACCCCCCTATTTTATAAT	Fungi	Ascomycota	Sordariomycetes	Xylariales	Diatrypaceae	Monosporascus	_	0	0	0	0	0	0	0	0	0	0	0	0	0	0	0	0	0	0	0	0	0	0	0	0	0	0	0	0	0	0	0	0	0	0	0	0	0	0	0	0	0
126_1606639|F|ITS2	CTACCCTCAAGCCCAGCTTGGTGTTGGCGGATCGCCCGCTTGCGGCGACCGTTAAAAATCAACGGCGGTAGCGCCCGTGTCCCCTGTATAGTACATTTCTTGCAGCGGTCTGCGGGGGCCCACCAGCCTCGTACCCACCAAAAACGAA	Fungi	Ascomycota	Sordariomycetes	Hypocreales	_	_	_	0	0	0	0	0	0	0	0	0	0	0	0	3	0	0	0	0	0	0	0	0	0	0	0	0	0	0	0	0	0	0	0	0	0	0	0	0	0	0	0	0
126_1606917|F|ITS2	CTGCCCTCAAGCGCGGCTTGTGTGTTGGGTCTCGTCTCCCCCGGGAGACGGGCCCGAAAGGCAGTGGCGGCGCCGTGCCCGGTCCTCGAGCGTATGGGGCTTTGTCACCCGCTCTGGAGGCCCGGCCGGTGTCTGCCGACCCCCCGACGTTCGCGTCTTTCC	Fungi	Ascomycota	Eurotiomycetes	Eurotiales	Aspergillaceae	Penicillium	Saprotroph	0	0	0	0	0	0	0	0	0	0	0	0	0	0	0	0	0	0	0	0	0	0	0	0	0	0	0	0	0	0	0	0	0	0	0	0	0	0	0	0	0
126_1607268|F|ITS2	TAGCACCGCTCGAGCCCGCCCCTCGGGGCGGAGGCTCGGTGTTGGGGACCCGCGGGTTGGGGCCCTCGGCCCCGCTACCCCGCGGCCCTGAAAAGCAGTGGCGGCCCTCCACGGCAAGCCCCCAGCGGAGTAGAACATTTACGTCTCGCTCGGGCGCCCTGGATGGGACGGCCTTGAAACGGGGGAACCCTCTGGTCCCCCCCAATTCTACACCC	Fungi	Ascomycota	Sordariomycetes	Hypocreales	_	_	_	0	0	0	0	0	0	0	0	0	0	0	0	0	0	0	0	0	0	0	0	0	0	0	0	0	0	0	0	0	0	0	0	0	0	0	0	0	0	0	0	0
126_1607730|F|ITS2	CGCCCATCAAGCCCACGGCTTGTGTTGGGGACCTGCGGCCGCCCGCAGGCCCCGAAAACCAGTGGCGGGCTCGCTAGTCACACCGAGCGTAGTAGCAACGCGAAACCTCGCTCAGGGCGTGCTGCGGGTTCCGGCCGTAAAACGCCAACACACCCCAA	Fungi	Ascomycota	Sordariomycetes	Sordariales	Chaetomiaceae	Myceliophthora	_	0	0	0	0	1	0	0	0	0	0	0	0	0	0	0	0	0	0	0	0	0	0	0	0	0	0	0	0	0	0	0	0	0	0	0	0	0	0	0	0	0
126_1607761|F|ITS2	CAACCATCAAGCCCCCGGGCTTGTGCTGGGGACCTGCGGCTGCCCGCAGGCCCTGAAAACCAGTGGCGGGCTCGCTGTCACCCCGAGCGTAGTAGCATAACCTCGCTTAGGGCGTGCCGCGGGCTCCCGCCGTAAAACCCCCAAAACCCCAAA	Fungi	Ascomycota	Sordariomycetes	Sordariales	Chaetomiaceae	Acrophialophora	_	0	0	0	0	0	0	0	0	0	0	0	0	0	0	0	0	0	0	0	0	0	0	0	1	1	0	0	0	0	0	0	0	0	0	0	0	0	0	0	0	0
126_1608039|F|ITS2	CAACCCCTCAAGCACAGCTTGGTGTTGGGGCACTGCGTCTCCCGCAGGCCCCCAAATCCAGTGGCGGACGCGCCAGGTCCCCGAGCGCAGTAGTTTCTTCTCGCTCCGGGCGGCCGGCGTGGGCTTGCCTCGCCCCATCTCCACAA	Fungi	Ascomycota	Sordariomycetes	Myrmecridiales	Myrmecridiaceae	Myrmecridium	Saprotroph	0	0	0	0	0	0	0	0	0	0	1	0	0	0	0	0	0	1	0	0	1	0	1	0	0	0	0	0	0	0	0	0	0	0	0	0	0	0	0	1	0
126_1608153|F|ITS2	CCAATCTGGTGTAACCTTTGTATTAAGGATAGAACTTTTTATAAAAAACTGCATTGAGACGTCTTGATAAGTAAAATTGTTAAGTGTCTTAAAATACAATAGTACAGCTATAGCTCACCCTCTTTGGAGTAATATGTGACCTGAAAGGGTAACTCTATTTCTCCTCGTTGGGAAGACTTGTTGCTGGAAGTTTTTGATTGCTGAACGTCAAAGGCGGCATTCAATTGTTCGAGTAACGACGAACTTAAAA	Fungi	Olpidiomycota	Olpidiomycetes	Olpidiales	Olpidiaceae	Olpidium	Plant pathogen	0	0	0	0	0	0	0	0	0	0	0	0	0	0	0	0	0	0	0	0	0	0	0	1	0	0	0	0	0	0	0	0	0	0	0	0	0	0	0	0	0
126_1608462|F|ITS2	GCACCCTCAAGCACTGCTTGGTGATGGGCGTCTGTCCCGCCTCTGCGCGCGGACTCGCCCCAAAGGTATTGGCAGCGGTCCTGTCCGCCTCTCGCGCAGCACAGATGCGCTTCTCGAGGCTTCGGGGCCCGCGTCCATGAAGCTCTTTTACCAC	Fungi	Ascomycota	Dothideomycetes	Pleosporales	Didymosphaeriaceae	Paraphaeosphaeria	Saprotroph	0	0	0	0	0	0	0	0	0	0	0	0	0	0	0	0	0	0	0	0	0	0	0	0	0	0	0	0	0	0	0	0	0	0	0	0	0	0	0	0	0
126_1608913|F|ITS2	CAAACACCCTCAGCTTGAGTATTTTTGTGCTCTTGCTGGTCTTGGGCTTGGAAGCTGGGTCTAACCCCCCGCGCCTGCCCTAAACTTGCTGCACGACCGCTGGCTTCGGCTGGGTCAATGGAGTGGTGTCACAATCTTCCAGAAGACTTTCAACTGTAGCGCGGTGGCGTTAAACCTGCTGTCCGAAAGGACCGAAG	Fungi	Ascomycota	Orbiliomycetes	Orbiliales	Orbiliaceae	_	Saprotroph	0	0	0	0	0	0	0	0	0	0	0	0	0	0	0	0	0	0	0	0	0	0	0	0	0	0	0	1	1	2	0	0	0	0	0	0	0	0	0	0	0
127_1609056|F|ITS2	AATTCTCAACCTCACCAGTTTTGGTGAAGGCTTGGATGTGGAGGTTTTTGCAGGCCGAAAGGTCTGCTCCTCTCAAATGCATTAGTGGGTGCCCCGCGCAAACCTATCTATTGGTGTGATAATTATCTACGCCGTGGATTCTAGGATTGCTGTAAAAAGGTGTTTGCCCTGCTTCTAACCGTCCTTTCGAGGACAACTTGAACC	Fungi	Basidiomycota	Agaricomycetes	Agaricales	Bolbitiaceae	Panaeolus	_	0	0	0	0	0	0	1	0	0	0	0	0	0	0	0	0	0	0	0	0	0	0	0	0	0	0	0	0	0	0	0	0	0	0	0	0	0	0	0	0	0
127_1609153|F|ITS2	CAACCCTCGAACCCCTCCGGGGGGTCGGCGTTGGGGATCGGCCCTCCTCTTGCGGGGGCCGTCTCCGAAATACAGTGGCGGTCTCGCCACAGCCTCTCCTGCGCAGTAGTTTGCACACTCGCATCGGGAGCGCGGCGCGTCCACAGCCGTTAAACACCCAACTTCTGAAA	Fungi	Ascomycota	Sordariomycetes	Hypocreales	Hypocreaceae	Trichoderma	Saprotroph	4	2	4	0	3	0	2	0	5	0	0	0	1	0	1	5	27	1	0	0	7	5	5	14	2	0	0	0	0	2	1	0	2	4	0	0	0	1	1	2	4
127_1609938|F|ITS2	CAACCCTCGAGCCCCCGTGGCCCGGCGTTGGAGATCTGCCCAGGCAGTCTCCGAAATCCAGTGGCGGACCCGTTACAGGCCCTTCCTTTGCGTAGTAATACTGCCTCGCATCGGGAGCCGGCGGGCTTCAGCCTCTAAACCCCCAGCAAGTCCGCTCCGGCGGCACCA	Fungi	Ascomycota	Sordariomycetes	Hypocreales	Hypocreales_fam_Incertae_sedis	Acremonium	Saprotroph	0	0	0	0	0	0	0	0	0	0	0	0	0	0	0	0	0	0	0	0	0	0	0	0	0	0	0	0	0	0	0	0	0	0	0	0	0	0	0	0	0
127_1610031|F|ITS2	CAACCATCAAGCGCCTGCGCTTGTGTTGGAGCTCTGTGGCTGCCGCAGGCTCCCAAACCCAGTGGCGGGCTCGTCGTCGTACCGAGTGCAGTAAACTTACCACGCTCAGGGCGCGCGACGGGTGACCGGCCGTTAAACCCCCTCCATATCAA	Fungi	Ascomycota	Sordariomycetes	_	_	_	_	0	0	0	0	0	0	0	0	0	0	0	0	0	0	0	0	0	0	0	0	0	0	0	0	0	0	0	0	0	0	0	0	0	0	0	0	0	0	0	0	0
127_1610071|F|ITS2	AAACCTCAACTCCATGTTTGGTTAATCCGAGCTTGGATGTTGGATGTGGGCGTTTGTCAATGCTAAGTTGACTCGCCTTAAAAATGTAAGCTGGATTAGTCTTTGACTGGTTCCCCTGGGCGTAATAAGTATTTCGCTTAGGACACAAGTTCGCTTGTGGCCAGGACTTGACAATAGTCTGCTTTCTATACCCTACACACTTGTGTGTAACTTCTTGAC	Fungi	Basidiomycota	Tremellomycetes	Tremellales	Tremellaceae	Cryptococcus	Saprotroph	0	0	0	0	0	0	0	0	0	0	0	0	0	0	0	0	0	0	0	0	0	0	1	0	0	0	0	0	0	0	0	0	0	0	0	0	0	0	0	0	0
127_1610096|F|ITS2	CAACCATCAAGCCCCCGGCTTGTGTTGGGGACCTGCGGGCTGCCCGCAGGCCCTGAAATTCAGTGGCGGGCTCGCTGACACACCGAGCGTAGTAGCATCAAGCTCGCTCAGGGCGTGCTGCGGGTACCAGCCGTAAAACCAAGCTTTTATTAGCACTA	Fungi	Ascomycota	Sordariomycetes	Sordariales	Chaetomiaceae	Amesia	_	0	0	0	0	0	0	0	0	0	0	0	0	0	0	0	4	0	0	0	0	0	0	0	0	0	0	0	0	0	0	0	0	0	0	0	0	0	0	0	0	0
127_1610126|F|ITS2	AATTCTCAACTCCCTTTGATTTCTTCAATGGTGAGCTTGGACCCTGGAGGTATGCCGGCTGTAAAGTCGGCTCCTCTGAAATGCATTGGCAAAGGCGTGTGCATGAATTGGCCTTTCGGTGTGATAATGATCACCGTGGCTGGATTGCTATAATGCTTATGCCTAATCCTTTCCATTTGCTTGGAAAAACCCACTTGACC	Fungi	Basidiomycota	Agaricomycetes	Boletales	Coniophoraceae	Coniophora	Saprotroph	0	0	0	0	0	0	0	0	0	0	0	0	0	1	0	1	0	0	0	0	0	0	0	0	0	0	0	0	0	0	1	0	0	0	0	0	0	0	0	0	0
127_1610165|F|ITS2	CAACCATCAAGCCCCCGGGCTTGTGTTGGGGACCTGCGGCTGCCGCAGGCCCTGAAAAGCAGTGGCGGGCTCGCTGTCACACCGAGCGTAGTAGCATACATCTCGCTCCGGTCGTGCTGCGGGTTCCGGCCGTTAAACCACCATTTAACCCAA	Fungi	Ascomycota	Sordariomycetes	Sordariales	Chaetomiaceae	Chaetomium	Saprotroph	0	2	0	0	0	0	2	0	1	0	2	1	0	0	0	0	0	0	1	0	0	0	1	1	0	0	0	0	0	1	1	0	0	1	1	0	0	0	0	0	1
127_1610184|F|ITS2	AATTCCTCAAATCCTCCAATCTTGCCCACCCAGGGCTGGAGTGGTTGGTTTGGATCGTTGGAGGCTTCTGAATGCAGGCTCGCTTCGAAGGGCCTGCTCCTCTGAAATGCATTAGCAATGGCCGTGGCGTCGTCGTTGGCATGGTAAAAATACTTGTTATTTTCTGCCACTTGACACAGACAACCACCTCCCATGCTTCTAATCTGGCCACCCGTTTTCTCGGTGCCCTTGATGACCA	Fungi	Basidiomycota	Agaricomycetes	Agaricales	_	_	Saprotroph	0	0	0	0	0	0	0	0	0	0	0	0	0	0	0	0	0	0	0	0	0	0	0	0	0	1	0	1	0	0	0	0	0	0	0	0	0	0	0	0	0
127_1610297|F|ITS2	CAACCCTCAAGCCCGGCTTGGTGTTGGGGCCCTACGGCTGCCGTAGGCCCCGAAAGGAAGTGGCGGGCTCGCTACAACCCCGAGCGTAGTAATTCGTTTATCTCGCTTAGGGCGTTGGGCGGCGCTCCTGCCGTTAAAGGACCATCTTTTAACTCAA	Fungi	Ascomycota	Sordariomycetes	Coniochaetales	Coniochaetaceae	_	Saprotroph	0	0	0	0	0	0	0	0	0	0	0	0	0	1	0	0	0	0	0	0	0	0	0	1	0	0	0	0	0	0	0	0	0	0	0	0	0	0	0	0	0
127_1610306|F|ITS2	CAGCCATCAAGCCCCCCGGGCTTGTGTTGGGGACCCGCGGCTGCCGCGGGCCCTGAAAGACAGTGGCGGTCTCGCTGTAGCACCGAGCGTAGTAGCATACACCTCGCTCCGGTCGCGCGGCGGGCTTCCGGCCGTAAAAACCCCTACAATCAAA	Fungi	Ascomycota	Sordariomycetes	Sordariales	Lasiosphaeriaceae	Cladorrhinum	Saprotroph	0	1	0	0	0	0	0	0	0	0	0	0	0	0	0	0	0	0	0	0	0	0	0	0	0	0	0	0	0	0	0	0	0	0	0	0	0	0	0	0	0
127_1610380|F|ITS2	AAAACTATTCTATACTTCTAGTAAGTATTGAGACTTGTCTGCTGAGCTAGCATATGCGCGCTCTCAGACTAAATGCAGTAGGCTTGGATCAGGCTAGTGGCCTGGGACATTGTGTGATAGAGACGTCGCCGGTAGGCAGACAGTCTTCTCACGATGGGTCCTAGGCTATTCCAAAACTGGTCTGCTTCGAGCCTCCACAGTCAAAGCCTTTACCGGCTGCGACAACCCCCCT	Fungi	Rozellomycota	_	_	_	_	_	0	0	0	0	0	0	1	0	0	0	0	0	0	0	5	6	1	0	0	0	0	0	1	4	0	0	0	0	0	0	0	0	0	0	0	0	0	0	0	0	0
127_1610424|F|ITS2	ACACCCTCAAGCTCTGCTTGGTGTTGGGCGTCTGTCCCGCCTCCGCGCGTGGACTCGCCTCAAAGCAATTGGCGGCTGGTATGATGGCCTGGAGTGCAGCAGGATTGCGCCCCTTGCCCGGAAGCCGGCTCCCACAAGCTGAACCCCCCAAT	Fungi	Ascomycota	Dothideomycetes	Pleosporales	Teichosporaceae	Teichospora	Saprotroph	0	0	0	0	0	0	0	0	0	0	0	0	0	0	0	0	0	0	0	0	0	0	0	0	0	0	0	0	0	0	0	0	0	0	0	0	0	0	0	0	0
127_1610443|F|ITS2	TCACCCCTCAAGCCCGGCTTGTTGTTGGACCAAGTCCCCGTCACACGGGACCGGTCCCAAAGATAATGACGGCGTCTGTTGGACCCTCGTACACTGAGCTTTCGGGCACGTACGTGGTTAAAGGACTCCAGACGACCGTTTAACCTTTGAGCGGCGAGTGCTCCGGCACTGGTCTCTCTTACTTTTCA	Fungi	Ascomycota	Eurotiomycetes	Chaetothyriales	_	_	Saprotroph	0	0	0	0	0	0	0	0	0	0	0	0	0	0	0	0	0	0	0	0	0	0	0	0	0	0	0	0	0	0	2	0	2	0	0	0	0	0	0	0	0
127_1610453|F|ITS2	AGACTTCAACCCCTCGGGTTTTTCCCGGGGAGGCTGGACTTGGGCGCTGCCATTCGCTTGGCTCGCCTCAAATGCGTCAGTGGTGATCAGACCAATGACCGGAGTAATAAGTTTCTCTGGCCTGTCGGTCGACGATGGCTGCTCATAACCCGCCCTCGGGCATCTATGA	Fungi	Basidiomycota	Tremellomycetes	_	_	_	_	0	0	0	0	0	0	0	0	0	0	0	0	0	0	0	0	0	0	0	0	0	0	0	0	0	0	0	0	0	0	0	0	0	0	0	0	0	0	0	0	0
127_1610626|F|ITS2	CAACCCTCGAGCCCCCGTGGCCCGGTGTTGGGGCGCCGTCCAGCTTCGCGCTGGGCGGGCCCTCAAATACAGTGGCGGTCCCGCGCGTCCCAGCCCTTGCGTAGTAATTTATTCTCGCATCGACTGTCGAGCGGGCTTACCAGCCTCGAAACCCCCTACAAAGACCGCTCCGGCGGCACAT	Fungi	Ascomycota	Sordariomycetes	Glomerellales	Plectosphaerellaceae	Acrostalagmus	Saprotroph	0	0	0	0	0	0	0	0	0	0	0	0	0	0	0	0	0	0	0	0	0	0	0	0	0	0	0	0	0	0	0	0	0	0	0	0	0	0	0	0	0
127_1610631|F|ITS2	CAACCCTCAAGCCTAGCTTGGTGTTGGGCTCCGCCGCCTGGCGGGCCCTAAAGTCAGTGGCGGTGCTGTCCAGCTCCGAGCGTAGTAATTTTTCTCGCTCTGGAGGCCTGGGCATGTGCCTGCCAACAACCCCCCAATTTTATCA	Fungi	Ascomycota	Eurotiomycetes	Onygenales	Onygenales_fam_Incertae_sedis	Chrysosporium	Saprotroph	0	0	0	0	0	0	0	0	0	0	0	0	0	0	0	0	0	0	0	0	0	0	0	0	0	0	0	0	0	0	0	0	0	0	0	0	0	0	0	0	0
127_1611371|F|ITS2	CAACCATCAAGCCCCAGGCTTGTGTTGGGGGCCTGCAGCTGCTGCAGCCCCCTAAAAGCAGTGGCGGACTCGCTGTCATTCCGAGCGCAGTAGTTACATCTCGCTCTGGACGTGGCGGCGGGCACCTGCCGTAAAACACTCTTTCTAA	Fungi	Ascomycota	Sordariomycetes	Sordariales	Sordariales_fam_Incertae_sedis	Ramophialophora	_	0	0	0	0	0	0	0	0	0	0	0	0	0	0	0	0	0	0	0	0	0	0	0	0	0	0	0	0	0	0	0	0	0	0	0	0	0	0	0	0	0
127_1611581|F|ITS2	AAACCCTTCGGTTTGACGATTTATTGTCTCGCCGGCGTTGGCGGTTTTTGGGTCCTTGTGGCTCGATTCCGTTTAAACACTGACACGCGGAGATTAAGGTGTTAACGGATTAACCCCTCATCGATTAGTAGAAATATTTATCTTTGAAGATTATGACTTTAAAACCCCACCCGCTATACAAAATAGGGAATCCCTTCGGGGACACCCGACCTTGAA	Fungi	Ascomycota	Leotiomycetes	Helotiales	_	_	_	0	0	0	0	0	0	0	0	0	0	0	0	0	0	0	0	0	0	0	0	0	0	0	0	0	0	0	0	0	0	0	0	0	0	0	0	0	0	0	0	0
127_1611809|F|ITS2	CAACCCTCGAACCCCCCCGGGGGTCCGGCGTTGGGGACCCGGGGACCCCTCAGACGGGATCCCGGCCCCTAAATGCAGTGGCGGTCTCGCCGCAGCCTCCCCTGCGCAGTAGTTCTTGCACAGCTCGCACCGGGAGCGCGGCGCGCCCACGTCCGTAAAACACCCGACTTCTGGAA	Fungi	Ascomycota	Sordariomycetes	Hypocreales	Hypocreaceae	Trichoderma	Saprotroph	0	0	0	0	0	0	0	0	0	0	0	0	0	0	0	1	0	0	1	0	0	0	0	2	0	0	0	0	0	0	0	0	0	0	0	0	0	0	0	0	0
127_1612205|F|ITS2	CAACCCTCAAGCCCGGCTTGGTGTTGGGGACCGGCCGCGGCCTGACCGCCGCGGCCGCCCCCGAAATACAGTGGCGGTCTCGCTGCAGTCTCCCTTGCGTAGTAGCACACCTCGCACCGGAGCGCAGTGCGGCCACGCCGTTAAACCCCCCAACTCCTGAA	Fungi	Ascomycota	Sordariomycetes	Hypocreales	Nectriaceae	_	_	0	0	0	0	0	0	0	0	0	0	0	0	0	0	0	0	0	0	0	0	0	0	0	0	0	0	0	0	0	0	0	0	0	0	0	0	0	0	0	0	0
127_1612987|F|ITS2	ACACCCTCAAGCCCCGGCTTGGTGTTGGGCGTCTGTCCCGCGGCTCCTCGCGCGGACTCGCCTCAAAGTCATTGGCGGCGGTCGTGCCGGCTCCTCGCGCAGCACATTTGCGCTTCTCGGAGGCCCGGCGGACCCGCGCTCCAGCAAGACCTCTCCACG	Fungi	Ascomycota	Dothideomycetes	Pleosporales	Periconiaceae	Periconia	Saprotroph	0	0	0	0	0	0	1	0	0	0	0	0	0	0	0	0	0	0	0	0	0	0	0	0	0	0	0	0	0	0	0	0	0	0	0	0	0	0	0	0	0
127_1613380|F|ITS2	CAGCCCTCGAGCCGCTTTTAGTGGATCGGTGTTGGGGCACTACTGTCAAACGTAGGCCCCTAAATGAAGTGGCGGTCCCGCCGCGGCGTCCTATGCGTAGTAACTTTCAGTCTCGCATCGGGTCCCGGCGGTGACCTGCCGTCAACCTAATTATTTTCTATG	Fungi	Ascomycota	Sordariomycetes	Microascales	Microascaceae	Petriella	Saprotroph	0	0	0	0	0	0	0	0	0	0	1	0	0	0	0	0	0	0	0	0	0	0	0	0	0	0	0	0	0	0	0	0	0	0	0	0	0	0	0	0	0
127_1614814|F|ITS2	TAATCCCTTCCCGAGAGACTCTTCTATTTCTGTAGTGGAGTGTCCACGGGGCGTTGGCACTGGGCGCCTTATTTTTAGGCGGCCCGAGCCGAAATGAAGCGGCGGACTCGCGGCGGCCCCTAGCGCAGTAGAACAACCCTTCTCGCTTAGGAGAGCTGCAGCGGCGGACCACAGCCCTTACATGCTTTTAAAAAGCTACATCTAAAA	Fungi	Ascomycota	Sordariomycetes	Branch06	_	_	_	0	1	0	0	0	0	0	0	0	0	0	0	0	0	0	0	0	0	0	0	0	0	0	0	0	0	0	0	0	0	0	0	0	1	0	0	0	0	0	2	0
127_1614957|F|ITS2	CAACCCTCAGGCCCCCCTTTCGGGGGCGGGCCTGGTGTTGGGGCCCGGCCGCCTCTCCCGGCGGCCGTCCCCTAAATACAGTGGCGGTCACGCCGCAATCCCTTGCGTAGTAAACACACCTCGCACCGGAGAGCGACGCGGTCCACGCCGTAAAACCCCCAACTTTCAAT	Fungi	Ascomycota	Sordariomycetes	Hypocreales	_	_	_	0	0	0	0	0	0	0	0	0	0	0	0	0	0	0	0	0	0	1	0	0	0	0	0	0	0	0	0	0	0	0	0	0	0	0	0	0	0	0	0	0
127_1615347|F|ITS2	AACTCTCACCTGCAGCACTCTTTTATTAGAGGGCTGGAGCGTGGACGTGAGTGCTGCTGGTGCCCTCGCTGCATCGGCTCACTTGAAATTTATTAGCTGAATCCTCTAGTGTTGGTTCTACTCGACGTGATAAGATCTCCGTCGAGGACAGTTGCTCCTTGTGGGCGGCTGGCCATCGCTAGCTGTTGATACGCTCCTAATTAGCGCAGACTTCGAGTGCTGGCAACTTTTGACA	Fungi	Basidiomycota	Tremellomycetes	Cystofilobasidiales	Cystofilobasidiaceae	Cystofilobasidium	Saprotroph	0	0	0	0	0	0	0	0	0	0	0	0	0	0	0	0	0	0	0	0	0	0	0	0	0	0	0	0	1	0	0	2	0	0	0	0	0	0	0	0	0
127_1616551|F|ITS2	GAACCTTCAAGCTTTGCTTGGTGTTGGGCGTTGTCCGCAAGGACTTGCCTCAAATTCATTGGCAGCAGATTATTAGTAGTTCAGCGCAGCACATTTGCGTTCCTTCTTATAGTCTACATCCATTAAGATATCAATC	Fungi	Ascomycota	Dothideomycetes	Pleosporales	_	_	_	0	0	0	0	0	0	0	0	0	0	0	0	0	0	0	0	0	0	0	0	0	0	0	0	0	0	0	0	0	0	0	0	0	0	0	0	0	0	0	0	0
127_1617697|F|ITS2	CAACCTTCAAGCCCAGCTTGGTGTTGGGCGCTGTCCCGCCCTTTGGCGCGCGGACTCGCCCCAAATCGATTGGCAGTCGCAACCACCGAGCCGCGAGCGCAGCACAAGTCGCGCGAGCCGGCGAGGAGGCAAGGACGCTCCACAAGAAACTTTTACAAG	Fungi	Ascomycota	Dothideomycetes	Pleosporales	Torulaceae	Torula	_	0	0	0	0	0	0	0	0	0	0	0	0	0	0	0	0	0	0	0	0	0	0	0	0	1	0	0	0	0	0	0	0	0	0	0	0	0	0	0	0	0
127_1618718|F|ITS2	AATTCTCAATCTTTACAACTTTGCGTTGTCTAGATTGGAAGTGGGGGTTTATCTGTGTGGAATTCAGTTCCTCACTCCCCTTAAATGTATTAGCTGGAATGCCTCCGCATATCTGACTATCAGTGTGATAATTATCTATGCTGTAGTTGTTGCGTGAGGGTATCTGCTTCATAAATCGTCGCAAGACAATTCTATATGACCA	Fungi	Basidiomycota	Agaricomycetes	Agaricales	Bolbitiaceae	Conocybe	Saprotroph	0	0	0	0	0	0	0	0	0	0	0	0	0	0	0	0	0	0	0	1	0	0	0	0	0	0	0	0	0	0	0	0	0	0	0	0	0	0	0	0	0
127_1619196|F|ITS2	ACACCCTCAAGCTCTGCTTGGTGTTGGGCGTCTGTCCCGCCTTCGCGCGCGGACTCGCCCCAAATTCATTGGCAGCGGTCCTTGCCTCCTCTCGCGCAGCACAATTGCGTCTGCGGGGGGGCGTGGCCCGCGTCCACGAAGCAACATTACCGT	Fungi	Ascomycota	Dothideomycetes	Pleosporales	Didymosphaeriaceae	Paraphaeosphaeria	Saprotroph	0	0	0	0	0	0	0	0	0	0	0	0	0	0	0	0	0	0	0	0	0	0	0	0	0	0	0	0	0	0	0	0	0	0	0	0	0	0	0	0	0
127_1619598|F|ITS2	AATTCTCAACTCCCCTCGGATTCCATCTGTAGGGTGAGCTTGGACTTGGAGGTTTCTGCTGGCGTTCGCCGGCTCCTCTCGAAATCATTAGCTTTGAGTTGATCTCGATGGCTCGACCGGTGTGATAAACATCTACGCCGATTTGTGCCGTCCTGAGCGACGACGTCGGAGACGCTCTGGCTTATAACCGTCTTCACCAGAGGACGACGCCCTGAAC	Fungi	Basidiomycota	Agaricomycetes	Thelephorales	Thelephoraceae	Odontia	Saprotroph	0	0	0	0	0	0	0	0	0	0	0	0	0	0	0	0	0	0	0	0	0	0	0	0	0	0	0	0	0	0	0	0	0	0	0	0	0	0	0	0	0
127_1620789|F|ITS2	ACACCCTCAAGCCTAGCTTGGTGTTGGGCGTCTGTCCCTGATTTACGCAGGGACTCGCCCCAAATACATTGGCAGCGACGTTGTCGGCTTCTTGCGCAGCACTTTGCGCTTTGGGGTCTTCTGGCGTGATCGCACCCATAAGAATTATCTA	Fungi	Ascomycota	Sordariomycetes	Xylariales	_	_	_	0	0	0	0	0	0	0	0	0	0	0	0	0	0	0	0	0	0	0	0	0	0	0	0	0	0	0	0	0	0	0	0	0	0	0	0	0	1	0	0	0
127_1620919|F|ITS2	CAACCATCAAGCCCCGGGCTTGTGTTGGGGATCTGCGGCTGCCCGCAGGCCCTGAAAACCAGTGGCGGGCTCGCTGTCACTCCGAGCGTAGTAGCACTCGTATCTCGCTCAGGGCGTGCCGCGGGCTCCGGCCGTTAAACCGCCTCTTTAGCACCCAAA	Fungi	Ascomycota	Sordariomycetes	Sordariales	Chaetomiaceae	Melanocarpus	_	0	0	0	0	0	0	1	0	1	0	0	0	0	0	0	0	0	0	0	0	0	0	0	1	0	0	0	0	0	0	0	0	0	0	0	0	0	0	0	0	0
127_1621007|F|ITS2	GTACCCTCAAGCTCTGCTTGGTGTTGGGCGTTTTGTCTTTTATTAGACTCGCCTTAAAGTAATTGGCAGCCAGTGTTTTTGGTAGTAAGCGCAGCACAATTTGCGTCTTGGTCCCTAAACAGTGGCATCCACAAAGCCTCTTTATCAC	Fungi	Ascomycota	Dothideomycetes	Pleosporales	Massarinaceae	Stagonospora	Plant pathogen	0	0	0	0	0	1	0	0	0	0	0	0	0	0	0	0	0	0	0	0	0	0	0	0	0	0	0	0	0	0	0	0	0	0	0	0	0	0	0	0	0
127_1621103|F|ITS2	CTGCCCTCAAGCACGGCTTGTGTGTTGGGCGTCTTGTCGTATTACGACTCGCCTTAAATACATTGGCAGCCGGCACTTTGGCCTAGGAGCGCAGCACATTTTGCGATCGTAGCCCGTTGTACTGGCGTCCATCAAGAACATTTACCAC	Fungi	Ascomycota	Dothideomycetes	Pleosporales	Phaeosphaeriaceae	Setophoma	_	2	1	0	1	0	0	1	0	0	0	1	0	0	0	0	0	0	0	0	0	0	2	1	0	0	0	0	0	0	0	0	0	0	0	0	0	0	0	0	0	0
127_1621116|F|ITS2	CAAATCAACATCGAAATTCATTTGCTTTTGTAAATGTTTATTCGGATTTGAGCCGTCTTTTATTTCTTTTAATTAAAGTGGCTTAAAATTTACTTTTTGGTATCGAAAAACGTTATTTTACGATCAAATTGATTAAAAAAACAAACGTTTCGAATGCCGTCTTTTAGTGTAATACGTTTGACCGTGGTGTTAATCATGGTTTCATTCGTATACGATTTTTTCAAT	Fungi	Glomeromycota	Glomeromycetes	Glomerales	Glomeraceae	Septoglomus	AM	0	0	0	0	0	0	0	0	0	0	0	0	0	0	0	0	0	0	0	0	0	0	0	0	0	0	1	0	2	0	0	0	0	0	0	0	0	0	0	0	0
127_1621411|F|ITS2	CACCACTCAAGCCCAGCTTGGCGTTGGGAGACTGCCTAATACGCAGCTCCTCAAAACCAGTGGCGGAGTCTGTTCGTGCTCTGAGCGTAGTAATTTTTTATCTCGCTTCTGCAAGCCGGCCAGACGACAGCCATAAACCGCACCCTCTCGGGGGGCACTTTTTTAAT	Fungi	Ascomycota	Sordariomycetes	Xylariales	Microdochiaceae	Microdochium	Plant pathogen	0	0	0	0	0	0	0	0	0	0	0	0	0	0	0	0	0	0	0	0	0	0	0	0	0	0	0	0	0	0	0	0	0	0	0	0	0	0	0	0	0
127_1621970|F|ITS2	AAACCTTCAAGCCCTGCTTGGTGTTGGGTGCCTGTCCCGCCCCCGCGCGTGGACTCACCTCAAATCCATTGGCGGCCCCCGCACGGCCACGAGCGCAGCAGAAACGCAAACTCGTGTGCCGGGCCGGGTGGCTCCCAGAAGCTACATTCACCA	Fungi	Ascomycota	Dothideomycetes	Pleosporales	Sporormiaceae	Preussia	Saprotroph	0	0	0	0	0	0	0	0	0	0	0	0	0	0	0	0	0	0	0	0	0	0	0	0	0	0	0	0	0	0	0	0	0	0	0	0	0	0	0	0	0
127_1621975|F|ITS2	ACACCCTCAAGCTCTGCTTGGTGTTGGGCGTCTGTCCCGCTTCGCGCGTGGACTCGCCCCAAACGTATTGGCAGCGGTTTTGCCAGCTTCTCGCGCAGCACATTGCGTTTCTCGAGGCTTTGGCGGATCGGCGTCCATCAAGATTCTACA	Fungi	Ascomycota	Dothideomycetes	Pleosporales	_	_	_	0	1	0	0	0	0	0	0	0	0	0	0	0	0	1	0	0	0	0	0	0	0	0	1	0	0	0	0	0	1	0	0	0	0	0	0	0	0	0	1	0
127_1623547|F|ITS2	CAACCCTCAGGGTCCCCGTTTCGGCGGGGAACCTGGTGTTGGGGATCGGCCCGCCCCGCGCGGCGCCGTCCCCCAAATCTAGTGGCGGTCTCGCTGCAGCCTCCCCTGCGTAGTAGTTTACAACCTCGCACCGGAGCGCGGCGCGGCCACGCCGTAAAACCCCCGACTTTCTGAA	Fungi	Ascomycota	Sordariomycetes	Hypocreales	Stachybotryaceae	Stachybotrys	Saprotroph	0	0	0	0	0	0	0	0	0	0	0	0	0	0	0	0	0	0	0	0	0	0	0	0	0	0	0	0	0	0	0	0	0	0	0	0	0	0	0	0	0
127_1623683|F|ITS2	TCACCCCTCAAGCCTTCGGCTTGGTGTTGGGCGTCTTGTCTCTAGCTTTGCTGGAGACTCGCCTTAAAGTAATTGGCAGCCGGCCTACTGGTTTCGGAGCGCAGCACAAGTCGCACTCTCTATCAGCAAAGGTCTAGCATCCATTAAGCCTTTTTTTCAAC	Fungi	Ascomycota	Dothideomycetes	Pleosporales	Pleosporaceae	Alternaria	Plant pathogen	0	0	0	0	0	0	0	0	0	0	0	0	0	0	0	0	0	0	0	0	0	0	0	0	0	0	0	0	0	0	0	0	0	0	0	0	0	0	0	0	0
127_1625313|F|ITS2	CACCACTCAAGCCTCGCTTGGTATTGGGCCCCGCCGCCCCGGCGGGCCCTAAAGTCAGTGGCGGTGCCGTCCGGCTCCGAGCGTAGTAATTCTTCTCGCTCTGGAGGTCCGGTCGTGTGCTCGCCAGCAACCCCCAATTTTTTTCA	Fungi	Ascomycota	Leotiomycetes	Thelebolales	Pseudeurotiaceae	Geomyces	Saprotroph	0	0	0	0	0	0	0	0	0	0	0	0	0	0	0	0	0	0	0	0	0	0	0	0	0	0	0	0	0	0	0	0	0	0	0	0	0	0	0	0	0
127_1628704|F|ITS2	CAACCATCAAGCCCCGGGCTTGTGTTGGGGACCTGCGGCTGCCCGCAGGCCCTGAAACCCAGTGGCGGGCTCGCCAGCACACCGAGCGTAGTAGACCACTCGCTCAGGGCGTGCTGCGGGTTCCGGCCGTAAAACAGCGTGCCCTCGGCACTA	Fungi	Ascomycota	Sordariomycetes	Sordariales	Chaetomiaceae	Thielavia	Saprotroph	0	0	0	0	0	0	0	0	0	0	0	0	0	0	0	0	0	0	0	0	0	0	0	0	0	0	0	0	0	0	0	0	0	0	0	0	0	0	0	0	0
127_1628996|F|ITS2	GTACCCTCAAGCTTTGCTTGGTGTTGGACGGTTTGGTGGAGGCCCCCCCGCGGGGCCACCGCCCCTCCCAAAGACAATGACGGCGGCCTCGTTGGACCCCCGGTACACTGAGTTCTTCACGGGACACGTATCGGACACATGGGTTTACGGGACACGGTCTGCCTCCCCTCAGGGAGAATCTTTCTAA	Fungi	Ascomycota	Eurotiomycetes	Chaetothyriales	Herpotrichiellaceae	Exophiala	Saprotroph	0	0	0	0	0	0	0	0	1	0	1	0	0	0	0	0	0	0	1	0	1	0	0	0	0	0	0	0	0	1	0	0	1	0	0	0	0	0	0	0	2
127_1629333|F|ITS2	TAACCCTCAAGCCTAGCTTGGTGTTGGAGCATGCTATCTAGCAGCTCTTAAAATCAGTGGCAGTGCCCTTCGGCTCTAAGCGTAGTAACTTCTCTCGCTATGGAAACCGGATGGTACGCGCCAAAACCCCCAACTTTCTAT	Fungi	Ascomycota	Leotiomycetes	Helotiales	Hyaloscyphaceae	Cistella	Saprotroph	0	0	0	0	1	0	0	0	0	0	0	0	0	0	0	0	0	0	0	0	0	0	2	0	0	1	0	0	0	0	0	1	0	0	0	0	0	0	0	0	0
127_1629368|F|ITS2	CAACCCCTAAGCACAGCTTATTGTTGGGCGTCTACGTCTGTAGTGCCTCAAAGACATTGGCGGAGCGGCAGCAGTCCTCTGAGCGTAGTAATTCTTTATCTCGCTTCTGTTAGGCGCTGCCCCCCCGGCCGTAAAACCCCCAATTTTTTCT	Fungi	Ascomycota	Sordariomycetes	Trichosphaeriales	Trichosphaeriaceae	Nigrospora	Saprotroph	0	0	0	0	0	0	0	0	0	0	0	0	0	0	0	0	0	0	0	0	0	0	0	0	0	0	0	0	0	0	0	0	0	0	0	0	0	0	0	0	0
127_1629833|F|ITS2	CAACCCTCAAGCCCGGCTTGGTGTTGGGGATCGGCCTTGCCCCCTCGTGGGCGGGCCGGCCCCGAATTCTAGTGGCGGTCTAGCCGTAGCTTCCTCTGCGTAGTAGCAATATCTCGCACCGGAGACGCGGCAAGGCCACGCCGTTAAACCCCCCACTTCTGAAA	Fungi	Ascomycota	Sordariomycetes	Hypocreales	Nectriaceae	Macroconia	Saprotroph	0	0	0	0	0	0	0	0	0	0	0	2	0	0	0	0	0	1	1	0	0	0	0	0	0	0	0	0	0	0	0	7	0	1	0	1	0	0	0	0	0
127_1631599|F|ITS2	CAACCCTCAAGCCCCCGGGCTTGGTGTTGGGGCTCGGCCCGTCCCTAGCGGACGCGCCGTCCCCGAAATCCAGTGGCGGTCTCGCTGTCGCCTCCCCTGCGTAGTAGCTAACACCTCGCAACGGGAACGCAGCGCGGCCACGCCGTTAAACCCCCAACTTCTGAAA	Fungi	Ascomycota	Sordariomycetes	Hypocreales	Nectriaceae	Fusicolla	Plant pathogen	0	0	0	0	0	0	0	0	0	0	0	0	0	0	0	0	0	0	0	0	0	0	0	0	0	0	0	0	0	0	0	1	0	0	0	0	0	0	0	0	0
127_1632135|F|ITS2	AAATATCAACCTTGACTTGGGTTTAGTGCTCTTGTCTTGGCTTGGATTTGGCTGTTTGCCGCTCGAAAGAGTCGGCTCAGCTTAAAAGTATTAGCTGGATCTGTCTTTGAGACTTGGTTTGACTTGGCGTAATAAGTTATTTCGCTGAGGACAATCTTCGGATTGGCCGAGTTTCTGGGACGTTTGTCCGCTTTCTAATACAAGTTCTAGCTTGCTAGACATGACTTTTTTATT	Fungi	Basidiomycota	Tremellomycetes	Filobasidiales	Piskurozymaceae	Solicoccozyma	_	0	0	0	0	1	0	0	0	0	0	0	0	1	0	0	0	0	0	0	0	0	0	0	0	0	0	0	0	0	0	0	0	0	0	0	0	0	0	0	0	0
127_1632413|F|ITS2	AACACCTCAACCTCTCTTTTTGACAAAAAAAGGGAGGGTGGACTTGAGCTATCCCAACGACCTTCACCGGTAGGCGGGCGGCTTGAAATGCAGGTGCAGCTGGACTTTTATCTGAGCTAAAAGCATATCTATTTAGTCCTCGTCAAACAGGATTATTACTTTTGCTGCAGCTAACATAAAGGATAATTGTCCTCTTTGCTGACTGATGCAGGATTTTACGACACTTTATGTGTTGTTCA	Fungi	Mortierellomycota	Mortierellomycetes	Mortierellales	Mortierellaceae	Mortierella	Saprotroph	0	0	0	0	0	0	0	0	0	0	0	0	0	0	0	0	0	0	0	0	0	0	0	0	0	0	0	0	0	0	0	0	0	0	0	0	0	0	0	0	0
127_1633141|F|ITS2	GTACCCTCCAGCCTTGCTGGGTGCTGGGTGTTTGTTCCGCTGCGCGCGTGAACTCGCCTTAAATACATTGGCAGCCAGCCGTCCCGCGTGGGAGTGCAGCACATTTTGCGCTCTCCGCTGTGCACAGCGGCGTCCACAAGTCCATACTTTTAC	Fungi	Ascomycota	Dothideomycetes	Pleosporales	_	_	_	0	0	0	0	0	1	0	0	0	0	0	0	0	0	0	0	0	0	0	0	0	0	0	0	0	0	0	0	0	0	0	0	0	0	0	1	0	0	0	0	0
127_1634187|F|ITS2	CAACCATCAAGCCCCCGGCTTGTGTTGGGGACCTGCGGCTGCCGCAGGCCCTGAAAATCAGTGGCGGGCTCGCTAGTCACTCCGAGCGTAGTAGTTTTATCTCGCTTTGGACGTGCTGCGGGTTCCGGCCGTTAAAACACCCTTTTAACCCAA	Fungi	Ascomycota	Sordariomycetes	Sordariales	Chaetomiaceae	Chaetomium	Saprotroph	0	0	0	0	0	0	0	0	0	0	1	1	1	0	0	0	1	0	0	0	0	1	0	0	0	0	0	0	0	0	2	0	2	1	0	8	0	5	1	0	0
127_1635393|F|ITS2	AGTATCTCACACTGGCCTTTGACCGCGGTGCAAACCCCGGGCGCTGGCGACGTGTGGAATCTGGACGTCTTTGTCGCCCTCGCGGCGACAATCGTCTGAAAATGATCGTTCGTTGCTGTCGATTCAGTCGGTCCGCCCTCGAAGTGAAACAAATCGAATCGCTCCGAGGCTGACTGGAGGAATTGCCGGCCGCGTACTCCCAACCAACCACACGGCTGGGCCTCCTCTTGAGGAGGTTCTTCCGATA	Fungi	Chytridiomycota	_	_	_	_	_	0	0	0	0	0	0	0	0	0	0	0	0	0	0	0	0	0	0	0	0	0	1	0	0	0	0	0	0	0	0	0	0	0	0	0	0	0	0	0	0	0
127_1635510|F|ITS2	AACACCTCAAAGCCTTCAATTCAGTTTGAAAGCTTTGGACTTGAGCAATCCCAACATCAGTCTCGCGACTGACGGAGGGCTGCTTGAAATGCAGGTGCAGCTGGACATTCTCCTGAGCTATAAGCATATTTATTTAGTCCCGTCAAACGGATTATTACTTTTGCTGCAGCTAACATAAAGGGAGTCTGACCGTATTGGCTGACTGATGCAGGATTTCACAAGGGCTGGCAACAGCTTCTTGTAAA	Fungi	Mortierellomycota	Mortierellomycetes	Mortierellales	Mortierellaceae	Mortierella	Saprotroph	0	0	0	0	0	0	0	0	0	0	0	0	0	0	0	0	0	0	0	0	0	0	0	0	0	0	0	0	0	0	0	0	0	0	0	0	0	0	2	0	1
127_1635820|F|ITS2	AACAACTCAAAGCTTTTGATTTTCTTTGAAACCTTTGGACTTGAGCAAACCCAACACCAGTCTTTTTCAGATCGGCAGCGGGTTGCTTGAAATGCAGGTGCAGCTGGAAATTCTCCTGAGCTAAAAGCATATTCATTTAGTCCCGCCAAGCGGATTATTACTTTTGGTGCAGCTAACATAAAGAGAGTTTGACCGTATTGGCTGACTGATTCAGGATTTCATAATGGTCGGCAACGATTATTGTTAA	Fungi	Mortierellomycota	Mortierellomycetes	Mortierellales	Mortierellaceae	Mortierella	Saprotroph	1	0	0	0	0	1	0	0	0	0	0	0	0	1	0	1	0	0	0	1	1	0	0	0	0	0	0	0	0	0	0	0	0	1	0	0	0	0	0	0	0
127_1636857|F|ITS2	AATTCTCAATCTTTACAACTTTGTGTTGTTCAGATTGGATGTGGGGGTTTCGTTGTGTGGAATTCAATTCCTCACTCCCCTTAAATGCATTAGCTGGAATGCCTCTGCATCTCTGACTATCAGTGTGATAATTATCTATACTGTAGTTGTTGCATGAGGGTATCTGCTTCATCAATCGTCGCAAGACAAATGACCA	Fungi	Basidiomycota	Agaricomycetes	Agaricales	Bolbitiaceae	Conocybe	Saprotroph	0	0	0	0	0	0	1	0	0	0	0	1	0	0	1	1	0	0	0	0	1	0	0	0	0	0	0	0	0	0	0	0	2	0	0	0	0	0	0	0	0
127_1636903|F|ITS2	GTACCCTCAAGCTCTGCTTGGTGTTGGGTGTTTGTCCTCTCCTCTGCGTTTGGACTCGCCTTAAAGCAATTGGCAGCCAGTGTTTTGGTATTGAAGCGCAGCACATTTTGCGATTCTAGCCGATAATACTTGCGTCCATAAGCCTTTTTTAAC	Fungi	Ascomycota	Dothideomycetes	Pleosporales	Phaeosphaeriaceae	Phaeosphaeria	Saprotroph	0	0	0	0	0	0	1	1	0	0	0	0	0	0	0	1	0	0	0	0	1	0	0	0	0	0	0	0	0	1	1	0	1	2	0	0	0	0	0	0	0
127_1637381|F|ITS2	CACCACTCAAGCCCAGCTTGGCGTTGGGGACCTGCGGCTGCCGCAGGCCCTGAAAACCAGTGGCGGGCTCGCTGTCACACCGGGCGTAGTAGATTTTATCTCGCTCTGGGCGTGCTGCGGGTTCCGGCCGTTAAAAAACCTTTTTTACCCAA	Fungi	Ascomycota	Sordariomycetes	Sordariales	Chaetomiaceae	Botryotrichum	Saprotroph	0	0	0	0	0	0	0	0	0	0	0	0	0	0	0	0	0	0	0	0	0	0	0	0	0	0	0	0	0	0	0	0	0	0	0	0	0	0	0	0	0
127_1637665|F|ITS2	CAACCATCAAGCCCCCGGCTTGTGTTGGGGACCTGCGGCTGCCGCAGGCCCTGAAAAGCAGTGGCGGGCTCGCTGTCACACCGAGCGTAGTAGCATACATCTCGCTCTGGGCGTGCTGCGGGTTCCGGCCGTCAAACCCCCAACTTTCAATA	Fungi	Ascomycota	Sordariomycetes	Sordariales	Chaetomiaceae	Chaetomium	Saprotroph	0	0	0	0	0	0	0	0	0	0	0	0	0	0	0	0	0	0	0	0	0	0	0	0	0	0	0	0	0	0	0	0	0	0	0	0	0	0	0	0	0
127_1638003|F|ITS2	AACTCTCAACCTCCAACTTTCTTAATAGTAGTTGGCGGCTTGGACTTGAGCGCTGCTGGTCATCGGCTCGCTCGAAATTCATTAGCAGACCCTTTTCGTAATCGGTTCCACTCGACGTGATAAGTATTTCGTCGAGGACAGTCCTTAACGGGGCTGGCCGGGATAAGGAAGGTATAGTTGTCAGCTTCTAATTCGTCGTCTAGCTCTCGAGCGAAAACACACTTTTATG	Fungi	Basidiomycota	Tremellomycetes	Cystofilobasidiales	Mrakiaceae	Tausonia	Saprotroph	0	0	0	0	0	0	0	0	0	0	0	0	0	0	0	0	0	0	0	0	0	1	0	0	0	0	0	0	0	0	0	0	0	0	0	0	0	0	0	0	0
127_1638418|F|ITS2	CAACCCTCAGCTAACCGCTGGTTTTGAACCGGAACGGGTCACACCGCGCCGGTTTTAAAGTTGTAAGCTCTGCTGGCCGCTCCGCACCAACCAGAACATAGTAAGCACTACTTGTTAGGGTGAAGCGGGACGGTACGGCCTGTACAAAACCTACCACTTCTAAG	Fungi	Ascomycota	Orbiliomycetes	Orbiliales	Orbiliaceae	Arthrobotrys	Saprotroph	0	0	0	0	0	0	0	0	0	0	0	0	0	0	0	0	0	0	0	0	0	0	0	0	0	0	0	1	0	0	0	0	0	0	0	0	0	0	0	0	0
127_1638832|F|ITS2	CAACCATCAAGCCCCGGCGCTTGTGTTGGGGACCCGCGGCTGCCGCGGGCCCTTAAAGACAGTGGCGGTCTCGCTGCAGCACCGAGCGTAGTAACATACATCTCGCTCCGGGAGCTGCGCGCGCACCCGCCGTAAAACACCCCACCTCTCACAA	Fungi	Ascomycota	Sordariomycetes	Sordariales	Lasiosphaeriaceae	Cladorrhinum	Saprotroph	0	0	0	0	0	0	0	0	0	0	0	0	0	0	0	0	0	0	0	0	0	0	0	0	0	0	0	0	0	0	0	0	0	0	0	0	0	0	0	0	0
127_1638891|F|ITS2	CAACCCTCAGCTACCCGCTGGTTTTGAACCCGAACGGTGCCCCCTAACCGGGGAACCGAGCCGGTTTTAAAGTTGTAAGCTCTGCTGGCCGCTCCGCCCCAACCAGAACATAGTAAAATACTACTTTTGTTAGGGTCAAGCGGAACGGTTTTTCGGCCTGAACAAAACCTACCCATTTTTCAAG	Fungi	Ascomycota	Orbiliomycetes	Orbiliales	Orbiliaceae	Arthrobotrys	Saprotroph	0	1	0	0	0	0	0	1	0	1	1	0	0	0	0	0	0	0	0	0	0	0	0	0	2	1	2	1	4	1	2	0	0	0	0	0	1	1	0	0	0
127_1639097|F|ITS2	TTAAATAAAAATCGGTGTTGTTGCTACCCCGTAGTGGCGTTAATGCATCGGAATTGAGTTGTCTTTACCTTTTTTGGTTTAAGTAACTTAAAATTATGTACGATCTTTGAACGTATTTAAATTATTTATGTACGTTTATAATATCAAATATTAGGTGCGGTCATTTTCATGATTCACATCTATAATTTTTCATT	Fungi	Glomeromycota	Glomeromycetes	Glomerales	Glomeraceae	Glomus	AM	0	0	0	1	0	0	0	1	0	0	0	0	1	0	1	0	0	0	0	0	0	0	0	1	0	0	0	0	0	0	0	0	0	0	0	1	0	0	0	1	0
127_1639181|F|ITS2	CAACCATCAAGCCCTAGGCTTGTGTTGGGGCCCTGCGGCTGTCTGCAGCCCCCTAAAAACAGTGGCGGGCTCGCTATATACCGAGTGCAGTAGTTTACTCTTCGCTCAGGACATGTAGTGGGTTCTTGCCGTAAAACCCCCCATTTATCAA	Fungi	Ascomycota	Sordariomycetes	Sordariales	Lasiosphaeriaceae	Apodus	Saprotroph	0	0	0	0	0	0	0	0	0	0	0	0	0	0	0	0	0	0	0	0	0	0	0	0	0	0	0	0	0	0	0	0	0	0	0	0	0	0	0	0	0
127_1639876|F|ITS2	AATTCTCAACCTTCTGACTTTTTATAAGTTCAGTAAGGCTTGGATTTGGAGGCTGCTGGCTTCTCAGAAATCAGCTCTTCTTAAATGTATTAGCAAAATCTTTGCTGATTATCAATGGTATGATAATTATCTATATCATTGAGAATTGGCTTCCGTCTTGGAGGGTTTTGCTTCTAATGGTCTATATAGACAACTTGACA	Fungi	Basidiomycota	Agaricomycetes	Agaricales	Entolomataceae	Entoloma	Saprotroph	0	0	0	0	0	0	0	0	0	0	0	0	0	0	0	0	0	0	0	0	0	0	0	0	0	0	0	0	0	0	0	0	0	0	0	2	0	0	0	0	0
127_1640223|F|ITS2	CTCTCTCAAACCTTCGGGTTTGGTATTGAGTGATACTCTTAGTCGAACTAGGCGTTTGCTTGAAATGTATTGGCATGAGTGGTACTGGATAGTGCTATATGACTTTCAATGTATTAGGTTTATCCAACTCGTTGAATAGTTTAATGGTATATTTCTCGGTATTCTAGGCTCGGCCTTACAATATAACAAACAA	Fungi	Ascomycota	Saccharomycetes	Saccharomycetales	Debaryomycetaceae	Debaryomyces	Saprotroph	0	0	0	0	0	0	0	0	0	0	0	0	0	0	0	0	0	0	0	0	0	0	0	0	0	0	0	0	0	0	0	0	0	0	0	0	0	0	0	0	0
127_1640389|F|ITS2	ACACCCTCAAGCCTAGCTTGGTGTTGGGCGTTGTCCGCAAGGACTCGCCTCAAATTCATTGGCAGCGGCATCGTCAGCTTCTCGCGCAGCACATTGCGCTTCAGAAGGCTTCTGGCGGGCTCGCGTCCACTAAGATACCACCCA	Fungi	Ascomycota	Dothideomycetes	Pleosporales	Dictyosporiaceae	Dictyosporium	Saprotroph	0	0	0	0	0	0	0	0	0	0	0	0	0	0	0	0	0	0	0	0	0	0	0	0	0	0	0	0	0	0	0	0	0	0	0	0	0	0	0	0	0
127_1641549|F|ITS2	CAACCCTCAAGCCCCCGGGCTTGGTGTTGGGGCTCGGCCCGTCCCTAGCGGCGCGCCGTCCCCGAAATCCAGTGGCGGTCTCGCTGCAGCCTCCCCTGCGTAGTAGCTAACACCTCGCAACGGGAACTGAGCGCGGCCACGCCGTTAAACCCCAACTTCTGAA	Fungi	Ascomycota	Sordariomycetes	Hypocreales	Nectriaceae	Fusicolla	Plant pathogen	0	0	0	0	0	0	0	0	0	0	0	0	0	0	0	0	0	0	0	0	0	0	0	0	0	0	0	0	0	0	0	0	0	0	0	0	0	0	0	0	0
127_1641689|F|ITS2	AATTCTCAACCTCACCCGTTTTCTGAACGGTTCTCCGAGGCTTGGATGTGGGGGTTTGTGCAGGCTGCCTCAGCGCGGTCTGCTCCCCTGAAATGCATTAGCGAGTTCGTACTGAGCTCCGTCTATTGGTGTGATAATTATCTACGCCGTGGACAGGGTTTAGACTCGCTTCTAACCGTCCGCAAGGACAATACCTTTGACA	Fungi	Basidiomycota	Agaricomycetes	Agaricales	Psathyrellaceae	Coprinellus	Saprotroph	0	0	0	2	0	0	0	0	0	1	1	0	0	0	0	0	0	0	2	0	0	0	0	0	0	0	0	0	2	0	0	0	1	1	0	0	0	1	0	0	0
127_1641735|F|ITS2	AATCATCAAACTCATCACGTTTTTGTTAATGTGCTTGAGGCTTGGTTTTGAGGGTTTTTGCTGGCTTTCATTAGTCGGCTCCCTTTAAATACATTAGCGAGACTTTCCCTTTGCATGACCGTGTCTCTGGCGTGATAATTATCTGCGTCAAAGTCTGCGGACTCGTTGGGCTTGCTTCTAACCGTCTACTTTGTGCTAGACAACCAAAATTGGCTGCATATATATGCGCCTTTTTTGAACTC	Fungi	Basidiomycota	Agaricomycetes	Agaricales	Stephanosporaceae	_	Saprotroph	0	0	0	0	0	0	0	0	0	0	0	0	0	0	0	0	0	0	0	0	0	0	0	0	0	0	0	0	0	0	0	0	0	0	0	0	0	0	0	1	0
127_1641754|F|ITS2	AAAATCTCAAAGAGATGGTCATTGTTTACAGTGCCGTTTCTTTCGGATGTGAGCCGCTTTGTCATCTGGCAATGGCTTGAAAATGATTGTGTTTGCACCAGCCACATGGCTCGGTTCTTAACAAGTGCAACAGATGTTAACTCATTCGTTTTCTCTTGGAGGGGATCGTGCTCAAGCAACTGGTCGTTCACTCAAAACCAACACTTTCACTGGTCTTTGGATCATTGACTGATA	Fungi	Chytridiomycota	Spizellomycetes	Spizellomycetales	_	_	_	0	0	0	0	0	0	0	0	1	0	0	0	0	0	0	0	1	0	0	0	0	0	0	0	0	0	0	0	1	0	0	0	1	1	0	0	1	0	0	0	0
127_1643306|F|ITS2	GTACCTTCAAGCTTTGCTTGGTGTTGGGTGTTTGTCTCGCCTCTGCGCGCAGACTCGCCTCAAAACGATTGGCAGCCGGCGTATTGATTTCGGAGCGCAGTACATCTCGCGCTTTGTAGTCTCAACGACGACGTCCAAAAAGTACTTTTTTCAC	Fungi	Ascomycota	Dothideomycetes	Pleosporales	Didymellaceae	Allophoma	_	0	0	0	0	0	0	0	0	0	0	0	0	0	0	0	0	0	0	0	0	0	0	0	0	0	0	0	0	0	0	0	0	0	0	0	0	0	0	0	0	0
127_1644105|F|ITS2	CAACCCTCAAGCTCTGCTTGGTATTGGGCACCGTCCTTTGCGGGCGCGCCTCAAAGACCTCGGCGGTGGCGTCTTGCCTCAAGCGTAGTAGAATACACCTCGCTTCGGAGCGTAAGGCGTCGCCCGCCGGACGAACCTTCTGAACTTTTCTCAA	Fungi	Ascomycota	Dothideomycetes	Botryosphaeriales	Botryosphaeriaceae	Macrophomina	Plant pathogen	0	0	0	0	0	1	0	2	0	0	0	1	1	0	0	0	0	0	1	0	1	0	0	0	0	2	0	0	3	2	0	0	0	0	0	1	0	0	1	0	4
127_1644659|F|ITS2	CAACCCTCAGGACCCCTCCGCGGGACCTGGCGTTGGGGATTGGCCGTCAGCCAGCCCCTAAATCAAGTGGCGGTCCCTCCGCGACCTCCCCTGTGCAGTAGCGATACCTCGCAGCGGGATAGCGGTTCGACCACGCCGTAAAACCCCCACCATCTCAA	Fungi	Ascomycota	Sordariomycetes	Hypocreales	Hypocreales_fam_Incertae_sedis	Leucosphaerina	Saprotroph	0	0	0	0	0	0	0	0	0	0	0	0	0	0	0	0	0	0	0	0	0	0	0	0	0	0	0	0	1	1	0	0	0	0	0	0	0	0	0	0	0
127_1644886|F|ITS2	CAACCATCAAGCCCCAGGCTTGTGTTGGGGACCTGCGGCTGCCGCAGGCCCTGAAAACCAGTGGCGGGCTCGCTAGTCACTCCGAGCGTAGTAGTTATATCTCGCTCAGGGCGTGCTGCGGGTTCCGGCCGTTAAAAAGCCTTTTTTACCCAA	Fungi	Ascomycota	Sordariomycetes	Sordariales	Chaetomiaceae	Chaetomium	Saprotroph	1	0	3	0	1	0	0	0	2	1	0	0	0	0	0	2	0	2	1	0	1	0	0	0	2	0	1	0	0	1	0	1	2	3	0	15	0	1	1	0	1
127_1645401|F|ITS2	GTACCCTCAAGCTTTGCTTGGTGTTGGGCGTCTTGTCTTTTCCCTGTGAATAGACTCGCCTTAAAGTAATTGGCAGCCAGTGTTTTTGGTAGTAAGCGCAGCACATTTTGCGTCTTGGTCCCTAAACAGTGGCATCCACAAAGCCTCTTTCTCAC	Fungi	Ascomycota	Dothideomycetes	Pleosporales	Phaeosphaeriaceae	_	_	0	0	0	0	0	0	0	0	0	0	0	0	0	0	0	0	0	0	0	0	0	0	0	0	0	0	0	0	0	0	0	0	0	0	0	0	0	0	0	0	0
127_1645614|F|ITS2	AAACCCTCAAGCCCCCGGCTTGGTGTTGGGTGCCTGTCCCCGCTCCCCGCGCGGACTCACCCCAAATGCATTGGCAGCCGCCTCTCGGCTTCTTGCGCAGCACAGTGCGCAGCGAGGCGAGGTGAGGCGTGCGTCCATCAAGAACATTTACCAC	Fungi	Ascomycota	Leotiomycetes	_	_	_	_	0	0	0	0	1	0	0	0	0	0	0	0	0	0	0	0	0	0	0	0	1	0	0	0	0	0	0	0	0	0	0	0	0	0	0	0	0	0	0	0	0
127_1645629|F|ITS2	CAACCCTCGCGCCGTCCCTCCAGGGGGCTCGGCGCGGTGTTGGGGGACACGGCCCCGGCCGCCCCCGAAATGCAGTGGCGACCCCGCCGCGGCCCCTCCAGCGCAGTAAGCACGCTCGCTACGGGAGGCCCGGTGGACGCGTCCGCCGTAAAACGCCCAACTCTTCAGA	Fungi	Ascomycota	Sordariomycetes	Hypocreales	Ophiocordycipitaceae	Hirsutella	Animal parasite	0	0	0	0	0	0	0	0	0	0	0	0	0	0	0	0	0	0	0	0	0	0	0	0	0	0	0	0	0	0	0	0	0	0	0	0	0	0	0	0	0
127_1646114|F|ITS2	GTACCTTCAAGCTCTGCTTGGTGTTGGGTGTTTGTCCTTTCCCTGCGATTGGACTCGCCTTAAAGTCATTGGCAGCCAGTGTTTTGGTTTTGAAGCGCAGCACAAGTCGCGATTCAAGCCGGTAGCACCAGCTTCCATCAAGCCTTTTTATCAC	Fungi	Ascomycota	Dothideomycetes	Pleosporales	Phaeosphaeriaceae	Setomelanomma	Saprotroph	0	0	0	0	0	0	0	0	0	0	0	0	0	0	0	0	0	0	0	0	0	0	0	0	0	0	0	0	0	0	0	0	0	0	0	0	0	0	0	0	0
127_1647546|F|ITS2	TTAAAACCCTCTCCCACTTTGGTGTGCTGCATTCATGTGGCACTCCAGAGTAGGCAGGAGTCTGGACCATTTGTTATTCTGCAATGGTCTGTAATTGATTGTATGTGCTGCAATCACTATTTTGATTGTCAATGAAACAGCAACAGATTTTTCTAATACTGCTTTATTGCATTCGAGATTGATTTCAGGATATCATCCAATAACCACACAGAATGTGCAACACTATTGTGCTGTGCTCTCTGTCA	Fungi	Chytridiomycota	Spizellomycetes	Spizellomycetales	_	_	_	0	0	0	0	0	0	0	0	0	0	0	0	0	0	0	0	0	0	0	0	0	0	0	0	0	0	0	0	0	0	0	0	0	0	0	0	0	0	0	0	0
127_1647686|F|ITS2	CAACCCTCGAGCCCGTCTCGGTGTTGGGGGCCCCACGGCCGCGAGGCCGCCCCCGAAATGCATTGGCGACCCCGCCGCGGCCTCCCCTGCGCAGTAGCTCCCAGAGAACCTCGCACCGGAGACGCGGAGGCGGTCACGCCGTAAAACAACTCTCCTCCTGGA	Fungi	Ascomycota	Sordariomycetes	Hypocreales	Ophiocordycipitaceae	Hirsutella	Animal parasite	0	0	0	0	0	0	0	0	0	0	0	0	0	0	2	0	0	0	0	0	0	0	0	0	0	0	0	0	0	0	0	23	0	0	0	0	0	0	0	0	0
127_1647808|F|ITS2	CAACCCTCAAGCCCAGCTTGGTGTTGGGATCTGTCCTTACCGACAGTCCCCAAATTGATTGGCGGTCACGTCGAGCTTCCATAGCGTAGTAATTTACACATCGTTACTGGTAATCGTCGCGGCCACGCCGTTAAACCCCAACTTCTGAA	Fungi	Ascomycota	Sordariomycetes	Hypocreales	Nectriaceae	Fusarium	Plant pathogen	0	0	0	0	0	0	0	0	0	0	0	0	0	0	0	0	0	0	0	0	0	0	0	0	0	0	0	0	0	0	0	0	0	0	0	0	0	0	0	0	0
127_1647970|F|ITS2	AAAACCACTCAAGCTCTTTTGCTTGGTGTTGGACGGTTTGGTGGAGGCCCCCCCGCGGGGCCACCGCCCCTCCCAAAGACAATGACGGCGGCCTCGTTGGACCCCCGGTACACTGAGTTCTTCACGGGACACGTATCGGACACATGGGTTTACGGGACACGGTCTGCCTCCCCTCAGGGAGAATCTTTCTAA	Fungi	Ascomycota	Eurotiomycetes	Chaetothyriales	Herpotrichiellaceae	Exophiala	Saprotroph	0	0	0	0	0	0	0	0	0	0	0	0	0	0	0	0	0	0	0	0	0	0	0	0	0	0	0	0	0	0	0	0	0	0	0	0	0	0	0	0	0
127_1648063|F|ITS2	CTGCCCTCAAGCCCGGCTTGTGTGTTGGGTCGTCGTCCCCCCCGGGGGACGGGCCCGAAAGGCAGCGGCGGCACCGTGTCCGGTCCTCGAGCGTATGGGGCTTTGTCACCCGCTCGATTAGGGCCGGCCGGGCGCCAGCCGGCGTCTCCAACCTTATTTTTCTCA	Fungi	Ascomycota	Eurotiomycetes	Eurotiales	Aspergillaceae	Aspergillus	Saprotroph	0	0	0	0	0	0	0	0	0	0	0	0	0	0	0	0	0	0	1	0	0	0	0	0	0	0	0	0	0	0	0	0	0	0	0	0	0	0	0	0	0
127_1649489|F|ITS2	CAACCCTCACGCGTAGCGTGGTCTTGGGCTCTGCCGGCAACGGCTTGCCTTAAAATCAGTGGCGGTGCCATCGAGCTCTACGCGTAGTAATAAACCCCTCGCGTGTGAGTCTCGGCGGTCGCTTGCCAGCAACCCCCAATTTTTTAT	Fungi	Ascomycota	Leotiomycetes	Helotiales	_	_	_	0	0	0	0	0	0	0	0	0	0	0	0	0	0	0	0	0	0	0	0	0	0	0	0	0	0	0	0	0	0	0	0	0	0	0	0	0	0	0	0	0
127_1650205|F|ITS2	ATATATATCAAACTTCTCTTGTTTGAGTTGTTTGGATGTGGGGGTTTGCTGGCCTCTTAAAAGGGGTTCAGCTCTCCTGAAATGCATTAGCAGAACAACCTAGTTCATTGGTGTGATAACTATCTACACTATTGAATGTGAAGGGCAGTTCAGCTTTCTAACGGTCTTTGGACAATTTTGTCATTA	Fungi	Basidiomycota	Agaricomycetes	Agaricales	Cortinariaceae	Cortinarius	EM	0	0	0	0	0	0	0	0	0	0	0	1	0	0	0	0	0	0	0	0	0	0	0	0	0	0	0	0	0	0	0	0	0	0	0	0	0	0	0	0	0
127_1650256|F|ITS2	AATTCTTCAACCTCTTTATTGCGGTTGGATGTGGGCCCTTTGAGACCTTCAAGTCCCAATGGCCTGAAATTGAATGTTACGCCTCCTTGAACCAACAGTTCCTGGGCACACGCATGAATGAGGCAACTCACAAGTACGTCTGTTCTCAAAGGATTGTCGGTTGAGGTGGAGTGGGTAACTCAGCTATTATCCAGGGAGGGCAACGTCAGTTACCCTTTTCTGAAC	Fungi	Chytridiomycota	Rhizophlyctidomycetes	Rhizophlyctidales	Rhizophlyctidaceae	_	_	0	0	0	0	0	0	0	0	1	0	0	0	0	0	0	0	0	0	0	0	0	0	0	0	0	0	0	0	0	0	0	0	0	0	0	0	0	0	0	0	0
127_1650648|F|ITS2	CAAACCCTCTATCCAACTTTTGTTGAATAGGATGACTGAGAGTCTCTTGATCTTTGATCTCGAACCTCTTGAAATATACAAAGGCCTGATCTTGTTTAAATGCCTGAACTTTTTTTAATATAAAGAGAAGCTCTTGCGATAAACTGTGCTGGGGCCTCCCAAATAACACTTTTTAA	Fungi	Mucoromycota	Mucoromycetes	Mucorales	Mucoraceae	Mucor	Saprotroph	0	0	0	0	0	0	0	0	0	0	0	0	0	0	0	0	0	0	0	0	0	0	0	0	0	0	0	0	1	0	0	0	0	0	0	0	0	0	0	0	0
127_1651556|F|ITS2	AAAACCCCTCGGGCTTTCCGCCCGGTGTTGGAGGTCCGCCTGGCTAGTCTGGGCGGCCTCTGAAAGCTAGCGGCGTCGTCGCCAGCCGATCTTTGCGAGTTAAACTAATCCGCTCATGACCGCTGGCGCCTGGCTGCCTTGTTTACTATGG	Fungi	Ascomycota	Sordariomycetes	Sordariales	_	_	Saprotroph	0	0	0	1	0	0	0	0	0	0	1	0	0	0	1	1	0	0	0	0	0	0	1	0	0	0	0	1	0	0	0	0	0	0	0	0	0	0	0	0	0
127_1651758|F|ITS2	AAACCCTCAAGCCCTTCGGTGTTGCCCCGCCCCTGGCGACGGCTCCGCCTGGCTTGGTGTTGGGTGTTTGTCCCCGCTCTCCGCGTGGACTCGCCCCAAATGCATTGGCAGCGGCCTTCCAGCTTCTCGCGCAGCACATTGCGCAGCAGGGCACGGCGAGGCGCGCGTCCAGCAAGCAACCCCCCAA	Fungi	Ascomycota	Dothideomycetes	Pleosporales	_	_	_	0	0	0	0	0	0	0	0	0	0	0	0	0	0	1	0	0	0	0	0	0	0	0	0	1	1	0	3	0	0	0	0	0	0	0	0	0	0	0	0	0
127_1651893|F|ITS2	AATCATCAACCTCAAAAAACTTTGTGTTTCTGAGGCTTGGTCTTGAGGGTTTTTGTAGGCTTTCTCAGTCTACTCCCTTTAAATACATTAGCGAGACTTCCCTGTGTTGACCGTCTCTTGGCGTGATAATTATCTGCGTCAAAATGGATGTGTCTCATTGGGCTTGCTTCTAATAGTCTTCGGACAAACGGAAATACGTGCATATATGCGCCTTTTCCAAACCA	Fungi	Basidiomycota	Agaricomycetes	_	_	_	_	0	0	0	0	0	0	0	0	1	0	0	0	0	0	0	0	0	0	0	0	0	0	0	0	0	0	0	0	0	0	0	0	0	0	0	0	0	0	0	0	0
127_1652306|F|ITS2	CAACCCTCACGCCCGGCTTCGTGTCGGGGGTGGTGTTGGGGATCGGCCTCCCGGTTGCGGGCGGCCGGCCCCGAAATAGAGTGGCGACCACGCCGTAGCCTCCTCTGCGTAGTAGTGAAAACCTCGCAGGCGGAGAGCGGTGCGGCCTGCCGTAAAACCCCCAACTCTTCTAA	Fungi	Ascomycota	_	_	_	_	_	0	0	0	0	0	1	0	0	0	0	0	0	0	0	6	0	0	0	0	0	0	0	0	0	0	0	0	0	0	0	0	0	0	0	0	0	0	0	0	0	0
127_1652362|F|ITS2	TCCTCCCTCAAACCTCGTTTGGTGTTGGACCGCGTTGGCCGAGCGACCAACTGGTCTCAAAGACAATGACGGCGTCCGTGGGACCCTCGGTGCAACGAGCTTCTAAGGAGCACGCGTCGAGTTTCAAGGACCCTCCGGGCCGGTCTTGACCTCTATCTTCTCA	Fungi	Ascomycota	Eurotiomycetes	Chaetothyriales	Herpotrichiellaceae	_	Saprotroph	0	0	0	0	0	1	0	0	0	0	0	1	0	0	0	0	0	1	0	0	80	0	0	0	0	0	0	0	0	0	1	0	0	0	0	0	0	0	1	0	0
127_1652778|F|ITS2	AACACCTCAATTTCATGATTCTTTATTTTGAAATTGGACTTGAGCAGATCCCAACGTACATTCAATTTTATGGAGGGTTGCTTCAAATGCAGGTGCAGCCGATCATTCTTCTGGGCTAAAAGCATTATCTAGTTAATCCCGTAAAACGGATTATTCACTTTATTGCTGCAGCTTACCTTAAAAGGAAGACATGGTCATTGTGCTGACTGATGCAGGAATTCTCAGAGGTCTGTAAAAAGACTTTTGAAA	Fungi	Mortierellomycota	Mortierellomycetes	Mortierellales	Mortierellaceae	Mortierella	Saprotroph	0	0	0	0	0	0	0	0	0	0	1	0	0	0	0	0	0	0	0	0	0	0	0	0	0	0	0	0	0	0	1	0	0	0	0	0	0	0	0	0	0
127_1653392|F|ITS2	ACACTCTACCTAGGCGTCTTTAAAACGTCGCCCTGGTAGGACTTGAGCGACCGTTTTCGCAAGAGAGCGCCGCTTTAAATTCATTTGAGTTGATCCAGGCCAAAACTTGGCGACGACCGACAGAGTTAATGGGTCTAACCGACCTTGATCTGAAAGTCATGTCAAGCTAGTCAACCTGCGATGGCTCATTAAACACCCATACGGGAGGACGTAAGTCTTGCTCGTGC	Fungi	Mortierellomycota	Mortierellomycetes	Mortierellales	_	_	_	0	0	0	0	0	0	0	0	0	0	0	0	0	0	0	0	0	0	0	0	0	0	0	0	0	0	0	0	0	0	0	0	0	0	0	0	0	0	0	0	0
127_1654352|F|ITS2	CAAACCTCAAGCTTTGCTTGCTGTTGGGGCGCTCCGGTTTGCCGGAGGCCCCCAATCATAGTGGCGGAGCGCCGTTGGGCTCTGAGCGTAGTACTGTTCTCGCTGCTGAACCCCGGTGTCACCTGCCGTAAAACCACCTATAACTCAAG	Fungi	Ascomycota	Sordariomycetes	Sordariales	_	_	Saprotroph	0	0	0	0	0	0	0	0	0	0	0	0	0	0	0	0	0	0	0	0	0	0	0	0	0	0	0	0	0	0	0	0	0	0	0	0	0	0	0	1	0
127_1654839|F|ITS2	CAACCATCAAGCCTCAGCGCTTGTGTTGGGGGCCTGCGGCTGCCGCAGCCCCCTAAAAGCAGTGGCGGGCTCGCTATCACACCGAGTGCAGTAGTTTGTTCTCTCTCCGGTCTTGTGAGGCGGGTTCTGGCCGTAAAACACCCCACTACATCAAA	Fungi	Ascomycota	Sordariomycetes	Sordariales	_	_	Saprotroph	0	0	0	0	0	0	0	0	0	0	0	0	0	0	0	0	0	0	0	0	0	0	0	0	0	0	0	0	0	0	0	0	0	0	0	0	0	0	0	0	0
127_1654961|F|ITS2	CAACCCCTCAAGCCCTGCTTGGTGTTGGGGCACTGCGCCTGCAGGCCCCCAAATTCAGTGGCGGACGCGCCAGGTCCCCGAGCGCAGTAGATTTTCTCTCGCTCCGGGCGGCCTGCGCGGGCTTGCCTTGCCCCGTACTTACAAA	Fungi	Ascomycota	Leotiomycetes	Helotiales	_	_	_	0	0	0	0	0	0	0	0	0	0	0	0	0	0	0	0	0	0	0	0	0	0	0	0	0	0	0	0	0	1	0	0	0	0	0	0	0	0	0	0	0
127_1655697|F|ITS2	CAAACCTCAAGCGCAAGCTTGGTATTGGGCGTCGTCCTTACCCGGACGTGCCAGAAACCCGTAGGCAGCGGTGCCCGTCTCCCAGCGTAGTCAATTCTACCCGCTCAGGAGCTCGTGGTGTCGCCCGCCGGACAACCCAACACATTTTCTATG	Fungi	Ascomycota	Sordariomycetes	Sordariales	_	_	Saprotroph	0	0	0	0	0	0	0	0	0	0	0	0	0	0	0	0	0	0	0	0	0	0	0	0	0	0	0	0	0	1	0	0	0	0	0	0	0	0	0	0	0
127_1655977|F|ITS2	TCACCCCTCAAGCCCCCGGGCTTGGTGTTGGAGTGTCCGTTCCGGTGCGGACCTCCCAAAGACAACGACGGCGGCCCCGCGGGTTCCCGGTACACTGAGCTTCTTAACCGAGCACGTACTGACGGATCTCCGGGGCCGACGGTCTCCCTCCGCGAGGAGAAATTCTTCAA	Fungi	Ascomycota	Sordariomycetes	Microascales	_	_	_	0	0	0	0	0	0	0	0	0	0	0	0	0	0	0	0	0	0	0	0	0	0	0	0	0	0	0	0	0	0	0	0	0	0	0	0	0	0	0	0	0
127_1656043|F|ITS2	AATCTCAATCCCACCGGGTTTTGTTACCCGGTGCTGGACTTGGACCTGGGCGTCTGCCAGTCAAATGGCTCGCCTCAAATGACTTAGTGGGATCTCCTAGACATCCGCGACAGACGTAATAAGTTTCGTCTCGTCCCTTGTCTGACCGAGCCTGCTCACAACCCGCCATCGCGCACCTTTTTGA	Fungi	Basidiomycota	Tremellomycetes	Tremellales	Rhynchogastremataceae	Papiliotrema	Mycoparasite	0	0	0	0	0	0	0	0	0	0	0	0	0	0	0	0	0	0	0	0	0	0	0	0	0	0	0	0	0	0	0	0	0	0	0	0	0	0	0	0	0
127_1656504|F|ITS2	AATTCTCAACCTCACCAGTTTTGTAACGAGACAGGTGAAGGCTTGGATGTGGGGGTTTTGCAGGCTGCCTCAGTGCTGGTCTGCTCCCCTGAAATGCATTAGCGAGCTTATACCGAGCTTCGATCTATTGGTGTGATAATTATCTACGCCGTGGATTTGGACTTGTGCTTGCTGCTAACCGTCCGCAAGGACAATTCACTTGACCA	Fungi	Basidiomycota	Agaricomycetes	Agaricales	Psathyrellaceae	Psathyrella	Saprotroph	0	0	0	0	0	0	0	0	0	0	0	0	0	0	0	0	0	0	0	0	0	0	0	1	0	1	0	0	0	0	0	0	1	0	0	0	0	0	0	0	0
127_1656583|F|ITS2	GTACCTTCAAGCTCTGCTTGGTGTTGGGTGTTTGTCCCGCCGCGTGCGTGGACTCGCCTTAAAGCAATTGGCAGCCGGCATACGGGTCGAAGAGCGCAGCACAATTTGCGCGCTTCCCCCGTGCGTTGGCATCCATCAAGCCCATTTTCAC	Fungi	Ascomycota	Sordariomycetes	Phyllachorales	Phyllachoraceae	Phyllachora	Plant pathogen	0	0	0	0	0	0	0	0	0	0	0	0	0	0	0	0	0	0	1	0	0	0	0	0	0	0	0	0	0	0	0	0	0	0	0	0	0	0	0	0	0
127_1656832|F|ITS2	CTGCCCTCAAGCCCGGCTTGTGTGTTGGGTCGCCGTCCCCCTCTCCGGGGGGACGGGCCCGAAAGGCAGCGGCGGCACCGCGTCCGATCCTCGAGCGTATGGGGCTTTGTCACATGCTCTGTAGGATTGGCCGGCGCCTGCCGACGTTTTCCAACCATTCTTTCCA	Fungi	Ascomycota	Eurotiomycetes	Eurotiales	Aspergillaceae	Aspergillus	Saprotroph	2	1	1	0	0	0	1	0	1	0	0	0	1	0	0	0	0	0	0	0	0	0	1	1	0	0	0	0	0	0	0	0	0	0	0	1	0	0	0	0	1
127_1657180|F|ITS2	CAACCACTCAAGCCTAGCTTGGTATTGGGTATCGTTGTGCTTTAACTCTTTGTTAATTCAGAGAGGGCAACGTGCCTTAAATGTAGACAGCGGCAAGTATAAGTACCGAGTGTAGCAGTAAAACATTTCGCTTTAGGTATTTTGTACATTGTCAGCTAAATAGTTAGCCATACTATCA	Fungi	Ascomycota	Leotiomycetes	Helotiales	_	_	_	0	0	0	0	0	0	0	0	0	0	0	0	0	0	0	0	0	0	0	0	0	0	0	0	0	0	0	0	0	0	0	0	0	0	0	0	0	0	0	0	0
127_1657805|F|ITS2	AGACTCAACCCCTCGGGTTTCTCACCCGAGGTGCGTTGGATTTGGGCCCTGCCTACCCGGGCTGGCCTTAAATGTGTTAGCGGTGACCGCACAGACGTTGTAAGCACTCGTCGACCGTCGGGCCCGCTCCCAACCCCAATCTATTTTGCA	Fungi	Basidiomycota	Tremellomycetes	Tremellales	Tremellaceae	Tremella	Mycoparasite	0	0	0	0	0	0	0	0	0	0	0	0	0	0	0	0	0	0	0	0	0	0	0	0	0	0	0	0	0	0	0	0	0	0	0	0	1	0	0	0	0
127_1658057|F|ITS2	CAACCATCAAGCCCTAGGCTTGTGTTGGGGTCCTGCGGCTTCCGCAGCCCCCTAAAAGCAGTGGCGGGCTCGCTGTCATACCGAGCGCAGTAGCATATCTTCGCTCTGGGCGTGGCAGCGTGTACCGGCCGTGAAACCTCCACTAA	Fungi	Ascomycota	Sordariomycetes	Sordariales	_	_	Saprotroph	0	0	0	0	0	0	0	0	0	0	0	0	0	0	0	0	0	0	0	0	0	0	0	0	0	0	0	0	1	0	0	0	0	0	0	0	0	0	0	0	0
127_1658294|F|ITS2	GTTTTTCTTACTAGACGGTGCTTTTCTTTCGGGATTAGCACTGAATGGTAGATTTGAGACGTGAATGCCTAGCATTCTGTCTTTAAATAGATTGCTACCTATGAATGGTGACTTTAGTGTTTGAATAGGACTTTTGTTCTCGATTGCGCTGAGGAAGCTATGCTATGGTAGTTCATAACCTATAGAATTGCTATGAACTTGCTGCAAAACCTTTGTTTCGGCAGAGGCTAGTAGTTTGGACGTAGTAATTTGAA	Fungi	Chytridiomycota	Rhizophydiomycetes	Rhizophydiales	_	_	_	0	0	0	0	0	0	0	0	0	0	0	0	0	0	0	0	0	0	0	0	1	0	0	0	0	0	0	0	0	1	0	0	1	0	0	0	0	0	0	1	0
127_1658346|F|ITS2	AAAGCCATCAAGCGAGCTTGCCTCGCCTGGTTCTGGGTGATGGCCTGCCCTCTGGGAAGCCCACTCCCGAAATCCAACGGCGGACAACCCACCAGTGGAACCTGCGGCGTAGTAAGTTAACTCTTTCGCCTGCAGCCATGGAGGGATCGTCCTGCCGGATGCAATACCCCCACATCCAAT	Fungi	Ascomycota	Pezizomycetes	Pezizales	Pyronemataceae	_	Saprotroph	0	0	0	0	0	0	0	0	0	0	0	0	0	0	0	0	0	0	0	0	0	0	0	0	0	0	0	0	0	0	0	0	0	0	0	0	0	0	0	0	0
127_1658492|F|ITS2	CAACCCTCACGCCCACTTGGGCGTGGTGTTGGGGATCGGCCAAGCCCTATAGACGGGACGCCGGCCCCTAAATCTAGTGGCGGGACCGCTGTGGCCTCCTCTGCGTAGTAGTGATACCCCGCATGTGGAGAGCGGCGAGCCCCTGCCGTTAAACCCCCAACTTTTTCAA	Fungi	Ascomycota	Sordariomycetes	Hypocreales	Nectriaceae	Stephanonectria	Saprotroph	0	0	0	0	0	0	0	0	0	0	0	0	0	0	0	0	0	0	0	0	0	0	0	0	0	0	0	0	0	0	0	0	0	0	0	0	0	1	0	0	0
127_1658739|F|ITS2	ATAATCTCAAAGAAACGGTCATTGTTTTTAACGATGCCGCTTCTTTTGGATGTGAGCCTCTTTGCCGTTTGGCAATGGCTTGAAAATGATTGTGTTTGCACCAGCTATACGGCTCGGTTCTTAACAAGTGCAACAGATGTTAACTCATTCGTTATCTCTTGAAGAGGATCGGTGTTGAATACTGGTTGTTCACTCAAAACCAAAACTTTTGGCGGTCCTTGGATCGTCAACTGATA	Fungi	Chytridiomycota	Spizellomycetes	Spizellomycetales	Powellomycetaceae	_	_	0	0	0	0	0	0	0	0	0	0	0	0	0	0	0	1	0	0	0	0	0	0	0	1	0	0	0	0	0	0	0	0	0	0	0	0	0	0	0	0	0
127_1658851|F|ITS2	CAACCATCAAGCCCCCCCGGCTTGTGTTGGGGACCTGCGGCTGCCGCAGGCCCTGAAAAGCAGTGGCGGGCTCGCTGTCACACCGAGCGTAGTAGATCTCATCTCGCTCAGGGCGTGCTGCGGGTTCCGGCCGTTAAACCACCTTCATAACCCAA	Fungi	Ascomycota	Sordariomycetes	Sordariales	Chaetomiaceae	Chaetomium	Saprotroph	0	0	0	0	1	0	0	0	0	0	0	0	0	0	0	0	0	0	0	0	0	0	0	0	0	0	0	0	0	0	0	0	1	0	0	0	0	1	0	0	0
127_1658942|F|ITS2	AATAATATTATCATAATCTTTTTTGATTGTGGAATTGGGCCTTTATTTCGAATAGATTTATGGCCTCAAATTTACGTTACCGCTTGTTTAATATGAAATTCGACCGAATGGAGCAATTAAACATTCTCTCGTTAGGCGGATTCTCATCAAGCAATTACGATTTTTTGGCCGCCGAAGGACTTTTTAACAAGTGCTTGGCCGAGATCGTGAGTTTTTTAAC	Fungi	Glomeromycota	Glomeromycetes	Glomerales	Claroideoglomeraceae	Claroideoglomus	AM	0	0	0	0	0	0	0	0	0	0	0	0	0	0	0	0	0	0	0	0	0	0	0	0	0	1	0	2	0	0	0	0	0	0	0	0	0	0	0	0	0
127_1658993|F|ITS2	CAACCTTAAAGCCCGGCTTTTTATTGGATTCTAGTTCTGCTTCGGCGGGACAGGTCCGAAATGGATTAATGACGTCGCGATTACCACGGAATCGAGCGAATGGAATCATTAACGCTCTGATTTGAAGTGGCCGACGGTCTTCTGAAGCGGTCCTTTTGGATCGTCTTTTTAAC	Fungi	Ascomycota	Eurotiomycetes	Onygenales	Gymnoascaceae	Leucothecium	Saprotroph	0	0	0	0	0	0	0	0	0	0	0	0	0	0	0	0	0	0	0	0	0	0	0	0	0	1	0	0	0	0	0	1	0	0	0	0	0	0	0	0	0
127_1661611|F|ITS2	CAACCCTCAAACTTAATCGTTTGGTGTTGAGGTTCTATAATTATAGGCCTCTAAATCTATTGGCAGAACGTCATAAACTCTCAATTGTAGTAAATTTTATTTCTATTGAAGAATTTAGACTGCTCTAGCCGTAAAACACAGCGTGCTCTTTTGAGCCCTATTTTTTACAA	Fungi	Basidiomycota	_	_	_	_	_	0	0	0	0	0	1	0	0	1	0	0	0	0	0	0	0	0	0	1	0	0	0	0	0	0	0	0	0	0	0	0	0	0	0	0	0	2	0	0	0	0
127_1661789|F|ITS2	ATTCTTCAACCCTCCCTTTTCTTAGTGAATTGAGAGGTGTTTGGATTCTGAGTGTTGCTCCTAATCCGAGCTCATTCGTAATGCATTAGCATCCATATTCGAATTTCGGATTGACTTGGCGTAATAGACTATTCGCTGAGGAATCTAACTTCGGTTAGAGCCGTGTTTGAACTAGGAAGCTACTAATCTAGCTTAGTCTACCTTTAG	Fungi	Basidiomycota	Microbotryomycetes	Sporidiobolales	Sporidiobolaceae	Rhodosporidiobolus	_	0	1	1	0	0	0	0	0	0	0	0	1	0	1	0	1	0	0	1	0	0	0	1	1	3	0	0	0	0	0	0	0	0	1	1	0	0	0	1	0	0
127_1662094|F|ITS2	AATTCTCAACTTCATCAGTTTTGTTGTGAAGCTGTGTGAAGCTTGGATTGTGGAGGTTTGCAGAATGCTTTAGAGTGTTTTTGCTCCCCTTAAATAAATTAGTGAGTTTCAACTGGGCTCCATCTATTGGTGTGATAATTATCTACACTGTGGATTGGGCTTAGACTTGCTTCTAACTGTCTGAAAGGACAAATTTTGACA	Fungi	Basidiomycota	Agaricomycetes	Agaricales	Psathyrellaceae	Psathyrella	Saprotroph	0	1	0	0	0	0	0	0	0	0	0	0	0	0	0	0	0	0	0	0	0	0	0	0	0	0	0	0	0	0	0	0	1	1	0	0	0	0	0	0	0
128_1663908|F|ITS2	CAACCCTCAAGCTCTGCTTGGTGTTGGGCCCTGCCCGCGCGGCCGGCCCCAAAGACAGTGGCGGCGCCGCCTGGCCCCGAGCGTAGTACAACCCTCGCTCCGGAGCCTGGCGGCGTCCTGCCAGAACCCCCAACTTTCTAT	Fungi	Ascomycota	Leotiomycetes	Helotiales	Myxotrichaceae	Oidiodendron	Saprotroph	0	0	0	0	0	0	0	0	0	0	0	0	0	0	1	0	0	0	0	0	0	0	0	0	0	0	0	0	0	0	0	0	0	0	0	0	0	0	0	0	0
128_1664374|F|ITS2	CTGCCCTCGAGCGCGGTTAGCTTGCTATCCGCTGCCCGGTGTTGGGGCGCTACGGTTCCAGGGCCTCGTGCCCTGTCCGTAGGCCCCGAAATGAAGTGGCGGTCCCGCCGCGGCGCCCCCTGCGTAGTAGTCTTACAACTCGCATCGGGACCCGGTGGAGGCCAGCCGTCAACCCATCTTTTTTATG	Fungi	Ascomycota	Sordariomycetes	Microascales	Microascaceae	Gamsia	_	0	0	0	0	0	0	0	0	0	0	0	0	0	0	0	0	0	0	0	0	0	0	0	0	0	0	0	0	0	0	1	0	0	0	0	0	0	0	0	0	0
128_1664442|F|ITS2	CAACCATCAAGCCCTAGGCTTGCGTTGGAGCCCTGCGGCTGCCGCAGGCTCCCAAATCCAGTGGCGGGCTCGTCGTCGTACCGAGTGCAGTAAACATCCTCGCTCAGGGAACGTGACGGGTTCTTGCCGTGAAACCCCCCTCAATCTTTCTCA	Fungi	Ascomycota	Sordariomycetes	Sordariales	Lasiosphaeriaceae	_	_	0	0	0	0	0	0	0	0	0	0	0	0	0	0	0	0	0	0	0	0	0	0	0	0	0	0	0	0	0	0	0	0	0	0	0	1	0	0	0	0	0
128_1665103|F|ITS2	CACCCCTCAAGCTCAGCTTGGTCTTGGGGCCTGCCCGTCACAGGGCAGCCCTTAAAACTAGTGGCGGTGCCATCTGGCTCTACGCGTAGTAATTCTTCTCGCGATGGAGTCCCGGTGGTGTCTTGCCAGAACCCCAAACTTTTTAAT	Fungi	Ascomycota	Leotiomycetes	Helotiales	Helotiales_fam_Incertae_sedis	Chalara	Saprotroph	0	0	0	0	0	0	0	0	0	0	0	0	0	0	0	0	0	0	0	0	0	0	0	0	0	0	0	0	0	0	0	0	0	0	0	0	0	0	0	0	0
128_1666206|F|ITS2	CAACCCTCAGGACCCCCCTTTCGCGGGGAGGGACCTGGCGTTGGGGATCGGCCCGCCCCCCGTGGCGGCGCCGTCCCCGAAATCTAGTGGCGGTCTCGCTGCAGCCTCCCCTGCGTAGTAGTTACAACCTCGCATCGGAGCGCGGCGCGGCCACGCCGTAAAACCCCCGACTTTCTGAA	Fungi	Ascomycota	Sordariomycetes	Hypocreales	Stachybotryaceae	Stachybotrys	Saprotroph	0	0	0	0	0	0	0	0	0	0	0	0	0	0	0	0	0	0	0	0	0	0	0	0	0	0	0	0	0	0	0	0	0	0	0	0	0	0	0	0	0
128_1666521|F|ITS2	AATCATCAAGCCCCTCGGCGCTCGTCGCCGGAGGGCTTGGACTTGGGGGTCTTGCTGACGCTTCGGCGCCGGCTCCCCTTAAATGAATCGGTCGGGCTTATCGTGTGCCGGTCCACGGGCGTTGTATCACCCTCGTCCTGGGATGGCGCTCGACTCGAAGGCCCCTCCTCGACCTGCCTATGGAGCGGCGGTCAAAGGCGCTTTGCCACTTTGTG	Fungi	Basidiomycota	Agaricomycetes	Trechisporales	_	_	Saprotroph	0	0	1	0	2	0	1	0	0	0	0	0	0	1	0	1	0	0	0	0	0	0	0	0	1	0	0	0	2	0	0	1	0	0	0	0	0	0	0	0	0
128_1667693|F|ITS2	CTGCCCTCAAGCACGGCTTGTGTGTTGGACCGAAGTTGTGTGAACAACTGGTCTAAAAGACAATGACGGCGTCCGTGGGACCCTCGGTGCAACGAGCTTTTAGGAGCACGCGCCGAGTTGCAAGGACCTTCCGGGCCGGTCTCCTTTTACTATTTTACAA	Fungi	Ascomycota	Eurotiomycetes	Chaetothyriales	Herpotrichiellaceae	_	Saprotroph	0	0	0	0	0	0	0	0	0	0	0	0	0	0	0	0	0	0	0	0	0	0	0	0	0	0	0	0	0	0	0	0	0	0	0	0	0	0	0	0	0
128_1669132|F|ITS2	AGACTCAACCCCCCTGGTTTATGATCGGGAAGGGTTGGATGTGGGTGTTGCCGACTGCCGGCTCGCCTTAAATGTCTTAGCGGCTTGGAAGCCCCGACCTAGCGTAATAAGTTTCGCTGGAGAGGGTGTGGACGACTGCTCACAACCGCCTTTGGGCAACTTTTTGA	Fungi	Basidiomycota	Tremellomycetes	Tremellales	Trimorphomycetaceae	Saitozyma	_	0	0	0	0	0	0	0	0	0	0	0	0	0	0	0	0	0	0	0	0	0	0	0	0	0	0	0	0	0	0	0	0	0	0	0	0	0	0	0	0	0
128_1671174|F|ITS2	CTTCCCTCAGCCCCGGCCGCTTAGGCGGTATCGGGCGCTGGTGTTGGGGACCTACGGGGGCTGTTCGCAGCGCCGTAGCCCCCTAATTTCATCGGCGTACACGCGTATGTTGCCCCCTGCGTAGTGGTTTACTTCTCTCGCATCGGGCCGTGCCGCCGTGCTGCCGTCAACCGACAATAGTCAACCAAAACAG	Fungi	Ascomycota	Sordariomycetes	Savoryellales	Savoryellaceae	Savoryella	Saprotroph	0	0	0	0	0	0	0	0	0	0	0	0	0	0	0	0	0	0	0	0	0	0	0	0	0	0	0	0	1	0	0	0	0	0	0	0	0	0	0	0	0
128_1671923|F|ITS2	CACCCGTCAAGCCTCGCTTGGTGTTGGGGGACGTCGCGCCTCGCGCGACCCCCCCGGAACCCGTTGGCGGTGGCCCTTCGCCCCGATCGTCGCGCACGTTACGACGGCGCGGGGGGACCGCCCGCCCAACCGGCCGGCAACGGCCGCACAACACGCAAC	Fungi	Ascomycota	Dothideomycetes	Dothideomycetes_ord_Incertae_sedis	Eremomycetaceae	Arthrographis	Saprotroph	0	0	0	0	0	0	0	0	0	0	0	0	0	0	0	0	0	0	0	0	0	0	0	0	0	1	0	0	0	0	0	0	0	0	0	0	0	0	0	0	0
128_1672436|F|ITS2	AATACTCTCAATTTCAATCTTTTTGTTTGAAATTGGATTTGGGCGTTGTCGTGAATTCACGACTTGCCCTAAATGCATTAGCGATCCCTGTCTTTGATCACACAATGTGATAATAAAAAAACATTGTTACAGTCGAGTCAAGGTTGCTTCTAACTGTCTGTCACCAGACAACCATTACATGTC	Fungi	Basidiomycota	Agaricomycetes	Geastrales	Geastraceae	Geastrum	Saprotroph	0	0	0	0	0	0	0	0	0	0	0	0	0	0	0	0	0	0	0	0	0	0	0	0	0	0	0	0	0	0	0	0	0	0	0	0	0	0	0	0	0
128_1672801|F|ITS2	AAACAAATCTCCGGATTCCGTCCGGTGGTCGATGGGTGTCAATTCGGGTAGCCCCCTTGGGGGATCAAACCGGTCACCTGAAATAATAGGCTCCGCCCCGTTTAGCGGACTCGTGTAGTAACGCTTTCTAGTAAACGACTTCACGAAAGGCGACGGAAGTGAAGAAGCCACGTTTTGGTTTTCGATTGCAAAGCCAAATGCGTCTTTCGGCGCACTTTTTTA	Fungi	Glomeromycota	Paraglomeromycetes	GS24	_	_	AM	0	0	0	0	0	0	0	0	0	0	0	0	0	0	0	0	0	0	0	0	0	0	0	0	0	0	0	0	0	0	0	0	0	0	0	0	0	0	0	0	0
128_1672825|F|ITS2	CACCCCTCAAGCCTGGCTTGGTATTGGGCGACGGCAGTCTGCCGCGCCTCGAAGTGATCGGCTGGACGGTTTGAATCTCAGCGTTGTGGTTTCATCAATTCGCTGGCGAGGACGACCGGACGCGCCGTTAAACCTCAATCACA	Fungi	Ascomycota	Dothideomycetes	Capnodiales	Teratosphaeriaceae	Devriesia	Plant pathogen	0	0	0	0	0	0	0	0	0	0	0	0	0	0	0	0	0	0	0	0	0	0	0	0	0	0	0	0	0	0	0	0	0	0	0	0	0	0	0	0	0
128_1675833|F|ITS2	AATTCATCAACTGCTTAATTGCGGTTGGATATGGGCGCTTTGAGACTTCACAGCCTCAATAGCCTGAAATTCAATGTTACGCTTCCTTGAACCAGCAGTTCTAGGGCATACGCATGAATGAGGCAACTCACAAGTACGTTTGTCGTCAAGGGCTGTCAGTTTGCTTGGAGTGTGTAACTCAACCATTACCCAGAGTTGGCCGACGTCAGTCGGCCTTCCCTGAAC	Fungi	Chytridiomycota	Rhizophlyctidomycetes	Rhizophlyctidales	Rhizophlyctidaceae	Rhizophlyctis	_	0	0	0	0	0	0	0	0	0	0	0	0	0	0	0	1	0	0	0	0	0	0	0	0	0	0	0	0	0	0	0	0	0	0	0	0	0	0	0	0	0
128_1676469|F|ITS2	CGACCCTCGGGGCCCCCCCTCTTGCAGGGCGGCGGCCCCGGCCTTGGGCCAGCGCGTGCCGCTCTCGAGCGCCGCGCGGCCCGCAGAACAGCGGCGGCAGCACCGGCGACGTCCCCTGCGCAGTAAACTTTGCTCGCATTGGTCTCCCGGCGCGGCCCGCCTCGAACCCCAAACTTCTTTA	Fungi	Ascomycota	Sordariomycetes	Melanosporales	Ceratostomataceae	Microthecium	_	0	0	0	0	0	0	0	0	0	0	0	0	0	0	0	0	0	0	0	0	0	0	0	0	0	0	0	0	0	0	0	0	0	0	0	0	0	0	0	0	0
128_1676962|F|ITS2	CTGCCCTCAAGCACGGCTTGTGTGTTGGGGCTCTGCGTCTGCAGTCCCTTAAATCCAGTGGCGGACACGCTAGGTCTCCGAGCGCAGTAGTTTCTCCTCGCTCAGGGCGTCCGGCGTGGGCTTGCCTCGCACCCATCTTTTACAA	Fungi	Ascomycota	Sordariomycetes	Myrmecridiales	Myrmecridiaceae	Myrmecridium	Saprotroph	0	0	0	0	0	0	0	0	0	0	1	0	0	0	0	0	0	0	0	0	0	0	0	0	0	0	0	0	0	0	0	0	0	0	0	0	0	0	0	0	0
128_1677969|F|ITS2	TTAAATAAAAATCGGTGTTGTTGCTACCCGTAGTGGTGTTAATGCATCGGAATTGAGTTGTCTTTACCTTTTTTGGTTTAAGTGACTTAAAATTATGTACGATTTTTGAACGTATTTAAATTATTTACGTATGTTCATAATATCAAATATTAGGTGCGTTCATCCTTATGATTCACATCTATAATTTTTCATT	Fungi	Glomeromycota	Glomeromycetes	Glomerales	Glomeraceae	Glomus	AM	0	0	0	0	0	0	0	0	0	0	0	0	0	0	0	0	0	0	0	0	0	0	0	1	0	0	0	0	0	0	0	0	0	0	0	0	0	0	0	0	0
128_1678802|F|ITS2	AGTCTCTCGGGCCCTCCGCCTTTTCGGTCGGGGTGGCTTCGGATTTGGACGCCTGCCGCCTCTCTATAAAACGGAAGCGGCTCGTCTTTAAACGCATTAGCAAAAGCGGAGCGGTGCCTCTCTCTCCAGACGCGATTTAAACCTTTGCGTCCGGACCGAAACACCCGACGCCCTTTAGCTGACAGCCGTCCGCGCTTTGCGGATAGAAATCACTTTCTTCTCTCT	Fungi	Basidiomycota	Agaricomycetes	Phallales	Phallaceae	Lysurus	Saprotroph	0	0	0	0	0	0	0	0	0	0	0	0	0	0	0	0	0	0	0	0	0	0	0	0	0	0	0	0	0	0	0	0	0	0	0	0	0	0	0	0	0
128_1684042|F|ITS2	AAACAACTCACCCCTTGGGTGGATGTGAGCGCTCCAGCTGTTACCGGCTGGTCGCTTTAAACTGAGTGGGGATTGCAAGGACTGCCGTCTCTTGGTTAGCGTAGTAGTTCTCCTTGGAGATTCCTAACGCTGTTCAGCCTCGAGCACTCTGGTCTGCAGGCCCCAAGCCAAACAAAAACACCAAGCAAGCTAGGCAGTTTGCCCGGCTTCTTGA	Fungi	Basidiomycota	_	_	_	_	_	0	0	0	0	0	0	0	0	0	0	0	0	0	0	0	0	0	0	0	0	0	0	0	0	0	0	0	0	0	0	0	0	0	0	0	0	0	0	0	0	0
128_1684231|F|ITS2	CAACCATCAAGCCCTGGGCTTGTGTTGGGGACCTGCGGCTGCCGCAGGCCCTGAAATGCAGTGGCGGGCTCGCAAGACACACCGAGCGTAGTAGCTTACAACCTCGCTTTGGGAGTGCTGCGGGTGCTGGCCGTAAAGCGACCTTTTGCGTCTTTAGCACTA	Fungi	Ascomycota	Sordariomycetes	Sordariales	Chaetomiaceae	Mycothermus	_	0	0	0	0	0	0	0	0	0	0	0	0	0	0	0	0	0	0	0	0	0	0	0	0	0	0	0	0	0	0	0	0	0	0	0	0	0	0	0	0	0
128_1688497|F|ITS2	AAACAAATCTCCGGATTTCGTCCGGTGGTCTATGGGTGTCGATCCGGGTAGCCCTTGGGGATCAAACCGGTCACCTGAAATAATAGGCTCCGCCCCGTTTAGCGGACTCGTGTAGTAACGCTTTCTAGTAAACGACTTCACGAAAGGCGACGGAAGCGAAGAAGCCACGTTTTGGTTTTTATAAAAACCAAATGCGTCTTTACGGCGCACTTTTTTA	Fungi	Glomeromycota	Paraglomeromycetes	GS24	_	_	AM	0	0	0	0	0	0	0	0	0	0	0	0	0	0	0	0	0	0	0	0	0	0	0	0	0	0	0	0	0	0	0	0	0	0	0	0	0	0	0	0	0
128_1690502|F|ITS2	TTAATAAAAATCGGTGCGTTGCAATTTTTGTGATGTTCCGGAGTTTGAGTTATCTTAACTTCCTTCTGGGTTTTAAGAGGCTTAAAATTGACCTTTTTTGTGCATTTTAGACGTACATAAACTTTTTTTATTCGTTTATCTTAATGCCAAAATCTATTAGATGCGACCATATAGTGTGGTTCGGTGTCTATAAATTTTTCATG	Fungi	Glomeromycota	Glomeromycetes	Glomerales	Glomeraceae	Rhizophagus	AM	0	0	0	0	0	0	0	0	0	0	0	0	0	0	0	0	0	0	0	1	0	0	0	0	0	0	0	0	0	0	0	0	0	0	0	0	0	0	0	0	0
128_1691202|F|ITS2	CAACCCTCGAGCCCCTCCCCGGGGGGGCTTGGTGTTGGGGATCGGCCCGCCCACGGCGGCGCGCCGGCCCCGAAATCTAGTGGCGGTCTCGCTGTAGCCTCCTCTGCGTAGTAGCACACCTCGCACCGGGACGCAGCGCGGCCACGCCGTTAAACCCCCCACTTTTGAA	Fungi	Ascomycota	Sordariomycetes	Hypocreales	Nectriaceae	Cosmospora	Mycoparasite	0	0	0	0	0	0	0	0	0	0	0	0	0	0	0	0	0	0	0	0	0	0	0	0	0	0	0	0	0	0	0	0	0	0	0	0	0	0	0	0	0
128_1691788|F|ITS2	AGACTCAACCCCCCTGGTTTATGATCGGGAAGGGTTGGATGTGGGCGCTGCCGATCCCCGGCTCGCCTTAAATGTCTTAGCGGCTCAGAAGCCCCGACCTAGCGTAATAAGTTTCGCTGGAGAGGGTGTGGATGACTGCTTACAATCGCCCTCGGGCAATCTTTTGA	Fungi	Basidiomycota	Tremellomycetes	Tremellales	Trimorphomycetaceae	Saitozyma	_	0	0	0	0	0	0	0	0	0	0	0	0	0	0	0	0	0	0	0	0	0	0	0	0	0	0	0	0	0	0	0	0	0	0	0	0	0	0	0	0	0
128_1691905|F|ITS2	CTAAATAAATTCGGCTTCGTTGCTGTGTTTCAGTAACGTTTTGTCGGAATTTGGGTCATCTTAAACCGAAAGGTTTTTTAAGCGACTTAAAATATTTTTTTACGATCCCACGAACGTTTCTAAGTTCTTCTTATACGTTCAAGGTGTCGAATAACCCTATTAGGCGTGGCCGTCGTATCGGATCGCGTCCATAATATTTATTCTTT	Fungi	Glomeromycota	Glomeromycetes	Glomerales	Glomeraceae	Glomus	AM	0	0	0	0	0	0	0	0	0	0	0	0	0	0	0	0	0	0	0	0	0	0	0	0	0	0	0	0	0	0	0	0	0	0	0	0	0	0	0	0	0
128_1692599|F|ITS2	CTGCCCTCAAGCACGGCTTGTGTGTTGGGGCGCCTGCGGCCTCTGGGCCGCAGCCCCCGAAATTCAGTGGCGGTCCCGACCGAGACCCCGAGCGCAGTAATACCCCTCGCTCGCGGCGTCCGGCGGGTCACCAGCCGTAAAACCCGCGGCGCGCCCCCGGGCCACCGCAACACCCAA	Fungi	Ascomycota	Sordariomycetes	_	_	_	_	0	0	0	0	0	0	0	0	0	0	0	0	0	0	0	0	0	0	0	0	0	0	0	0	0	0	0	0	0	0	0	0	0	0	0	0	0	0	0	0	0
128_1693552|F|ITS2	AACCTCACCCCACTTGGGTTTTTGCCTGAGCGGTGGTGTATTGGGTGTTGCCTTGCCAAAGGCTCGCCTTAAAAACATAAGCACCTTGGATGTAATACGTTTCATCCTTTCGGGTGGCTGATAACCCCACATATTCATG	Fungi	Basidiomycota	Tremellomycetes	Tremellales	Bulleribasidiaceae	Vishniacozyma	_	0	0	0	0	0	0	0	0	0	0	0	0	0	0	0	0	0	0	0	0	0	0	0	0	0	1	0	0	2	0	0	0	0	0	0	0	0	0	0	0	0
128_1693748|F|ITS2	AATTCTCAACCTCATCGCTTTTGTGATGATGGCTTGGAAGTGGAGGTTTTGTGCAGGCTGAAAAGTCTGCTCCTCTCAAATGAATTAGTGGGTGCCCCGCGCAAACCTATCTATTGGTGTGATAATTATCTACGCCGTGGATCTTAGGATTGCTGTAAAAAGGTGTTTGCCTGCTTCTAACTGTCTTTGGACAACTTGAACC	Fungi	Basidiomycota	Agaricomycetes	Agaricales	Agaricales_fam_Incertae_sedis	Panaeolina	_	0	0	0	0	0	0	0	0	0	0	0	0	0	0	0	0	0	0	0	0	0	0	0	0	0	1	0	0	0	0	0	0	0	0	0	0	0	0	0	0	0
128_1696482|F|ITS2	CAACCCTCGGGACCCCCCTCCGGGGCGGGACCCGGCGTTGGGGATCGGAGGCCGCACCGGCCCCCGTCCCCCAAATACAGTGGCGGTCGCGCCGCAGCCTCCCCTGCGTAGTAGCACACCTCGCACCGGAGAGCGGCTCGGCCACGCCGTGAAACCCCCCACTATACCAA	Fungi	Ascomycota	Sordariomycetes	Hypocreales	Hypocreales_fam_Incertae_sedis	Sarocladium	Saprotroph	0	0	0	0	0	0	0	0	0	0	0	0	0	0	0	0	0	0	1	0	1	0	0	0	0	0	0	0	0	0	0	0	0	0	0	0	0	0	0	0	0
128_1699392|F|ITS2	AAATCTCACCAGGGTTGAGCTTTTCGGAGCGCAGCTTTTTGAGTGGATTTGGATGTTTTGTTTCGACAATCATCTTAAAATGATAGTGTGTGCATCCATCGAACGTTCGATGGGTTACCAAAGTGCAACAGATTTTTCTATTTCGCTTTGGGAGCTTATTGAATTGGATGGGAGCATATACCCAACCTCTTAACAAACGTCTTGCCCTTGGGTAAAACATTTGATA	Fungi	Chytridiomycota	Spizellomycetes	Spizellomycetales	Spizellomycetaceae	Spizellomyces	Plant pathogen	0	0	0	0	0	0	0	0	0	0	0	1	0	0	0	0	0	0	0	0	0	0	0	0	0	0	0	0	0	0	0	0	0	0	0	0	0	0	0	0	0
128_1699847|F|ITS2	CAACCATCAAGCCCCCGGGCTTGCGTTGGGACCCTGCGGCTGCCGCAGGTCCCTAAAATCAGTGGCGGGCTCGCTGTCACACCGAGCGCAGTAGCAATATCTCGCTCTGGGCGCGGCGGCGGGCGCTTGCCGTAAAACACACCACATTTACAA	Fungi	Ascomycota	Sordariomycetes	Sordariales	Sordariales_fam_Incertae_sedis	Ramophialophora	_	0	0	0	0	0	0	0	0	0	0	0	0	0	0	0	0	0	0	0	0	0	0	0	0	0	0	0	0	0	0	0	0	0	0	0	0	0	0	0	0	1
128_1700624|F|ITS2	GGTCTCTCAAGCCTGGCTTGGTGTTGGGGCACGCCCTCTTACGAGCGGCGGCCCTCGAAATCATCGGCGGTGCCGGTGCGGCCTGGAAGCGCAGCAAAATGCGAAGCCTACCCACTGATACCCGCCGGATCAAACGTCTTCGGACACTTTTTTACA	Fungi	Ascomycota	Dothideomycetes	Acrospermales	Acrospermales_fam_Incertae_sedis	Leptodiscella	Saprotroph	0	0	0	0	0	0	0	0	0	0	0	0	0	0	0	0	0	0	0	0	0	0	0	0	0	0	0	0	0	0	0	0	0	0	0	0	1	0	0	0	0
128_1700672|F|ITS2	AATTCTCAACCTGCCGTACTTTTTACAAGTCCGTCAGGCTTGGATTATGGGACTTGCTGGTTTCTTCTGAAATCAGCTCTCCTTAAATGTATTAGCACAATCTCTGCTGACCATCTTTGGTATGATAATTATCTATACCATTGAGAATCAGTTTTTCCGCCTTGGAAGGATTTTGCTTCTAATCGTCTTCGCAGACAACTTGACA	Fungi	Basidiomycota	Agaricomycetes	Agaricales	Entolomataceae	Entoloma	Saprotroph	0	0	0	0	0	0	0	0	0	0	0	0	0	0	0	0	1	0	0	0	0	0	0	0	0	0	0	0	0	0	0	0	0	0	0	0	0	0	0	1	0
128_1700824|F|ITS2	CAAACCCTCTATCCAACATTTTTGTTGAATAGGAATATTGAGAGTCTCTTGATCTATTCTGATCTCGAACCTCTTGAAATGTACAAAGGCCTGATCTTGTTTGAATGCCTGAACTTTTTTTAATATAAAGAGAAGCTCTTGCGGTAAACTGTGTTGGGGCCTCCCAAATAATACTCTTTTTAA	Fungi	Mucoromycota	Mucoromycetes	Mucorales	Mucoraceae	Mucor	Saprotroph	0	0	0	0	0	0	0	0	0	0	0	0	0	0	0	0	0	0	0	0	0	0	0	0	1	0	0	0	0	0	0	0	0	0	0	0	0	0	0	0	0
128_1700858|F|ITS2	AACACCTCAACCAGATTTTTTTCTGGATGGACTTGAGCAAACCCAACATTGGTCTCTTTCGAGAGGTCGGCGGCGGGTTGCTTGAAATGCAGGTGCAGCTGTGACAAGAACAGACTGAGCTAAAAGCATATCTAATTTAGTCCGCCTGGCGGATTATCTCTATTTGCTGCAGTTCAACCAAAAGTCGTCTTGGCGAGCTGACTGATGCAGGATTTGTCAGACTTTCCTCTCTAAGAGAGGGCTTTCTTTCAAA	Fungi	Mortierellomycota	Mortierellomycetes	Mortierellales	Mortierellaceae	Mortierella	Saprotroph	0	0	0	0	0	0	0	0	0	0	0	0	0	0	0	0	0	0	0	0	0	0	0	0	0	0	0	0	0	0	0	0	0	0	0	0	0	0	0	0	0
128_1702043|F|ITS2	CAACCCTCAAGCGCTGTAGTGCTTGGTGTTGGGGCATCTGCTGCCTATAGCAGGCCCTGAAAGATAGTGGCGAGCTCGCCGTGACCCTGAGCGTAGTAGTTTACACCTCGCTTTTGTGGTTCATGGTGGGTCTTCAGCCGTGAAAACCCCTAATTTTCACAA	Fungi	Ascomycota	Sordariomycetes	Sordariales	Sordariales_fam_Incertae_sedis	Conlarium	Saprotroph	0	0	0	0	0	0	0	0	0	0	0	0	0	0	0	0	0	0	0	0	0	0	0	0	0	0	0	0	0	0	1	0	0	0	0	0	0	0	0	0	0
128_1702894|F|ITS2	GTTGCTGCTACCCGTAGTGGTGTTTTAATGCATCGGAATTGAGTTGTCTTTACCTTTTTTGGTTAAAGTGACTTAAAATTATGTACGATTTTGAACGTATTTAAATTGTTTACGTATGTTCATTATATCAAATTTATTAGGTGCGATCATCCTCATGATTTCGCGTCTATAATTTTCATT	Fungi	Glomeromycota	Glomeromycetes	Glomerales	Glomeraceae	Glomus	AM	0	0	0	0	0	0	0	0	0	0	0	0	0	0	2	1	0	0	0	0	0	0	3	0	1	0	0	0	0	0	0	0	0	0	0	0	0	0	0	0	0
128_1703725|F|ITS2	AACTCTCACCTCCAATCTTTTTTAACTAGAAGGTTGGAGCGTGGACGTGAGTGCTGCTGGTGCCCTGGTTGCATCGGCTCACTTGAAATTCATTAGCTGAATCCTTTAAAGTAGGTTCTACTCGACGTGATAAGATCTCCGTCGAGGACAGTGCTTCGGCATTGGCCAACGATAAAGTTGATACGCTTCTAATTAGCGCAGACTTCGAGTGCTGGCAATTTTGACA	Fungi	Basidiomycota	Tremellomycetes	Cystofilobasidiales	Cystofilobasidiaceae	Cystofilobasidium	Saprotroph	0	0	0	0	0	0	0	0	0	1	0	0	0	0	0	0	0	0	0	0	0	0	0	0	0	0	0	0	0	0	0	0	0	0	0	0	0	0	0	0	0
128_1706212|F|ITS2	CAACACTGAGGCTCAGCCTTGCGTTGGCGGCCAGCTTCTGGAGACAGAAGCTGCCGCTCAAACCCGACGGCGCCGCGACCGGCGGAGACGAACGCACGAAAGCGAGAGTCGACCCGGTCACGGCCGCCTTGTAGACCATCAA	Fungi	Ascomycota	_	_	_	_	_	0	0	0	0	0	0	0	0	0	0	0	0	0	0	0	0	0	0	0	0	0	0	0	0	0	0	0	0	0	2	0	0	0	0	0	0	0	0	0	1	2
128_1706218|F|ITS2	CAACCCTCAAGCCCTCCTTCGGGATGGGCCTGGTGTTGGGGCTCGGCCGCCATCTCCGGCGGCCGTCCCCTAAATACAGTGGCGGTCACGTCGCGACTCCTTTGCGTAGTAGAAACACCTCGCTCCGGATAGCAACGCGGTCCACGCCGTAAAACCCCCAATTTTCAAT	Fungi	Ascomycota	Sordariomycetes	Hypocreales	Hypocreales_fam_Incertae_sedis	Acremonium	Saprotroph	0	0	0	0	0	0	0	0	0	0	0	0	0	0	0	0	2	0	0	0	0	0	0	0	0	0	0	0	0	1	0	0	0	0	0	0	0	0	0	0	0
128_1707088|F|ITS2	AAACCTTCAAGCTCTGCTTGGTGTTGGGTGTTTGTTCTGCCTCAGCGTATGGACTCGCCTTAAATTCATTGGCAGCCGGTATGTTGGCTTCGTGCGCAGCACATTGCGTCGCGTTTCCAGCGTGCCTTCTCCCATTAAGCTTCTTTTTTTA	Fungi	Ascomycota	Dothideomycetes	Pleosporales	Melanommataceae	Pleotrichocladium	_	0	0	0	0	0	0	0	0	0	0	0	0	0	0	0	0	0	0	0	0	0	0	0	0	0	0	0	0	0	0	0	0	0	0	0	0	0	0	0	0	0
128_1707145|F|ITS2	ACACCTTCAAGCTCTGCTTGGTGTTGGGCGTCTGTCCTGCCCCTCGGGGCGTGGACTCGCCTTAAATCTATTGGCGGCCGGTACCGTGGCTTTGAGCGCAGCACATCAGCGACCTCATCGCCGGAGCGTATCGACTCCCAGAAGCCCATTTTCTATG	Fungi	Ascomycota	Dothideomycetes	Pleosporales	_	_	_	0	0	0	0	0	0	0	0	0	0	0	0	0	0	0	0	0	0	0	0	0	0	0	0	0	0	0	0	0	0	0	0	0	0	0	0	0	0	0	0	0
128_1707320|F|ITS2	CAACCCTCAAGCCCTGCTTGGTATTGGGGCCCTACGGCTGCCGTAGGCCCTGAAAGGAAGTGGCGGGCTCGCTACAACCCCGAGCGTAGTAATTCATTATCTCGCTTAGGGCGTTGTGCGGTGCTCCAGCCGTTAAAGACCATCTTTAACTCAA	Fungi	Ascomycota	Sordariomycetes	Coniochaetales	Coniochaetaceae	Coniochaeta	Saprotroph	0	0	0	0	0	0	0	0	0	0	0	0	0	0	0	0	0	0	2	0	0	0	0	0	0	0	0	0	1	0	0	0	0	0	0	0	0	0	0	0	2
128_1707782|F|ITS2	CAACCCTCAGGCCCCCCGTCCGCGGGGAACCGGCCTGGCGTTGGGGCTCAGCGGCCTTCACCGGCCCCTGTCCCCGAAATTCAGTGGCGGTCGCGCCGCAGCCTCCCCTGCGTAGTAGCACACCTCGCACCGGAGAGCGGCACGGCCACGCCGTAAAACCCCCCAGTTTTACCAA	Fungi	Ascomycota	Sordariomycetes	Hypocreales	Hypocreales_fam_Incertae_sedis	Sarocladium	Saprotroph	0	0	0	0	0	0	0	0	0	0	0	0	0	0	0	0	0	0	0	0	0	0	0	0	0	0	0	0	0	0	0	0	0	0	0	0	0	0	0	0	0
128_1708343|F|ITS2	CGACCCTCGGGACCCATCTCCCCTCGCGGGAGAAGGGGCCCCGGCCTTGGGCCAGCGCAAGCACGTCCTCCCACCCTCCGGGGCGGGTTGGCGCGGCGCGGTCCGCAGACCAGCGGCGGCAGCACCGGCGACGTCCCCTGCGCAGTAGCTTTATACCACTCGCATTGGTCTCCCGGCGCGGCTCGCCTCGCAACCAAAAACTTCTAAA	Fungi	Ascomycota	Sordariomycetes	Melanosporales	Ceratostomataceae	Harzia	Saprotroph	0	0	0	0	0	0	0	0	0	0	0	0	0	0	0	0	0	0	0	0	0	0	0	0	0	0	0	0	0	0	0	0	0	0	0	0	0	0	0	0	0
128_1709080|F|ITS2	CAACCCTCAAGCCCGGCTTGTGTGATGGACGAACGTCCTGCCTTTAGGGGCGGGACGCGTCCGAAAAGCAGTGGCTAGGCCGCGACTTCGGCGCCTGAGCGAATGGGATTTCCAGCGCTTCTAGGACCGACCGGCCCCTAGCCTCCAAACAAACAGTCCTGACGGACTTCTTA	Fungi	Ascomycota	Eurotiomycetes	Onygenales	Arthrodermataceae	Trichophyton	Saprotroph	0	0	0	0	0	0	0	0	0	0	0	0	0	0	0	0	0	1	0	0	0	0	0	0	0	0	0	0	0	0	0	0	0	0	0	0	0	0	0	0	0
128_1711987|F|ITS2	TCGCCGCCCAAGCCCTTGCGCTTGGTGTTGGGAGCTGCCCGAGCCTCGTCTCGGGCACTCCTCAAATGCAGTGGCGGCCCCCAGCGCGGCTTCTCCTTAGCGCAGTAAAGTGTTCCAAACGCACTACGCTTCGGGACGCCTGGGTGGCCTGCCGTAAAACAAGCAGACCTCTTCCCCGAAAGTCGCACCTTCTCACA	Fungi	Ascomycota	Sordariomycetes	Boliniales	Boliniales_fam_Incertae_sedis	Rhexoacrodictys	_	0	0	0	0	0	0	0	0	0	0	0	0	0	0	0	0	0	0	0	0	0	0	0	0	0	0	0	0	0	1	0	0	0	0	0	0	0	0	0	0	0
128_1712586|F|ITS2	CTGCCCTCAAGCACGGCTTGTGTGTTGGGCAACGCGGTCCGCCGCGTGCCTCAAATCGACCGGCTGGGTCTTCTGTCCCCTAAGCGTTGTGGAAACTATTCGCTAAAGGGTGTTCGGGAGGCTACGCCGTAAAACAACCCCATTTCTAA	Fungi	Ascomycota	Dothideomycetes	Capnodiales	Cladosporiaceae	Cladosporium	Saprotroph	0	0	0	0	0	0	0	0	0	0	0	0	0	0	0	0	0	0	0	0	0	0	0	0	0	0	0	0	0	0	0	0	0	0	0	0	0	0	0	0	0
128_1713337|F|ITS2	AACTCTCAACCCCCTCATTTTGTAATGAAGTGTAGCGTGGGCTTGGATTATGGCTGTCTGTCGGCTTAACCGCCGGCTCAGCTGAAATACACGAGCAACCCAGTTTAAAACCCTGACGGCTTGACTCGGCGTAATAATTATTTCGCTGAGGACGTCTAACCTTTAAATCGTTAGTGGTGCTTCTAATGCATTATTCATTTAAGC	Fungi	Basidiomycota	Cystobasidiomycetes	Cystobasidiomycetes_ord_Incertae_sedis	Symmetrosporaceae	Symmetrospora	_	0	0	0	0	0	0	0	0	0	0	0	0	0	0	0	0	0	0	0	0	0	0	0	0	0	0	0	0	0	0	1	0	0	0	0	0	1	0	0	0	0
128_1715505|F|ITS2	GTACCCTCAAGCTTTGCTTGGCGTTGGGCGTTTTTGTCCCCCTAAAAAGGGACTCGCCTTAAAAGGATTGGCAGCCGGCCTACTGGTTTCGCAGCGCAGCACATCTTTGCGCTTGCAATCAGCAAAAGAGGACGGCAATCCATCAAGACTCTCCTTCTCAC	Fungi	Ascomycota	Dothideomycetes	Pleosporales	Pleosporaceae	Curvularia	Plant pathogen	0	0	0	0	0	0	0	0	0	0	0	0	0	0	0	0	0	0	0	0	0	0	0	0	0	0	0	0	0	0	0	0	0	0	0	0	0	0	0	0	0
128_1716271|F|ITS2	AATTCTCAACCTCACCAGTTTTCTGAACTGCGTCGAGGCTTGGATGTGGGGGTTTGTGCAGGCTGCCTCAGCGCGGTCTGCTCCCCTGAAATGCATTAGCGAGGTTCATACTGAGCTTCCGTCTATTGGTGTGATAATTATCTACGCCGTGGACAGGGTTCAGACTCGCTTCTAACCGTCCCTCGGGACAATACCCATGACA	Fungi	Basidiomycota	Agaricomycetes	Agaricales	Psathyrellaceae	Coprinellus	Saprotroph	0	0	0	0	0	0	0	0	0	0	0	0	0	0	0	0	0	0	0	0	0	0	0	0	0	0	0	0	0	0	0	0	0	0	0	0	0	0	0	0	0
128_1718089|F|ITS2	AATTCTCAAACCCATAAGTCTTTGCGGGCTTACGGGCTTTGGACTTGGAGGCTTGTCGGCGACCGTGAGGTCACATCGACTCCTCTCAAATGCATTAGCTTGATTCCTTGCGGATCGGCTCTCGGTGTGATAATTGTCTACGCCGTGACCGTGAAGCGTTTTGGCAAGCTTCTAACCGTCTCTAACGAGACAGCTTACTTTGAC	Fungi	Basidiomycota	Agaricomycetes	Polyporales	Coriolaceae	Trametes	Saprotroph	0	0	0	0	0	0	0	0	0	0	0	0	0	0	2	0	0	0	0	0	1	0	0	0	0	0	0	0	3	0	0	0	0	1	0	0	0	0	0	0	0
128_1718121|F|ITS2	GTACCCTCAAGCTCTGCTTGGTGTTGGGCGTCTTTGTCTTCCCAGAAGACTCGCCTTAAAGTCATTGGCAGCCGGCCTACTGGTTTCGGAGCGCAGCACAAGTCGCGCTCTCTTCCAGCCAAGGTCAGCGTCCACAAAGCCTTTTTTTCAAC	Fungi	Ascomycota	Dothideomycetes	Pleosporales	Pleosporaceae	Alternaria	Plant pathogen	0	0	0	0	0	0	0	0	0	0	0	0	0	0	0	0	0	0	0	0	0	0	0	0	0	0	0	0	0	0	0	0	0	0	0	0	0	0	0	0	0
128_1719598|F|ITS2	AATTCTCAGGCCTCACTGACTGCTTTCCGGCAAAAAAGTGAGGGTTTGGATTGGTGGAGGCCTTGCAGGTCAGTCATGTTCTGCTCCTCTGAAATGCATATTGGCTGAACCAGCCCATAGTCACGCACGCATCTGCGGTCGGTATGATATGCCATCTTACCTGCTTTGTTTGATGCATGCCGTGCAACTCTTCACG	Fungi	_	_	_	_	_	_	0	0	0	0	0	0	1	0	0	0	0	0	0	0	0	0	0	0	1	0	0	0	0	0	0	0	0	0	0	0	0	0	1	0	0	0	0	0	0	0	0
128_1720434|F|ITS2	GTACCTTCAAGCTTTGCTTGGTGTTGGGCGTCTTGTCTTTTCTCCTGTGATCAGACTCGCCTTAAAGTCATTGGCAGCCAGTGTTTTTGGTAGTAAGCGCAGCACATTTTGCGTCTTAGTCCTTAAACAGCGGCATCCATATAGCTACTTTTTCAC	Fungi	Ascomycota	Dothideomycetes	Pleosporales	Massarinaceae	Stagonospora	Plant pathogen	0	0	0	0	0	0	0	0	0	0	0	0	0	0	0	0	0	0	0	0	0	0	0	0	0	0	0	0	0	0	0	0	0	0	0	0	0	0	0	0	0
128_1721806|F|ITS2	CAACCATCAAGCCTTTAGGCTTGTGTTGGAGCCCTGCGGCCGTCCGCAGCCTCCTAAATCTAGTGGCGGGCTCGCTATCACACCGAGTGCAGTACATATTATCTTCTCTCAGGGCGTGTGGCGGGTGCTGGCCGTGAAACCCCCCTTTTATCAA	Fungi	Ascomycota	_	_	_	_	_	0	0	0	0	0	0	0	0	0	0	0	0	0	0	0	0	0	0	0	0	0	0	0	0	0	0	0	0	0	0	0	0	0	0	0	0	0	0	0	0	0
128_1723111|F|ITS2	CAAACCCTCAAGCCCGGCTTGTGTGATGGGTCGCAGCGTCCCCGATCTCCAGGGGACGGGCCTGAAATGCAGTGGCGGCGTCGCGGTCATCCGATCAGCCGAAGCGTATGGGGACTCTCCGTCACACGCTCAGCGGCGCGGACCGACGCCCGCCTAAGGGATTGCCCCGAAAAGGCGTCTTGTATCTTCCAAG	Fungi	Basidiomycota	Agaricomycetes	Polyporales	_	_	Saprotroph	0	0	0	0	0	0	0	0	0	0	0	0	0	0	0	0	0	0	0	0	0	0	0	0	2	0	0	0	0	0	0	0	0	0	0	0	0	0	0	0	0
128_1723315|F|ITS2	TTAATAAAAATCGGCGTGTTGTCTTTTGTGACGCTCCGGAGTTTGGGTCATCTTATAATAACACACCTTTCAGGTGTTTTTTTAAGAGGCTTAAAATTGACATATTTTTGCGCATTTTTTAGGACGTACATAAATTTTTTTATTCGTCCGTCTTGATGCCAAATCTTATTAGATGCGATCACATCGTGTGGTTCCGTGTCTATAAATTTTTCATG	Fungi	Glomeromycota	Glomeromycetes	Glomerales	Glomeraceae	Glomus	AM	1	0	0	1	0	0	0	0	0	0	0	0	0	0	0	1	0	0	0	0	0	0	0	0	0	0	0	0	0	0	0	0	0	0	0	0	0	0	0	0	0
128_1724595|F|ITS2	CAACCATCAAGCCCCGTGCTTGTGTTGGGGACCTGCGTCCGACCGCAGGCCCTGAAAACCAGTGGCGGGCTCGCTGTCCACACCGAGCGTAGTAACTAACCTCGCTCCGGAGTGGCGCGGGCGCCTGCCGTAAAACCCCCAATTTATCAA	Fungi	Ascomycota	Sordariomycetes	Sordariales	Lasiosphaeriaceae	Podospora	Saprotroph	1	0	0	0	0	1	0	0	0	0	0	0	0	0	1	0	0	0	0	0	0	0	0	0	0	0	1	0	0	0	0	0	0	0	0	1	0	0	1	1	0
128_1726027|F|ITS2	CAACCCCTCAAGCTCGGCTTGTGTGTTGGGCCACCGTCCCCGCGTGTGTGGACGGGCCTCAAAGGCAGTGGCGGCGCCGAGATACCGGTGTCTGAGTGTATGGGCTTCCGTCAGCACTCGCAGGACCCGATCGGCCCCGGTCGTGACTATTCTCATCTTCTAG	Fungi	Ascomycota	Eurotiomycetes	Onygenales	Onygenaceae	Aphanoascus	Saprotroph	0	0	0	0	0	0	0	0	0	0	0	0	0	0	0	0	0	0	0	0	0	0	0	0	1	0	1	1	0	1	0	0	0	0	0	0	0	0	0	1	0
128_1726582|F|ITS2	CAACCCTCAGGACCCGTTCGCGGGACCTGGCGTTGGGGATCAGCCCTCCGGGGCTGGCCCTGAAATCTAGTGGCGGTTCTCTCGCGACCTCCCCTGTGCAGTAGTAATACCTCGCAGCCGGATAGCATGAGGGCCACGCCGTAAAACCCCCTACTTCTCAA	Fungi	Ascomycota	Sordariomycetes	Hypocreales	Hypocreales_fam_Incertae_sedis	Acremonium	Saprotroph	0	0	0	0	0	0	0	0	0	0	0	0	0	0	0	0	0	0	0	0	0	0	0	0	0	0	0	0	2	0	0	0	0	1	0	0	0	0	0	0	0
128_1727847|F|ITS2	CTGCCCTTCAAGCCCGGCTTGTGTGTTGGGTCGTCGTCCCCCCCGGGGGACGGGCCCGAAAGGCAGCGGCGGCACCGCGTCCGGTCCTCGAGCGTATGGGGCATCGTCACCCGCTCGATCAGGGCCGGCCGGGCGCCCGCCGGCGTCTCCAACCATTTTCTTCA	Fungi	Ascomycota	Eurotiomycetes	Eurotiales	Aspergillaceae	Aspergillus	Saprotroph	0	0	0	0	0	0	0	0	0	0	0	0	0	0	0	0	0	0	0	1	0	0	0	0	0	0	0	1	1	0	0	0	0	0	0	0	0	1	0	0	0
128_1728257|F|ITS2	CCACCCTCAGGCCCTGCCTGGTGTTGGGGGACTGCGCCCGCAGCCCCCGAAAGACAGCGGCGGTCCCGGCCCAGCCCCGAGCGTAGTAGCATACCTCGCTCCGGGCGCTGGGCGGGCTCGGCCGTGAGCCTCTTATACGTAC	Fungi	_	_	_	_	_	_	0	0	0	0	0	0	0	0	0	0	0	0	0	0	0	0	0	0	0	0	0	0	0	0	0	0	0	0	0	0	0	0	0	0	0	0	0	0	0	0	0
128_1728288|F|ITS2	CAACCCTCGCACGCCCCTTCGGGGGCGGCGGCGTTGGGGGCCGGCCGGACCTTTCCCGGCCGCCCCCGAAATGCAGTGGCGGTCCCGCCGGCGCCTCCCCCGCGTAGTAGCAACACCTCGTGGACTGGGAGCGCAGGCGCGGCACCAAAGCCGTAAAACACCCCGACTGAAGGCCCACGGGCCGAAGA	Fungi	Ascomycota	Sordariomycetes	Hypocreales	Niessliaceae	_	_	0	0	0	0	0	0	0	0	0	0	0	0	0	0	0	0	0	0	0	0	0	0	0	0	0	0	0	0	0	0	0	0	0	0	0	0	0	0	0	0	0
128_1729727|F|ITS2	CAACCCTCAAGCCCCCGCGGCTTGGTGTTGGGGACCTGCGCACCGCAGCCCCCTAAAGACAGCGGCGGGCGTGGCCTGGCACCGAACGTAGTAGACTCTCTCTCGTTCGCGGTCCAGTTCGCGCTCCGGCCGGTAAACCCCCATCTTTTAACAAT	Fungi	Ascomycota	Sordariomycetes	Chaetosphaeriales	Chaetosphaeriaceae	Dinemasporium	Saprotroph	0	0	0	0	0	0	0	0	0	0	0	0	0	0	0	0	0	0	0	0	1	0	0	0	0	0	0	0	0	1	0	0	0	0	0	0	0	0	0	0	0
128_1729985|F|ITS2	TCACCTCTCATATCTAGTTTTCTATATATGAGCTTTGGACGTTGCCAGCAATGGCTCGTCTTAAATGACTAAGTGGAATGCGTAATAAGTTTTCGCTCCCTCCACTCTAATAACTTTTAT	Fungi	Basidiomycota	Tremellomycetes	Tremellales	Bulleribasidiaceae	Hannaella	Saprotroph	0	0	0	0	0	0	0	0	0	0	0	0	0	0	0	2	0	0	0	0	0	0	0	0	0	0	0	0	0	0	0	0	0	0	0	0	0	0	0	0	0
129_1732945|F|ITS2	CAACCCTCAAGCCCTGCTTGGTGTTGGGCCGGGCCCGTCGCGGCCGGCCCTAAAGACAGTGGCGGCGCCGCTCGGCTCTCAGCGTAGTACACCCCTCGCTGCGGTCCCGGGCGGCTGCCCGCCAGAACCCCGACTCTGT	Fungi	Ascomycota	Leotiomycetes	Helotiales	Myxotrichaceae	Oidiodendron	Saprotroph	0	0	0	0	0	0	0	0	0	0	0	0	0	0	0	0	0	0	0	0	0	0	0	0	0	0	0	0	0	0	0	0	0	0	0	0	0	0	0	0	0
129_1733076|F|ITS2	TCACCCCTCAAGCCCTCGGCTTGGTGTTGGACGGTTTGGTGGAGGGCCCTTGGGCCGCCACCCCTCCCAAAGACAATGACGGCGGCCTCGTTGGACCCCCGGTACACTGAGTTCTTCACGGGACACGTATCGGATACACGGGTTTACGGGACACGGTCTGCCTCCCCTTAGGGAGAATCTTTCTCAA	Fungi	Ascomycota	Eurotiomycetes	Chaetothyriales	Herpotrichiellaceae	Exophiala	Saprotroph	0	0	0	0	0	0	0	0	0	0	0	0	0	0	0	0	0	0	0	0	0	0	0	0	0	0	0	0	0	0	0	0	0	0	0	0	0	0	0	0	0
129_1733805|F|ITS2	CAACCCTCAAGCCCAGCTTGGTGTTGGGGATCGGCACAGGCGCCCTCGGGCGCCCGCCGTCCCCTAAATCTAGTGGCGGTCCCGCTGCAGCCTCCTCTGCGTAGTAGTTTTCTCCTCGCAAGGGCAGCTCGGTGGCGACCTCGCCGTAAAACCCCCAACTTCTGAAA	Fungi	Ascomycota	Sordariomycetes	Hypocreales	Nectriaceae	Volutella	Plant pathogen	0	0	0	0	0	0	0	0	0	0	1	0	0	0	0	0	0	0	0	0	0	0	0	0	0	0	0	0	0	0	0	0	0	0	0	0	0	0	0	0	0
129_1734572|F|ITS2	AATCTCCCACCCCTAGCGGTTGCCGCAAGGCGCCGCCGGGCGGCGGGGTTGGTTGGGTGCCGCTGCCTGGGCTTTGGCCCAGGCTCGCCCGAAATGCATGAGCGCTTAGCACTCGCACCGTCTCGAGGGAAGGCGGCGGAGCTGGCATCTGCGCATGGCATGATACGTCATTTGCTGTGTGGCAGCCCAGCGACCCGAGAGTGTGTGTGCGCTACTACACGCCCTTTCAT	Fungi	Basidiomycota	Malasseziomycetes	Malasseziales	_	_	Saprotroph	0	0	0	0	0	0	0	0	0	0	0	0	0	0	0	0	0	0	0	0	0	0	0	0	0	1	0	0	1	0	0	0	0	0	0	0	0	0	1	0	0
129_1734599|F|ITS2	GTTTTTCTTACTAGACAGTGCTTTCTTTCGGGATAAGTACTGGATGGTAGATTTGAGACGTGAATGCGTAGCATTCTGTCTTTAAATAGATTGCTGCCTATGAATGGTGACTTTAGTGTTTGAATAGGACTTTTGTTCTCGACTGCGCTGAAGAAGCTATACTTTGGTAGTTCATAACCTTGAAATTGCTATGGACTTGCTGCAATACCTTTGTTTCGGCAGAGGTTAGTAGTTTGACCCCAGAGTAATTTGAA	Fungi	Chytridiomycota	Rhizophydiomycetes	Rhizophydiales	_	_	_	0	0	0	0	0	0	0	0	0	0	0	0	0	0	0	0	0	0	0	0	0	0	0	0	0	0	0	0	0	0	0	0	0	0	0	0	0	0	0	1	0
129_1734651|F|ITS2	CAACCATCAAGCCCCTGGCTTGTGTTGGGGACCTGCGGCTGCCCGCAGGCCCTGAAATTCAGTGGCGGGCTCGCTGACACACCGAGCGTAGTAGCATCAAGCTCGCTCAGGGCGTGCCGCGGGTGCCGGCCGTAAAAACCAGCTTTGATTAGCACTA	Fungi	Ascomycota	Sordariomycetes	Sordariales	Chaetomiaceae	Chaetomium	Saprotroph	0	1	0	0	0	0	0	0	0	0	0	0	0	0	0	0	0	1	0	0	0	0	0	0	0	0	0	0	0	0	0	0	0	1	0	0	0	1	0	0	0
129_1734930|F|ITS2	AAACCCTTCGGTTTGACGATTTATTGTCTCGCCGGCGTTGGCGGTTTTTGGGGGTTCGTCCCCCGATTCCGTTTAAACACTGACACGCGGAGATTAAGGTGTTAAAGGATTAACCCCTCATCGATTAGTAGAAATATTTATCTTTGAAGATTATGACTTTAAAACCCCACCCGCTATACAAAACAGGGAGCTCTTTTTTGAGCACCCGACCTTGAA	Fungi	Ascomycota	Orbiliomycetes	Orbiliales	_	_	Saprotroph	0	0	0	0	0	0	0	0	0	0	0	0	0	0	0	0	0	0	0	0	0	0	0	0	0	0	0	0	1	0	0	0	0	0	0	0	0	0	0	0	0
129_1735086|F|ITS2	CAACCCTCAAGCCTGGCTTGGTGTTGGGGCTCTGCGTCTGCAGTCCCTTAAATCCAGTGGCGGACACGCTAGGTCTCCGAGCGCAGTAGTTTCTCCTCGCTCAGGGCGTCCGGCGTGGGCTTGCCTCGCACCCATTACCCCAA	Fungi	Ascomycota	Sordariomycetes	Myrmecridiales	Myrmecridiaceae	Myrmecridium	Saprotroph	0	0	0	0	0	0	0	0	0	0	0	0	0	0	0	0	0	0	0	0	0	0	0	0	0	0	0	0	0	0	0	0	0	0	0	0	0	0	0	0	0
129_1736011|F|ITS2	AAATCTCATAATGCTTGCTTGTGTATTATTTTTGTAATACTACACATGGCAAGTTTTGTGGATTTTGGATGATTTGTCATTTGACAATCATTTAAAATTGATTGTATGTGCTCCAATTGCGTATGTCTTTTGGGTCTCTAAAGTGCAACAGATTATATCTATTCTCTTTGGTACTTAAAGATGTACTTTGGTATACATAGCCAAAAGTTATTATACAGACTCTATATACGTATGTGTATAGTTTCTGATA	Fungi	Chytridiomycota	Chytridiomycetes	Chytridiales	Chytridiaceae	Phlyctochytrium	Plant pathogen	1	0	0	0	0	0	0	0	0	0	0	0	0	0	0	0	0	0	0	0	0	0	0	0	0	0	0	0	0	0	0	0	0	0	0	0	0	0	0	0	0
129_1736803|F|ITS2	CAACCCCGGGCCCCGCATTCGTGCGGGCTCCGGCGTTGGGGACCGGCCTCCGCATCGGACGGCCGCCCCCGAAACCTAGTGGCGGTCCCGCCGCGGCCTTCTCTGCGTAGTAGCATACACCTCGCACTGGAGAGCGGCGCGGCCACGCCGTAAAAGAAACGAACTTTCTGAA	Fungi	Ascomycota	Sordariomycetes	Hypocreales	Hypocreaceae	Monocillium	Saprotroph	0	0	0	0	1	0	1	0	0	0	3	0	0	0	0	2	1	1	1	0	0	0	0	2	0	0	1	0	0	0	0	0	0	0	0	0	0	0	0	0	0
129_1736829|F|ITS2	AAACCCTCAAGCTCCGCTTGGTGTTGGGTGTCTGTCCTGCCCCCCGGGGCCGGGACTCGCCTTGAAATCATTGGCGGCTAGTACATTGGCTTCGAGCGCAAGCAGAAACGCGAACCTCGGGTCCCGGTGTATTGGCTCCCATAAGCTACCCTTCTA	Fungi	Ascomycota	Dothideomycetes	Pleosporales	Sporormiaceae	Preussia	Saprotroph	0	0	0	0	0	0	0	0	0	1	0	0	1	0	0	0	0	0	0	0	0	0	0	0	0	0	0	0	0	0	0	0	0	0	0	0	1	0	0	0	0
129_1737636|F|ITS2	TACTCTCAACCCCACGACTTTTGTTGTGTGGGTTGGACTTGGATCCCGTCGCGATCTGCGACCGATCCGAAATGTATCAGCGTGTGTCCGTCGTGACGATAAACCGATTGTTAAATTTCATCGGGCTCGCTCTGTCGAGGTTGTCTGGCGAAAGCACATGCCGAACCCCCATTACTTTTGACA	Fungi	Basidiomycota	Agaricomycetes	Sebacinales	Sebacinaceae	_	_	0	0	0	0	0	0	0	0	0	0	0	0	0	0	0	0	3	0	0	0	0	0	0	1	0	0	0	0	0	0	0	0	0	0	0	0	0	0	0	0	0
129_1738705|F|ITS2	TCACCCCTCAAGCCCGGCTTGTTGTTGGACGTTTGGTGAGACTTTTAACTAAGTCTTGTCCGTCTCAAAGATAATGACGGCGTCGGCGAGGACTCCGGTACACTGAGCTTTCGGGCACGTACTCGGTATAAGGACTCGCGGACCCGGTCTAATCGTGTGCATCTTTAACTAGGTGCGTGCAAACCCCTTCTCAA	Fungi	Ascomycota	Eurotiomycetes	Chaetothyriales	Cyphellophoraceae	Cyphellophora	Saprotroph	0	0	0	0	0	0	0	0	0	0	0	0	0	0	0	0	0	0	0	0	0	0	0	0	0	0	0	0	0	0	0	0	0	0	0	0	0	0	0	0	0
129_1739972|F|ITS2	AAACCTCTCAGCAATACTTTTTATTGTTGGTTATGGGTTGTGGAGGACTGGCTGTAATGGCTGCTCCCGCCTTAAACTTGCTGCACGACCGCAAGCTAATGCTAGGTTAATGAAGTGGTATTTACATATATTTCAGCGACTGTTCATAGCTTGGTGGCGTTAAGACTGATGTTGCCCTCGTGGTGACTGAT	Fungi	Ascomycota	Orbiliomycetes	Orbiliales	_	_	Saprotroph	0	0	0	0	0	0	0	0	0	0	0	0	0	0	0	0	0	0	0	0	0	0	0	0	0	0	0	0	0	0	0	0	0	0	0	0	0	0	0	0	0
129_1741691|F|ITS2	AATCTCCCACCCCAAGCGGTTTTTAAATGAAACGGCTTGGCGGATGGGGTCTGGATGGGTGCCTCTGCCTGCGCTACCTAGCACAGGCTCGCCCGAAATGCATGAGCGCCTTGAGACACTTTGCATCCGCCTCTCTGTTTGGGAGGAGGCGGCCAAGCAGTGTTTTTCTCCTGGCATGGCATGATACGTCATTTGCTATGTCGCCTAAAGGAGGAATGTTTGGTTGTGTCTGCGTGTGCTTCGAACTTGCCTCTGTGGCACATCCCAATTTCAC	Fungi	Basidiomycota	Malasseziomycetes	Malasseziales	Malasseziaceae	Malassezia	Saprotroph	0	0	0	0	0	0	0	0	0	0	0	0	0	0	0	0	0	0	0	0	0	0	0	0	0	0	0	0	0	0	0	0	0	0	0	0	0	1	0	0	0
129_1741711|F|ITS2	GTACCTTCAAGCTTTGCTTGGTGTTGGGTGTTTGTCCTCTCCCTGGTGTTTGGACTCGCCTTAAAACAATTGGCAGCCAGTGTTTTGGTATTGAAGCGCAGCACAATTTGCGATTCTGGCCTTAAAATACTAGCGTCCATAAGTACTTTCTCAC	Fungi	Ascomycota	Dothideomycetes	Pleosporales	Phaeosphaeriaceae	_	_	0	0	0	0	0	0	0	0	0	0	0	0	0	0	0	0	0	0	0	0	0	0	0	0	0	0	0	0	0	0	0	0	0	0	0	0	0	0	0	0	0
129_1742383|F|ITS2	TCACCCCTCAAGCTTCGGCTTGGTGTTGAGGCCTGCTGTAAAGGCACCCTCTAAAATCAGTGGCAGTGCTGTCAGGCTCTAAGCGTAGTAATTTCATCGCTATAGGGTCCTGGTGGATACTCGTCAAAACCCCCCCATTTTTTAAT	Fungi	Ascomycota	Leotiomycetes	Helotiales	Helotiaceae	Tetracladium	Saprotroph	0	0	0	0	0	0	0	0	0	0	0	0	0	0	0	0	0	0	0	0	0	0	0	0	0	0	0	0	0	0	0	0	0	0	0	0	0	0	0	0	1
129_1743193|F|ITS2	CAACCCTCAAGCTCTAGTTGCTTGGTGTTGGGAGCTTATCCTGCCGGAAGGCGGGACAACTCCTTAAAATTATTGGCGGAGTCGCGGTGACCCCAAGCGCAGTAATTCATTTTCTCGCTTTAGGTGTTAACGCTGGCCTCTAGCCATTAAACCACTCTATTTTCTCAAAT	Fungi	Ascomycota	Sordariomycetes	Xylariales	_	_	_	0	0	0	0	0	0	0	0	0	0	0	0	0	0	0	0	0	0	0	0	0	0	0	0	0	0	0	0	0	0	0	0	0	0	0	0	0	0	0	1	0
129_1745771|F|ITS2	AATTCTCAACCTTTCCATTAATTTGGTTTGGCTTGGATGTGGGGGTTGCAGGCTTCATTTGACTATGAGGTCAGCTCTCCTTAAATGCATTAGTGGAACTTTTGTTGACCATCTATTGGTGTGATATCTATCTACACTGTGGATGTGAAGCAGTGTTCAGCTTCTAACCGTCTATTATTGACTTTACTTGACC	Fungi	Basidiomycota	Agaricomycetes	Agaricales	Hydnangiaceae	Laccaria	EM	0	0	0	0	0	0	0	0	0	0	0	0	0	0	0	0	0	0	0	0	0	0	0	0	0	0	0	0	1	0	0	0	0	0	0	0	0	0	0	0	0
129_1747156|F|ITS2	ACACCCCACATTCATAATTTTGTTGTGAATGGAAATGAGAGTTTCGGCTTTATTGCTGAATTCTTTAAAATTATTAGGCCTGAACTATTGTTCTTTCTGCCTGAACATTTTTTTAATATAAAGGAATGCTCTAGTAAAAAGACTATCTCTGGGGCCTCCCAAATAAATCATTCTTAA	Fungi	Mucoromycota	Mucoromycetes	Mucorales	Mucoraceae	Mucor	Saprotroph	0	0	0	0	0	0	0	0	0	0	0	0	0	0	0	0	0	0	0	0	0	0	0	0	0	0	0	0	0	0	0	0	0	0	0	0	0	0	0	0	0
129_1747479|F|ITS2	GTACTCTCAAGCATTGCTTGGTGTTGGGTGTTTGTCCTAACAATGGTTGGGACTCGCCTTAAAACAATTGGCAGCCAGTGTATTAGACTTGGAGCGCAGCACAATTTGCGTCTTCTTGCGAATAAACTGGCAACCATCAAGCCTATTTTTCAC	Fungi	Ascomycota	Dothideomycetes	Pleosporales	_	_	_	0	0	0	0	0	0	0	0	0	0	0	0	0	0	0	0	0	0	0	0	0	0	0	0	0	0	0	0	0	0	0	0	0	0	0	0	0	0	0	0	0
129_1747533|F|ITS2	CAACCCTCGAGCCCCCCCGGGGGGTCGGCGTTGGGGATCGGCTGTCAAGACTGCCGGCCCCGAAATACAGTGGCGGTCTCGCCGCAGCCTCTCCTGCGCAGTAGCTTGCACGCTCGCAACGGGAGCGCGGCGCGTCCACGGCCGTGAAACAACCCAAGCTTATGAAA	Fungi	Ascomycota	Sordariomycetes	Hypocreales	Hypocreaceae	Trichoderma	Saprotroph	0	0	0	0	0	0	0	0	0	0	0	0	0	0	0	0	0	0	0	0	0	0	3	2	0	0	0	0	0	0	0	0	0	0	0	0	0	0	0	0	0
129_1749178|F|ITS2	TCACCCCTCAAGCCTTCGGCTTGGTGTTGGGGCTCTGCGTCTGCAGTCCCTTAAATCCAGTGGCGGACACGCTAGGTCTCCGAGCACAGTAGTTTCTCCTCGCTCAGGGCGTCCGGTGTGGGCTTGCCTCGCACCCATCTTTTACAA	Fungi	Ascomycota	Sordariomycetes	Myrmecridiales	Myrmecridiaceae	Myrmecridium	Saprotroph	0	0	0	0	0	1	0	0	0	0	0	0	0	0	0	0	0	0	0	0	0	0	0	0	0	0	0	0	0	0	0	0	0	0	0	0	0	0	0	0	0
129_1749876|F|ITS2	CAACCATCAAGCCCCAGGCTTGTGTTGGGGACCTGCGGCTGCCGCAGGCCCTGAAAAACAGTGGCGGGCTCGCTAGTCACACCGAGCGTAGTAGCATACACATCGCTTAGGACGTGCTGCGGGTTCCGGCCGTTAAACCCCCCACTATATCAA	Fungi	Ascomycota	Sordariomycetes	Sordariales	Chaetomiaceae	Chaetomium	Saprotroph	0	0	0	0	0	0	0	0	0	0	0	0	0	0	0	0	0	0	0	0	0	0	0	0	0	0	0	0	0	0	0	0	0	0	0	0	0	0	0	0	0
129_1750586|F|ITS2	CAAAACACCCTCAGCCTGAGTTATTTTCATACTCAACGCTGGTCTTGGGCAGGGGATGCTGGTGGGGTTATTTCTTCTCCCCCCTGCACCCTCCCTAAACTTGCTGCACGACCGCAAGCCCCTTCTAGCCAGGTCAATGGAGTGGTGTTACAATCTTCCAAAAAGCCTGCTGGTAAATTGCTTTTGCGGCGTTAAACCTTAACATCTCCCTTAGCTTGGGGGAGGGCATGAAG	Fungi	Ascomycota	Orbiliomycetes	Orbiliales	_	_	Saprotroph	0	0	0	0	0	0	0	0	0	0	0	0	0	0	4	0	0	0	0	0	0	0	0	0	0	0	0	0	0	0	0	0	0	0	0	0	0	0	0	0	0
129_1751509|F|ITS2	CAACCCTCAAGCCTGGCTTGGTGTTGGGGCTCTGCGCCTGCAGTCCCTTAAATCCAGTGGCGGACACGCTAGGTCTCCGAGCGCAGTAGTTTCTTCTCGCTCAGGGCGTCCGGCGTGGGCTTGCCTCGCACCCATCTTATCAA	Fungi	Ascomycota	Sordariomycetes	_	_	_	_	0	0	0	0	0	0	0	0	0	0	0	0	0	0	0	0	0	0	0	0	0	0	0	0	0	0	0	0	0	0	0	0	0	0	0	0	0	0	0	0	0
129_1753113|F|ITS2	TGTTCTCACAAACTATATGGGTTGCAAAACCCCTATTGGGCGTGGATTTGGGCATTTTTGCTATGGTGCCTTTGTGCAACATTGCAATTGCCTTAAAATGATTGCGTGTATGCCCCAATTGGTAGTAATTGGTTTACCCTCAATGCAACAGTCAAATGAAACATTTTGGGGGACCTTTTGTGAACATTGGACTTGGAATACACTTCCATTCTATACAGCAACCATCTCTAGTATTGAGATTGTTTCTGAA	Fungi	Chytridiomycota	Spizellomycetes	Spizellomycetales	Powellomycetaceae	Powellomyces	Plant pathogen	0	0	0	0	0	0	0	0	0	0	0	0	0	1	0	0	0	0	0	1	0	0	0	0	0	0	0	0	0	1	0	0	0	1	0	0	0	0	0	0	0
129_1753400|F|ITS2	TCACCCCTCAAGCCTAGCTTGGTGTTGAGACCTGCTGTCAAGGCAGTCTCTAAAATCAGTGGCAGTGCTGTCAGGCTCTAAGCGTAGTAAATTCATCGCTATAGACACCTGGTGGCCACTCGCCAGAACCCCCCATTTTTTAAT	Fungi	Ascomycota	Leotiomycetes	Helotiales	Helotiaceae	Tetracladium	Saprotroph	4	4	1	1	2	2	3	2	0	0	1	1	0	2	2	1	4	1	1	4	1	2	2	2	5	1	4	1	3	10	3	11	6	48	1	14	1	4	3	6	1
129_1753547|F|ITS2	CAAACCCCTCAAGCACGGCTTGTGTGTTGGGCCATCGTCCCCTATGGACGGGCCTGAAATGCAGTGGCAGCACCGAGTCCTGGTGTCTGAGTGTATGGGAATCTCTATCGCTCAAAGACCCAATCGGCGCTGATGTCAGATTTTTATCCA	Fungi	Ascomycota	Eurotiomycetes	Onygenales	Onygenaceae	Aphanoascus	Saprotroph	0	0	0	0	0	0	0	0	0	0	0	0	0	0	0	0	0	0	0	0	0	0	0	0	0	0	0	0	0	0	0	0	0	0	0	0	0	0	0	0	0
129_1753578|F|ITS2	TAACCACTCAAGCTTTCGCTTGGTATTGGAGCTCGCGGTCTCGCGGCTCCTAAAATCAGTGGCGGTGCCTGTCGGCTCTACGCGTAGTAATACTCCTCGCGATTGAGTCCGGTGGGTAGCTTGCCAACAACCCCCAAATTTTTACA	Fungi	Ascomycota	Pezizomycotina_cls_Incertae_sedis	Pezizomycotina_ord_Incertae_sedis	Pezizomycotina_fam_Incertae_sedis	Hymenula	_	0	0	0	0	0	0	0	0	0	0	0	0	0	0	0	0	0	0	0	0	0	0	0	0	0	0	0	0	0	0	0	0	0	0	0	0	0	0	0	0	0
129_1754178|F|ITS2	GAACTTCTCAGAACCCCCTGTCAAAGTGGGCTTTGGATTGGTGGAGGATGCACTGCTGCCCCGATTTTGGGGGGGCTCCTCTTTGCTTCTCTGAAATGGATGGGTTGCGGCCACGAGCCGGTCGTCGGTATGATACGTCTTACCTGCTTCCAACACGTGCCAGCCAGCCAGACATGACCGCAAGGTCCTCAGGA	Fungi	Basidiomycota	Agaricomycetes	_	_	_	_	0	0	0	0	0	0	0	0	0	0	0	0	0	0	0	0	0	0	0	0	0	0	0	0	0	0	0	0	0	0	0	0	0	0	0	0	0	0	0	0	0
129_1755401|F|ITS2	CAACCATCAAGCCCCCGGCTTGTGTTGGGGACCTGCGGCTGCCGCAGGCCCTGAAATCCAGTGGCGGGCTCGCTGTCGCACCGAGCGTAGTAGCATACTTCTCGCTCCGGGAGCGCGGCGGGCGCCTGCCGTAAAAACCCCCCACATACCAAA	Fungi	Ascomycota	Sordariomycetes	Sordariales	Lasiosphaeriaceae	Cladorrhinum	Saprotroph	0	0	0	0	0	0	0	0	0	0	0	0	0	0	0	0	0	0	0	0	1	0	0	0	0	0	0	0	0	0	0	0	0	0	0	0	0	0	0	0	0
129_1755507|F|ITS2	AACTCTCAACCCCCTTGTTTTGTAACGAAGCAGGCGTGGGCTTGGATTATGGCTGTCTGCTGGACTCTTTAATTAGAGATCGGCTCGGCTGAAATACACGAGTAACCCAGTTTGAACATTAACGGCTTGACTCGGCGTAATAGCTTTATTTCGCTGAGGACGTTTCATATCAAGATAGTGGTGCTTCTAATGCGTCGTAGCGTCAGCTGCACAACCTTTAAGC	Fungi	Basidiomycota	Cystobasidiomycetes	Erythrobasidiales	Erythrobasidiaceae	Erythrobasidium	Saprotroph	0	0	0	0	0	0	0	0	0	0	0	0	0	0	0	1	0	0	0	0	0	0	0	0	0	0	0	0	0	0	0	0	0	0	0	0	0	0	0	0	0
129_1755649|F|ITS2	CAAATCAAAATCGAAATTCATTTGCTTTTTTGTAAATGTTTATCGGATTTGAGCCGTCTTTTTTTATTTTAATTAAAGTGGCTTAAAATGTATTTTTTTGGTATCGAAAAACGTTATTTTACGATCAAATTGATTAAAAAAACAAACGTTTTCGAATGCCGCCTTTTTAATGTAATACGTTTGACTGTGATGGTTAATCATAGTTTCATTCGTATACGATTTTTTAAT	Fungi	Glomeromycota	Glomeromycetes	Glomerales	Glomeraceae	Septoglomus	AM	0	0	0	0	0	0	0	0	0	0	0	0	0	0	0	0	0	0	0	0	0	0	0	0	0	0	0	0	0	0	0	0	0	0	0	0	0	1	0	0	0
129_1755670|F|ITS2	AATTCTCAACCTCACCAACTTTGTTGTGTGAAGGCTTGGATGTGGGGGTTGCAGGTCCGCTCTCGTGGTCTGCTCCTCTGAAATGTATTAGTGGGTTGTGCCCCTAATCTATTGGTGTGATAATTATCTACGCCGTGGATTGGGTTGGTTACTTTAAGACCTGCTTCTAACCGTCCCTCGCTTGGACAACTTTGACAA	Fungi	_	_	_	_	_	_	0	0	0	0	1	0	0	0	0	0	0	0	0	0	1	0	0	0	0	0	0	0	0	1	0	0	0	0	0	0	1	0	1	0	0	1	0	0	0	0	0
129_1756807|F|ITS2	CAACCCTCAGCTAACCGCTGGTTTTGGACCCGAACGGTTGACACCGCGCCGGTTTTAAAGTTGTAAGCTCTGCTGGCCTCTCCGCCCAACCAGAACATAGTAAGCACTACTTGTCCCGGTGAAGCTGAACGGTACGGCCTGAACAAAACCTACCCATTCTCAAG	Fungi	Ascomycota	Orbiliomycetes	Orbiliales	Orbiliaceae	_	Saprotroph	0	0	0	0	0	0	0	0	0	0	0	0	0	0	1	0	0	0	0	0	0	0	0	0	0	0	0	0	0	0	0	0	0	0	0	0	0	1	0	0	0
129_1757367|F|ITS2	ACAACCCTCAAGCCCTGCTTGGTGTTGGGCGTCTGTCCCGCCCCCGCGCGCGGACTCGCCCCAAATCCATTGGCGGCGGCCCTTGCCTCCCTCTCGCGCAGCACATTGCGCTTCTCGAGGCGTCGCGGGCCGCGCTCCACGAAGCACGCAAACCAGT	Fungi	Ascomycota	Dothideomycetes	Pleosporales	Didymosphaeriaceae	Didymosphaeria	Saprotroph	0	0	0	0	0	0	0	0	0	0	0	0	0	0	0	0	0	0	0	0	0	0	0	0	0	0	0	0	0	0	0	0	0	0	0	0	0	0	0	0	0
129_1757634|F|ITS2	TATTCTCAACTCCCTAATACTTTGTTGTAAAGGAGAGCTTGGATTGTGGAGGCTTGCTGGCCACTTGCTTGCGGTCAGCTCCTCTGAAATGCATTAGCAGAACCGTCTGCGATCTGCCACAAGTGTGATAAATTATCTACACTAGCGAGGGGATTGCTTTCTGTGATGTTCAGCTTCTAATCGTCTTAGGACAATTTCTTGAAT	Fungi	Basidiomycota	Agaricomycetes	Agaricales	Agaricaceae	Agaricus	Saprotroph	0	0	0	0	0	0	0	0	0	0	0	0	0	0	0	0	0	0	0	0	0	0	0	0	0	0	0	0	0	0	0	0	0	0	0	0	0	0	0	0	0
129_1757759|F|ITS2	CAACCCTTAAGCCTAGCTTAGTGTTGGGCGTCTTGTCGTATTACGACTCGCCTTAAATACATTGGCAGCCGGCACTTTGGCCTAGGAGCGCAGCACATTTTGCGATCGTAGCCCGTTGTACTGGCGTCCATCAAGAACATTTACCAC	Fungi	Ascomycota	Dothideomycetes	Pleosporales	Phaeosphaeriaceae	Setophoma	_	0	0	0	0	0	0	0	0	0	0	0	0	0	0	0	0	0	0	0	0	0	0	0	0	0	0	0	0	0	0	0	0	0	0	0	0	0	0	0	0	0
129_1759440|F|ITS2	CAACCCTCAAGCACTGCTTGGTGTTGGGCGGTACCGCGCGCGGTACGCCTCAAACTCAGTGGCGGCGCCACCCGGCTTCAAGCGTAGTAACACTTCTCGCTTCGGACGCCGGGCGCGCTCCCGCCAGCAAGCCTCACTTCTCAA	Fungi	Ascomycota	Leotiomycetes	_	_	_	_	0	0	0	0	0	0	0	0	0	0	0	0	0	0	0	0	0	0	0	0	0	0	3	0	0	0	0	0	0	0	0	0	0	0	0	0	0	0	0	0	0
129_1759508|F|ITS2	TCACCCCTCAAGCTCGGCTTGTTGTTGGACGTCGGCGGCGGCCTTTAGTGGCGCACCGCCCGTCTCAAAGATAATGACGGCGTCTGTGAGGACACCTGTACACTGAGCTTTCGGGCACGTACTAGGCTTGATACTTGCAGACCCGGTCTATAGGGTTCGCCTCGGCGGCCCAACTTTTTTACCAA	Fungi	Ascomycota	Eurotiomycetes	Chaetothyriales	Cyphellophoraceae	Cyphellophora	Saprotroph	0	0	0	0	0	0	0	0	0	0	0	0	0	0	0	0	0	0	0	0	0	0	0	1	0	0	0	0	0	0	0	0	0	0	0	0	0	0	0	0	0
13_2323465|F|ITS2	AATTCTCAACCCATACAACTTGTAATAAGTCAGTATGTGGATTGGATGTGGGGGTATATGCTGGCCTAACAGTCAGCTCCCCTGAAATATATTAGCGGAACGGTTTGCGATCTGTCACTGGTGTGATAATTATCTACGCCTAAGACTATAGATTGCTCTCTGTCTGTTCAGCTTCTAACAGTCCTTATGGACAACTTTTTGAAA	Fungi	Basidiomycota	Agaricomycetes	Agaricales	Agaricaceae	Melanophyllum	Saprotroph	0	0	0	0	0	0	0	0	0	0	0	0	2	0	0	0	0	0	0	0	0	0	0	0	0	0	0	0	0	0	0	0	0	0	0	0	0	0	0	0	0
13_2323869|F|ITS2	TAACCCTCAAGCCTAGCTTGGTGTTGGAGCATGCTACCTAGCAGCTCTTAAAATCAGTGGCAGTGCCCTTCGGCTCTAAGCGTAGTAACTTCTCTCGCTATGGAACCTGGATGGTACGCGCCAGGACCCCCAACTTTCTAT	Fungi	Ascomycota	Leotiomycetes	Helotiales	Hyaloscyphaceae	Cistella	Saprotroph	0	0	0	0	0	0	0	0	0	0	0	0	0	0	0	0	0	0	0	0	0	0	0	0	0	0	0	0	0	0	0	0	0	0	0	0	0	0	0	0	0
13_2323956|F|ITS2	GTACCCTCAAGCTCTGCTTGGTGTTGGGTGTTTGTCGGGTTCTCTGCAATCCGACTCGCCTTAAATGTATTGGCAGCCGGCGTATTGGCGTATGAGCGCAGCACATTTTGCGATCGTAGCCGCTATGCTGGCGTCCAGCAAGCCTAGATTTATCAC	Fungi	_	_	_	_	_	_	0	0	0	0	13	0	0	0	0	0	0	0	1	0	0	0	0	0	0	0	0	0	0	0	1	0	0	0	0	0	0	0	0	0	0	0	0	0	0	0	0
13_2324802|F|ITS2	TCACCCCTCAAGCCCCCGGCTTGGTGTTGGACGGTTTGGCGGAGGCCCTCCGGGGCCCTTGCCCCTCCCAAAGACAATGACGGCGGCCTCGTTGGACCCCCGGTACACTGAGTTCTTCACGGGACACGTACTGGACTAAGGGTGCGCGGGGCACGGTCTGCCTCCCCTCAGGGAGAATCTTTTTTTACAA	Fungi	Ascomycota	Eurotiomycetes	Chaetothyriales	Herpotrichiellaceae	Veronaea	Saprotroph	0	0	0	1	4	0	0	0	0	0	0	0	3	0	1	2	0	0	0	0	0	0	0	0	0	0	0	0	0	0	0	0	0	0	0	0	0	0	0	0	0
13_2328389|F|ITS2	GTACCCTCAAGCTTTGCTTGGTGTTGGGCGTCTTGTCGTATTACGACTCGCCTTAAATACATTGGCAGCCGGCACTTTGGCCTAGGAGCGCAGCACATTTTGCGATCGTAGCCCGTTGTACTGGCGTCCAGCAAGCAACCACCCAA	Fungi	Ascomycota	Dothideomycetes	Pleosporales	Phaeosphaeriaceae	Setophoma	_	0	0	0	0	0	0	0	0	0	0	0	0	1	0	0	0	0	0	0	0	0	0	0	0	0	0	0	0	0	0	0	0	0	0	0	0	0	0	0	0	0
13_2328535|F|ITS2	CACACCTCAAGCTCTGCTTGGTATTGGGCCCTCGTCCGTCAGGGACGGGCCTCAAAACCCTCGGCGGCGGTGCCCGGCTTTGAGCGTAGTAGAACTTCCTTTCTCGCTCTGAAAGCCCGTGGCGCCCGCTTGCCGGACGACCCCCCAATCTTTCTTCGAA	Fungi	Ascomycota	Dothideomycetes	Tubeufiales	Wiesneriomycetaceae	Spissiomyces	_	0	0	0	0	0	0	0	0	0	0	0	0	1	0	0	0	0	0	0	0	0	0	0	0	0	0	0	0	0	0	0	0	0	0	0	0	0	1	0	0	0
13_2329480|F|ITS2	CAACCCTCAAGCACCGCTTGGTTTTGGGGCCCCACGGCACACGTGGGCCCTTAAAGGTAGTGGCGGACCCTCCCGGAGCCTCCTTTGCGTAGTAACTAACGTCTCGCACTGGGATTCGGAGGGACTCTTGCCGTAAAACCCCCAAATTTTTTACA	Fungi	Ascomycota	Sordariomycetes	Glomerellales	Glomerellaceae	Colletotrichum	Plant pathogen	0	0	0	0	2	0	0	0	0	0	0	0	2	0	0	0	0	0	0	0	0	0	0	0	0	0	0	0	0	0	0	0	0	0	0	0	0	0	0	0	0
13_2333010|F|ITS2	CAACCCTCAAGCCCTCGGGTTTGGTGTTGGGGATCGGCGAGCCTTATGGCAAGCCGGCCCCGAAATCTAGTGGCGGTCTCACTGCAGCCTCCATTGCGTAGTAGCTAACACCTCGCAACTGGAACGCGGTGCGGCCAAGCCGTTAAACCCCCAACTTCTGAA	Fungi	Ascomycota	Sordariomycetes	Hypocreales	Nectriaceae	Fusarium	Plant pathogen	0	0	0	0	0	0	0	0	0	0	0	0	1	0	0	0	0	0	0	0	0	0	0	0	0	0	0	0	0	0	0	0	0	0	0	0	0	0	0	0	0
13_2333726|F|ITS2	GTACCTTCAAGCTTTGCTTGGTGTTGGGTGTCTTGTCTCTCTCTTTTTACGGGGAGACTCGCCTTAAAACGATTGGCAGCCGGCCTACTGGTTTCGGAGCGCAGCACATCATTTTGCGCTTTGTGCCGGGAGAAAAGGACGGCAATCCATCAAGTCTATTCAATATTCAAC	Fungi	Ascomycota	Dothideomycetes	Pleosporales	Pleosporaceae	Bipolaris	Plant pathogen	0	0	0	0	1	0	0	0	0	0	0	0	0	0	0	0	0	0	0	0	0	0	0	0	0	0	0	0	0	0	0	0	0	0	0	0	0	0	0	0	0
[truncated: 1,348 more rows]
[truncated: 197 more columns]
